# Supplementary material for: Whole transcriptome analysis and validation of metabolic pathways in subcutaneous adipose tissues during FGF21-induced weight loss in non-human primates
Source: Sci Rep. 2020 Apr 29;10:7287. doi: 10.1038/s41598-020-64170-6 (PMC7190698; doi:10.1038/s41598-020-64170-6)
Supplement: Supplementary file 2 — Supplementary dataset. [file 41598_2020_64170_MOESM2_ESM.zip]

Archive with 1 entries (1 files):
- Supp Tables Full resubmit.xlsx
