# Supplementary material for: Whole transcriptome analysis and validation of metabolic pathways in subcutaneous adipose tissues during FGF21-induced weight loss in non-human primates
Source: Sci Rep. 2020 Apr 29;10:7287. doi: 10.1038/s41598-020-64170-6 (PMC7190698; doi:10.1038/s41598-020-64170-6)
Supplement: Supplementary file 2 — Supplementary dataset. [file 41598_2020_64170_MOESM2_ESM.zip › Supp Tables Full resubmit.xlsx]

## Sheet: Table Legends
Table S1. DE analysis results for A) AT and B) SM. Genes that passed the minimum expression cutoff are included. P values (Pval) and Benjamini-Hochberg adjusted p values (FDR) are included for each comparison between time points and association with change in body weight. LogFC, log2 fold change in expression of first time point named over second time point named. AveExpr, average expression acro…
Table S2. Pathway enrichment amongst top DE genes in AT. Sets of top-ranked DE genes were compared by hypergeometric test to published biological pathways, including canonical and curated obesity-related gene sets and GO biological process gene sets. The top 10 enriched pathways for each set size (100, 500, 1000, all DE genes) are listed, regardless of statistical significance, though we consider…
Table S3. WGCNA Module membership. The number of genes and the Ensembl ID and symbol of the genes that make up each module in A) AT and B) SM.
Table S4. Annotation of all WGCNA modules. Each gene module in A) AT or B) SM was annotated with published biological pathways and gene sets (as in Table S2) by comparing overlap with a hypergeometric test. Gene sets with FDR < 0.25 (top 10 gene sets maximum) are listed for each gene module. Several gene modules did not overlap significantly with any gene sets and are noted as “No significant ove…
Table S5. Differentially expressed modules. Gene modules (module eigengenes) from A) AT and B) SM were tested for differential expression between treatment time points using a Wilcoxon paired test or for association with change in body weight (BW) using linear regression. P values (Pval) and Benjamini-Hochberg adjusted p values (FDR) are given for comparison. LogFC, the fold change in eigengene e…
Table S6. Thermogenesis, fat browning, and innervation gene sets. List of gene sets used to investigate thermogenesis, fat browning, and innervation gene expression activity in Figures 4 and S4.
Table S7. Obesity and metabolism related gene sets. Curated list of gene sets related to obesity and metabolism that were used to perform pathway enrichment analysis on top differentially expressed genes as well as to annotate WGNCA modules.

## Sheet: S1a AT DEG
GeneID	HGNCsymbol	AveExpr_AT_lcpm	Post.vs.Pre_logFC	Post.vs.Pre_Pval	Post.vs.Pre_FDR	Wash.vs.Post_logFC	Wash.vs.Post_Pval	Wash.vs.Post_FDR	Wash.vs.Pre_logFC	Wash.vs.Pre_Pval	Wash.vs.Pre_FDR	BWloss_Est	BWloss_Pval	BWloss_FDR
ENSG00000088882	CPXM1	6	2	1e-09	1.4e-05	0.2	0.18	0.29	-1	2.5e-08	2.2e-06	-0.05	0.14	0.46
ENSG00000162551	ALPL	3	-1	2.2e-09	1.4e-05	0.04	0.74	0.83	1	7.6e-10	2.4e-07	0.03	0.25	0.59
ENSG00000146950	SHROOM2	4	-2	9.7e-09	4.2e-05	-0.09	0.54	0.67	2	9.7e-09	1.1e-06	0.07	0.091	0.39
ENSG00000138449	SLC40A1	8	0.7	2.2e-08	6.1e-05	-0.3	0.0066	0.024	-1	2.5e-10	1.1e-07	0.006	0.8	0.93
ENSG00000159784	FAM131B	4	-1	2.5e-08	6.1e-05	-0.9	2.2e-05	0.00027	0.6	0.0015	0.0061	0.05	0.37	0.69
ENSG00000087237	CETP	5	2	2.8e-08	6.1e-05	-0.03	0.91	0.95	-2	9.1e-08	4.8e-06	-0.06	0.26	0.59
ENSG00000144278	GALNT13	2	-2	3.5e-08	6.5e-05	-1	5.3e-06	8.9e-05	0.5	0.0039	0.013	0.02	0.59	0.83
ENSG00000188984	AADACL3	-0.2	-3	4e-08	6.5e-05	-0.6	0.015	0.046	2	5.1e-07	1.5e-05	-0.01	0.85	0.95
ENSG00000134013	LOXL2	6	-1	6.7e-08	9.2e-05	0.03	0.83	0.89	1	7.6e-08	4.2e-06	-0.005	0.89	0.96
ENSG00000197620	CXorf40A	3	-0.9	7.1e-08	9.2e-05	-0.06	0.6	0.71	0.9	2.7e-07	9.7e-06	0.02	0.54	0.8
ENSG00000130164	LDLR	6	-2	8.9e-08	0.0001	-0.2	0.42	0.55	2	3.9e-07	1.2e-05	0.06	0.33	0.65
ENSG00000254709	IGLL5	-1	4	1.3e-07	0.00013	2	0.029	0.076	-3	0.0015	0.0061	-0.07	0.72	0.89
ENSG00000152049	KCNE4	6	-2	1.3e-07	0.00013	-0.2	0.26	0.39	1	1.7e-06	3.7e-05	0.08	0.081	0.38
ENSG00000129521	EGLN3	5	-0.8	1.6e-07	0.00014	-0.2	0.078	0.16	0.6	1.2e-05	0.00015	0.04	0.14	0.46
ENSG00000150594	ADRA2A	7	-1	1.6e-07	0.00014	-0.09	0.61	0.72	1	9.5e-07	2.4e-05	0.05	0.29	0.63
ENSG00000163739	CXCL1	2	-2	1.8e-07	0.00015	0.3	0.14	0.25	2	6.9e-09	8.6e-07	-0.04	0.53	0.8
ENSG00000180914	OXTR	7	-2	2e-07	0.00015	-1	8.3e-06	0.00012	0.3	0.14	0.23	0.07	0.25	0.58
ENSG00000124003	MOGAT1	-2	-4	3.2e-07	0.00023	0.2	0.59	0.71	4	2.7e-08	2.2e-06	0.1	0.34	0.66
ENSG00000160179	ABCG1	7	1	3.9e-07	0.00026	-0.6	0.00043	0.0029	-2	4e-10	1.6e-07	-0.05	0.22	0.56
ENSG00000076513	ANKRD13A	7	-0.4	4.8e-07	0.00031	0.02	0.78	0.85	0.4	5.3e-07	1.6e-05	0.003	0.6	0.83
ENSG00000068971	PPP2R5B	7	-0.7	5.4e-07	0.00031	-0.1	0.27	0.4	0.6	1.2e-05	0.00015	0.04	0.091	0.39
ENSG00000084764	MAPRE3	5	-0.9	5.7e-07	0.00031	-0.1	0.31	0.45	0.7	5.5e-06	8.6e-05	0.06	0.061	0.34
ENSG00000033030	ZCCHC8	4	0.5	6e-07	0.00031	0.8	1.5e-09	2.3e-07	0.3	0.0029	0.01	-0.007	0.63	0.85
ENSG00000168234	TTC39C	4	-0.6	6.1e-07	0.00031	-0.2	0.01	0.035	0.4	0.00037	0.002	0.02	0.063	0.35
ENSG00000084110	HAL	4	-1	6.4e-07	0.00031	-0.2	0.34	0.48	1	5.9e-06	9.1e-05	0.1	0.044	0.3
ENSG00000164597	COG5	7	-0.7	6.4e-07	0.00031	-0.2	0.038	0.093	0.5	0.00017	0.0011	0.02	0.3	0.63
ENSG00000169760	NLGN1	2	-2	6.5e-07	0.00031	-0.8	0.001	0.0058	0.8	0.0011	0.0049	0.09	0.088	0.39
ENSG00000196502	SULT1A1	5	-0.8	6.8e-07	0.00031	-0.01	0.9	0.93	0.7	1.1e-06	2.7e-05	0.06	0.0032	0.2
ENSG00000186188	FFAR4	5	-1	6.8e-07	0.00031	-0.3	0.059	0.13	0.9	6.1e-05	0.00052	0.1	0.017	0.23
ENSG00000185052	SLC24A3	6	-1	7.2e-07	0.00031	-0.3	0.074	0.15	0.9	7.2e-05	0.00059	0.1	0.026	0.25
ENSG00000159399	HK2	6	-0.9	7.3e-07	0.00031	-0.2	0.13	0.23	0.7	3.5e-05	0.00034	-0.002	0.92	0.97
ENSG00000174697	LEP	10	-2	7.6e-07	0.00031	-0.09	0.75	0.83	2	5e-06	7.9e-05	0.2	0.012	0.22
ENSG00000078804	TP53INP2	6	-0.9	7.9e-07	0.00031	0.1	0.28	0.42	1	1.3e-07	5.9e-06	0.005	0.85	0.95
ENSG00000188338	SLC38A3	2	-3	8.6e-07	0.00032	0.6	0.023	0.064	3	7.5e-09	9.1e-07	0.3	0.0043	0.2
ENSG00000275932	DUSP14	5	-0.9	9.1e-07	0.00032	-0.09	0.52	0.64	0.8	4.1e-06	6.8e-05	0.06	0.017	0.23
ENSG00000162645	GBP2	5	-1	9.1e-07	0.00032	-0.3	0.16	0.27	1	2.3e-05	0.00024	-0.01	0.77	0.91
ENSG00000166831	RBPMS2	6	-1	9.3e-07	0.00032	0.2	0.24	0.37	2	1.3e-07	5.9e-06	0.1	0.021	0.24
ENSG00000111907	TPD52L1	3	-1	9.9e-07	0.00034	0.2	0.23	0.35	2	4.6e-08	2.9e-06	0.04	0.43	0.73
ENSG00000170290	SLN	-0.6	-2	1.1e-06	0.00036	-0.7	0.012	0.039	1	0.0005	0.0026	-0.09	0.38	0.7
ENSG00000107984	DKK1	3	-2	1.1e-06	0.00036	-0.1	0.55	0.67	1	2.2e-06	4.4e-05	-0.02	0.75	0.91
ENSG00000146674	IGFBP3	10	1	1.1e-06	0.00036	-0.2	0.13	0.23	-1	6.3e-08	3.7e-06	0.03	0.47	0.76
ENSG00000162641	AKNAD1	1	1	1.2e-06	0.00036	0.5	0.047	0.11	-0.8	0.0013	0.0053	0.05	0.31	0.64
ENSG00000135723	FHOD1	6	-0.5	1.2e-06	0.00036	0.5	1.3e-06	2.9e-05	1	2.4e-11	2.5e-08	0.009	0.57	0.82
ENSG00000104081	BMF	4	0.9	1.3e-06	0.00038	0.06	0.71	0.8	-0.9	1.2e-05	0.00016	-0.07	0.0079	0.21
ENSG00000120215	MLANA	2	2	1.3e-06	0.00038	-0.5	0.21	0.33	-2	2.2e-06	4.4e-05	-0.1	0.072	0.36
ENSG00000004799	PDK4	8	1	1.5e-06	0.00043	-0.2	0.27	0.4	-1	2e-07	8.2e-06	0.008	0.83	0.94
ENSG00000000005	TNMD	3	-2	1.6e-06	0.00044	-0.6	0.047	0.11	2	4.3e-05	0.0004	0.1	0.11	0.42
ENSG00000033050	ABCF2	6	-0.6	1.8e-06	0.00048	-0.3	0.003	0.013	0.3	0.0064	0.019	0.03	0.047	0.31
ENSG00000145248	SLC10A4	2	-1	1.9e-06	0.00051	-0.3	0.16	0.27	1	3.6e-05	0.00035	0.07	0.3	0.63
ENSG00000158186	MRAS	8	-0.9	2e-06	0.00052	-0.4	0.012	0.039	0.5	0.0022	0.0083	0.09	0.0027	0.2
ENSG00000136044	APPL2	6	0.4	2.1e-06	0.00053	0.3	0.00041	0.0028	-0.1	0.052	0.1	-0.02	0.01	0.21
ENSG00000172059	KLF11	6	0.5	2.2e-06	0.00054	-0.01	0.91	0.94	-0.5	3.2e-06	5.6e-05	-0.01	0.48	0.77
ENSG00000100139	MICALL1	6	-0.6	2.3e-06	0.00056	0.008	0.93	0.96	0.6	3.2e-06	5.6e-05	0.04	0.077	0.37
ENSG00000110492	MDK	5	0.7	2.5e-06	0.0006	0.1	0.36	0.49	-0.6	5.7e-05	0.00049	-0.02	0.28	0.62
ENSG00000050730	TNIP3	2	-0.9	2.5e-06	0.0006	-0.4	0.014	0.043	0.5	0.0028	0.01	-0.06	0.11	0.42
ENSG00000077943	ITGA8	3	-2	2.6e-06	0.00061	-1	3.4e-05	0.00038	0.2	0.34	0.46	0.03	0.68	0.88
ENSG00000099953	MMP11	4	1	2.7e-06	0.00061	0.04	0.84	0.9	-1	1.8e-05	0.00021	-0.08	0.069	0.36
ENSG00000152137	HSPB8	8	-0.9	2.8e-06	0.00062	-0.4	0.01	0.034	0.5	0.0036	0.012	0.07	0.073	0.36
ENSG00000150556	LYPD6B	-0.8	-2	3.2e-06	0.0007	-2	1.6e-05	0.00021	-0.08	0.77	0.84	0.2	0.1	0.41
ENSG00000169136	ATF5	7	-1	3.3e-06	0.0007	-0.2	0.23	0.35	0.8	0.0001	0.00077	0.08	0.04	0.29
ENSG00000196876	SCN8A	1	-2	3.3e-06	0.0007	-0.8	0.0014	0.0074	0.8	0.0054	0.017	0.04	0.58	0.83
ENSG00000196878	LAMB3	6	-1	3.4e-06	0.00071	-0.3	0.13	0.23	0.8	0.00019	0.0012	0.1	0.042	0.3
ENSG00000114480	GBE1	7	-0.5	3.7e-06	0.00076	-0.3	0.0012	0.0066	0.2	0.033	0.072	0.02	0.35	0.67
ENSG00000025434	NR1H3	5	1	3.8e-06	0.00076	0.2	0.3	0.43	-0.9	9.1e-05	0.0007	-0.08	0.041	0.29
ENSG00000168781	PPIP5K1	6	-0.9	3.8e-06	0.00076	0.002	0.99	0.99	0.9	5.6e-06	8.8e-05	0.09	0.041	0.29
ENSG00000156110	ADK	7	-0.6	3.9e-06	0.00077	-0.2	0.056	0.13	0.4	0.00068	0.0033	0.04	0.02	0.24
ENSG00000230456	DDR1	5	-0.7	4e-06	0.00077	-0.2	0.092	0.18	0.5	0.00026	0.0016	0.03	0.39	0.7
ENSG00000184613	NELL2	5	-1	4e-06	0.00077	-0.9	0.00022	0.0017	0.3	0.15	0.23	0.04	0.41	0.72
ENSG00000146039	SLC17A4	-1	-3	4.1e-06	0.00077	-1	0.028	0.074	2	0.00031	0.0018	0.2	0.14	0.47
ENSG00000156050	FAM161B	2	0.6	4.3e-06	0.0008	-0.2	0.079	0.16	-0.9	4.1e-07	1.3e-05	-0.03	0.0024	0.2
ENSG00000183873	SCN5A	2	-1	4.5e-06	0.00081	-0.2	0.28	0.42	1	2.1e-05	0.00023	0.01	0.86	0.95
ENSG00000151012	SLC7A11	0.04	-1	4.5e-06	0.00081	-3	3e-08	1.7e-06	-1	0.00058	0.0029	-0.04	0.43	0.73
ENSG00000182667	NTM	5	-1	4.6e-06	0.00081	-0.3	0.13	0.23	0.7	0.0002	0.0013	0.07	0.033	0.27
ENSG00000187837	HIST1H1C	4	-1	5.3e-06	0.00092	-0.3	0.11	0.21	0.9	0.00015	0.001	0.1	0.00084	0.2
ENSG00000165512	ZNF22	6	0.4	5.4e-06	0.00092	0.07	0.3	0.43	-0.3	0.0001	0.00077	-0.02	0.31	0.64
ENSG00000171992	SYNPO	6	-1	5.4e-06	0.00092	-0.3	0.11	0.2	0.8	0.00036	0.002	0.08	0.14	0.46
ENSG00000101412	E2F1	3	-0.9	5.6e-06	0.00092	-0.5	0.0047	0.019	0.5	0.0075	0.022	0.04	0.25	0.59
ENSG00000113389	NPR3	9	-2	5.6e-06	0.00092	-0.6	0.045	0.11	1	0.002	0.0077	0.1	0.027	0.25
ENSG00000171867	PRNP	10	-2	5.6e-06	0.00092	-1	0.0093	0.032	0.9	0.01	0.028	0.2	0.0065	0.2
ENSG00000188037	CLCN1	2	-1	5.7e-06	0.00093	-0.1	0.52	0.65	1	9.2e-06	0.00013	0.1	0.032	0.27
ENSG00000119938	PPP1R3C	5	-0.8	5.8e-06	0.00093	0.09	0.47	0.6	0.9	1.6e-06	3.5e-05	-0.02	0.53	0.8
ENSG00000105866	SP4	3	0.6	6.2e-06	0.00095	-0.2	0.071	0.15	-0.8	3.9e-07	1.2e-05	-0.03	0.15	0.48
ENSG00000131462	TUBG1	5	-0.6	6.2e-06	0.00095	-0.07	0.51	0.63	0.6	4e-05	0.00038	0.04	0.031	0.27
ENSG00000012232	EXTL3	8	-0.5	6.2e-06	0.00095	-0.4	0.00039	0.0027	0.1	0.13	0.22	0.02	0.11	0.42
ENSG00000133107	TRPC4	2	-2	6.3e-06	0.00095	-0.08	0.75	0.83	2	3.8e-06	6.5e-05	0.06	0.33	0.65
ENSG00000132434	LANCL2	6	-0.5	6.3e-06	0.00095	-0.3	0.0026	0.012	0.2	0.024	0.057	0.03	0.04	0.29
ENSG00000137460	FHDC1	2	0.9	6.5e-06	0.00097	0.05	0.79	0.86	-0.8	5.2e-05	0.00046	-0.05	0.096	0.4
ENSG00000168032	ENTPD3	6	-0.9	6.6e-06	0.00097	-0.4	0.023	0.063	0.5	0.0024	0.0088	0.04	0.37	0.68
ENSG00000113645	WWC1	4	-1	6.8e-06	0.00098	-0.2	0.38	0.52	1	3e-05	0.0003	0.09	0.071	0.36
ENSG00000169933	FRMPD4	1	-1	6.9e-06	0.001	-0.5	0.026	0.07	0.8	0.0007	0.0033	0.06	0.28	0.61
ENSG00000116141	MARK1	6	-1	7e-06	0.001	-0.01	0.94	0.96	1	1.2e-05	0.00015	0.1	0.018	0.23
ENSG00000145358	DDIT4L	4	-0.7	7.2e-06	0.001	0.2	0.062	0.14	0.9	1.6e-07	7e-06	0.009	0.53	0.8
ENSG00000203727	SAMD5	3	-2	7.3e-06	0.001	-0.06	0.82	0.88	2	2.7e-06	5.1e-05	0.1	0.24	0.58
ENSG00000168610	STAT3	8	-0.4	7.4e-06	0.001	-0.2	0.0053	0.021	0.2	0.016	0.041	0.004	0.79	0.92
ENSG00000064687	ABCA7	6	-0.7	7.6e-06	0.001	0.03	0.8	0.87	0.7	7.1e-06	0.00011	-0.001	0.94	0.98
ENSG00000144891	AGTR1	6	0.8	7.7e-06	0.001	0.3	0.091	0.18	-0.6	0.00078	0.0037	0.02	0.54	0.8
ENSG00000125144	MT1G	-0.08	-2	8.2e-06	0.0011	-0.4	0.16	0.27	1	9.1e-05	0.0007	0.08	0.2	0.53
ENSG00000121957	GPSM2	4	0.9	8.2e-06	0.0011	-0.2	0.18	0.3	-1	1.4e-06	3.1e-05	-0.04	0.22	0.56
ENSG00000277462	ZNF670	2	0.6	8.6e-06	0.0011	0.5	0.00045	0.003	-0.2	0.19	0.29	0.03	0.17	0.5
ENSG00000091129	NRCAM	5	-1	8.8e-06	0.0011	-0.9	0.00024	0.0018	0.3	0.2	0.3	0.09	0.021	0.24
ENSG00000117122	MFAP2	6	0.8	8.9e-06	0.0011	-0.4	0.01	0.035	-1	5.6e-08	3.4e-06	-0.03	0.17	0.5
ENSG00000116497	S100PBP	4	0.5	9.3e-06	0.0012	1	1.7e-10	7.1e-08	0.5	9e-06	0.00013	-0.02	0.48	0.77
ENSG00000177646	ACAD9	7	-0.7	9.4e-06	0.0012	-0.03	0.8	0.87	0.6	3e-05	0.0003	0.05	0.011	0.21
ENSG00000104611	SH2D4A	4	-2	9.5e-06	0.0012	-0.2	0.31	0.44	1	6.6e-05	0.00055	0.2	0.004	0.2
ENSG00000163344	PMVK	6	-0.5	9.6e-06	0.0012	-0.3	0.0028	0.012	0.2	0.036	0.077	0.03	0.078	0.37
ENSG00000070614	NDST1	8	-0.5	9.8e-06	0.0012	-0.1	0.26	0.39	0.4	0.00026	0.0016	0.01	0.53	0.8
ENSG00000204381	LAYN	5	-0.5	9.8e-06	0.0012	-0.06	0.52	0.65	0.5	5.4e-05	0.00048	0.01	0.64	0.86
ENSG00000169239	CA5B	5	0.9	1e-05	0.0012	-0.4	0.038	0.092	-1	2.4e-07	8.9e-06	0.02	0.5	0.78
ENSG00000131378	RFTN1	6	-0.5	1e-05	0.0012	-0.07	0.48	0.61	0.4	9e-05	0.0007	0.02	0.21	0.55
ENSG00000119431	HDHD3	4	-0.7	1.1e-05	0.0012	-0.02	0.87	0.92	0.6	1.5e-05	0.00018	0.06	0.03	0.26
ENSG00000077420	APBB1IP	7	-0.4	1.1e-05	0.0012	-0.4	1e-05	0.00015	-0.02	0.81	0.86	0.03	0.075	0.37
ENSG00000184731	FAM110C	2	-1	1.1e-05	0.0012	-0.04	0.81	0.87	0.9	1.2e-05	0.00016	0.04	0.075	0.37
ENSG00000247315	ZCCHC3	4	0.4	1.1e-05	0.0012	0.1	0.18	0.3	-0.3	0.00061	0.003	-0.03	0.062	0.34
ENSG00000113739	STC2	4	-1	1.1e-05	0.0012	-0.6	0.0016	0.0083	0.4	0.045	0.092	0.08	0.078	0.37
ENSG00000007933	FMO3	4	0.9	1.1e-05	0.0013	0.8	9.2e-05	0.00085	-0.1	0.49	0.6	0.02	0.45	0.75
ENSG00000185345	PARK2	6	-1	1.1e-05	0.0013	-0.6	0.013	0.041	0.6	0.0086	0.024	0.1	0.029	0.26
ENSG00000197415	VEPH1	-0.2	-2	1.1e-05	0.0013	0.03	0.9	0.94	2	3e-06	5.3e-05	0.3	0.023	0.24
ENSG00000140718	FTO	7	-0.6	1.2e-05	0.0013	-0.1	0.35	0.48	0.5	0.0002	0.0013	0.03	0.23	0.56
ENSG00000164125	FAM198B	8	-0.8	1.2e-05	0.0013	-0.4	0.015	0.045	0.4	0.011	0.029	0.04	0.17	0.5
ENSG00000163931	TKT	9	-0.8	1.2e-05	0.0013	0.0002	1	1	0.8	2.6e-05	0.00027	0.07	0.00062	0.2
ENSG00000096654	ZNF184	4	0.4	1.2e-05	0.0013	0.07	0.36	0.5	-0.3	0.00023	0.0014	-0.04	0.006	0.2
ENSG00000116678	LEPR	7	1	1.2e-05	0.0013	-0.08	0.65	0.75	-1	6.8e-06	0.0001	0.07	0.15	0.48
ENSG00000147606	SLC26A7	6	-2	1.2e-05	0.0013	0.03	0.92	0.95	2	9.1e-06	0.00013	0.3	0.00018	0.2
ENSG00000153956	CACNA2D1	5	-1	1.3e-05	0.0014	-2	4.3e-09	4.6e-07	-1	2.8e-05	0.00029	0.07	0.14	0.46
ENSG00000115459	ELMOD3	7	-1	1.3e-05	0.0014	-0.06	0.75	0.83	1	5.1e-05	0.00045	0.1	0.0009	0.2
ENSG00000143149	ALDH9A1	8	-0.5	1.3e-05	0.0014	-0.3	0.0029	0.013	0.2	0.048	0.098	0.008	0.51	0.79
ENSG00000146701	MDH2	8	-0.6	1.4e-05	0.0014	-0.2	0.076	0.16	0.4	0.0019	0.0073	0.06	0.0005	0.2
ENSG00000140931	CMTM3	6	0.5	1.4e-05	0.0014	-0.1	0.17	0.28	-0.7	1.1e-06	2.7e-05	-0.05	0.0054	0.2
ENSG00000109919	MTCH2	7	-0.5	1.4e-05	0.0014	-0.07	0.45	0.58	0.4	0.00015	0.001	0.04	0.015	0.23
ENSG00000170266	GLB1	7	-0.4	1.5e-05	0.0015	-0.3	0.00052	0.0034	0.09	0.2	0.3	0.02	0.075	0.37
ENSG00000118816	CCNI	7	0.4	1.5e-05	0.0015	0.02	0.73	0.82	-0.3	5.5e-05	0.00048	-0.01	0.37	0.69
ENSG00000102996	MMP15	6	-1	1.5e-05	0.0015	-0.5	0.027	0.071	0.6	0.0054	0.017	0.08	0.055	0.33
ENSG00000152467	ZSCAN1	0.3	-1	1.5e-05	0.0015	-0.03	0.84	0.9	1	1.7e-05	0.0002	0.02	0.57	0.82
ENSG00000154930	ACSS1	5	0.5	1.6e-05	0.0016	0.3	0.0014	0.0073	-0.1	0.11	0.19	-0.02	0.038	0.28
ENSG00000102468	HTR2A	0.6	1	1.6e-05	0.0016	0.3	0.3	0.44	-0.9	0.0012	0.005	-0.04	0.51	0.79
ENSG00000129474	AJUBA	4	-0.9	1.7e-05	0.0016	-0.1	0.33	0.47	0.7	0.00016	0.0011	-0.001	0.97	0.99
ENSG00000119125	GDA	4	-1	1.7e-05	0.0016	-0.8	0.0048	0.019	0.7	0.015	0.038	0.1	0.0057	0.2
ENSG00000158427	TMSB15B	3	0.8	1.7e-05	0.0016	0.09	0.6	0.71	-0.7	0.00022	0.0014	0.001	0.97	0.99
ENSG00000196730	DAPK1	6	0.6	1.8e-05	0.0017	-0.05	0.68	0.78	-0.6	1.2e-05	0.00016	-0.06	0.00058	0.2
ENSG00000182916	TCEAL7	3	1	1.8e-05	0.0017	0.3	0.26	0.39	-0.8	0.001	0.0046	0.01	0.82	0.94
ENSG00000183570	PCBP3	3	-0.7	1.9e-05	0.0017	-0.06	0.64	0.74	0.7	4.5e-05	0.00041	0.04	0.23	0.56
ENSG00000140022	STON2	3	0.9	1.9e-05	0.0017	0.1	0.44	0.58	-0.7	0.00038	0.0021	0.01	0.66	0.87
ENSG00000242265	PEG10	3	0.8	1.9e-05	0.0017	-0.3	0.13	0.23	-1	2.3e-06	4.5e-05	-0.03	0.48	0.77
ENSG00000283021	FBXO27	4	-0.7	1.9e-05	0.0017	-0.4	0.0022	0.01	0.2	0.066	0.13	0.08	0.011	0.21
ENSG00000173221	GLRX	7	-0.5	1.9e-05	0.0017	-0.1	0.15	0.25	0.3	0.001	0.0045	0.01	0.29	0.63
ENSG00000137285	TUBB2B	5	-1	1.9e-05	0.0017	-0.7	0.00071	0.0043	0.3	0.17	0.27	0.02	0.68	0.88
ENSG00000213023	SYT3	0.6	-1	1.9e-05	0.0017	0.1	0.61	0.73	1	3.8e-06	6.4e-05	0.02	0.41	0.72
ENSG00000100151	PICK1	4	-0.6	1.9e-05	0.0017	-0.3	0.021	0.059	0.3	0.007	0.021	0.03	0.3	0.63
ENSG00000198945	L3MBTL3	4	0.5	1.9e-05	0.0017	0.3	0.0031	0.014	-0.2	0.069	0.13	-0.009	0.55	0.81
ENSG00000168298	HIST1H1E	-2	-2	2e-05	0.0017	-1	0.015	0.046	1	0.003	0.011	-0.04	0.69	0.88
ENSG00000118804	STBD1	6	-0.6	2e-05	0.0017	-0.4	0.0018	0.0089	0.2	0.096	0.17	0.04	0.11	0.42
ENSG00000134324	LPIN1	9	-1	2e-05	0.0017	0.2	0.5	0.63	1	1.1e-05	0.00014	0.1	0.0022	0.2
ENSG00000152580	IGSF10	4	1	2e-05	0.0017	0.3	0.18	0.3	-0.8	0.0013	0.0053	-0.002	0.96	0.99
ENSG00000106853	PTGR1	7	-0.9	2e-05	0.0017	-0.7	0.00058	0.0037	0.2	0.23	0.33	0.09	0.16	0.48
ENSG00000283263		7	-0.9	2e-05	0.0017	-0.7	0.00058	0.0037	0.2	0.23	0.33	0.09	0.16	0.48
ENSG00000067141	NEO1	7	-0.6	2.1e-05	0.0017	-0.4	0.0024	0.011	0.2	0.083	0.15	0.05	0.076	0.37
ENSG00000159055	MIS18A	3	0.4	2.1e-05	0.0017	0.3	0.0015	0.0078	-0.1	0.13	0.22	-0.02	0.27	0.61
ENSG00000139146	FAM60A	4	0.5	2.1e-05	0.0017	0.4	0.0016	0.0081	-0.2	0.13	0.22	-0.02	0.37	0.68
ENSG00000110921	MVK	4	-0.6	2.2e-05	0.0018	-0.3	0.034	0.085	0.4	0.0054	0.017	0.02	0.34	0.67
ENSG00000129596	CDO1	9	-1	2.2e-05	0.0018	-0.008	0.97	0.98	1	6.1e-05	0.00052	0.1	0.0076	0.21
ENSG00000101400	SNTA1	4	-0.7	2.3e-05	0.0018	-0.2	0.21	0.33	0.5	0.00046	0.0024	0.02	0.55	0.81
ENSG00000163171	CDC42EP3	7	-0.7	2.3e-05	0.0019	-0.2	0.25	0.38	0.5	0.00065	0.0032	0.05	0.11	0.42
ENSG00000123080	CDKN2C	7	-0.8	2.4e-05	0.0019	-0.1	0.44	0.57	0.7	0.00028	0.0016	0.08	0.013	0.22
ENSG00000271303	SRXN1	7	-0.8	2.4e-05	0.0019	-0.7	0.00024	0.0019	0.1	0.43	0.54	-0.005	0.88	0.96
ENSG00000119950	MXI1	6	0.4	2.4e-05	0.0019	-0.06	0.42	0.56	-0.4	7.4e-06	0.00011	-0.003	0.82	0.93
ENSG00000134824	FADS2	8	-1	2.5e-05	0.0019	-0.05	0.82	0.88	0.9	9e-05	0.0007	0.06	0.18	0.51
ENSG00000187134	AKR1C1	10	-1	2.5e-05	0.0019	0.05	0.85	0.9	1	3.8e-05	0.00036	0.1	0.001	0.2
ENSG00000152990	ADGRA3	5	-0.7	2.5e-05	0.0019	-0.3	0.028	0.074	0.4	0.0076	0.022	0.07	0.039	0.29
ENSG00000186472	PCLO	5	-1	2.5e-05	0.0019	-0.6	0.025	0.067	0.8	0.0042	0.014	0.1	0.034	0.28
ENSG00000110881	ASIC1	3	-0.9	2.5e-05	0.0019	-0.4	0.008	0.028	0.4	0.014	0.036	0.1	0.005	0.2
ENSG00000124155	PIGT	8	-0.5	2.6e-05	0.0019	-0.4	0.0018	0.0088	0.2	0.13	0.21	0.06	0.012	0.22
ENSG00000006756	ARSD	6	-0.7	2.6e-05	0.0019	0.2	0.19	0.31	0.9	2.1e-06	4.2e-05	0.07	0.02	0.24
ENSG00000164411	GJB7	0.7	-2	2.6e-05	0.0019	-0.5	0.12	0.21	2	0.00011	0.00082	0.1	0.39	0.7
ENSG00000237289	CKMT1B	3	-2	2.6e-05	0.0019	0.1	0.63	0.74	2	4.4e-06	7.2e-05	0.2	0.026	0.25
ENSG00000152465	NMT2	7	-0.8	2.7e-05	0.002	-0.4	0.027	0.071	0.4	0.011	0.03	0.1	0.009	0.21
ENSG00000129250	KIF1C	9	-0.8	2.7e-05	0.002	-0.4	0.026	0.069	0.4	0.013	0.033	0.1	0.02	0.24
ENSG00000092621	PHGDH	6	-0.6	2.7e-05	0.002	-0.3	0.048	0.11	0.4	0.0052	0.016	0.05	0.093	0.4
ENSG00000083093	PALB2	4	0.4	2.7e-05	0.002	0.04	0.64	0.75	-0.3	0.00017	0.0011	0.007	0.48	0.77
ENSG00000174705	SH3PXD2B	6	0.8	2.8e-05	0.002	-0.1	0.49	0.62	-0.9	1.2e-05	0.00015	-0.05	0.087	0.39
ENSG00000112773	FAM46A	5	0.6	2.8e-05	0.002	0.06	0.62	0.73	-0.5	0.00018	0.0012	-0.03	0.42	0.73
ENSG00000172380	GNG12	8	-0.6	2.8e-05	0.002	-0.6	1.4e-05	0.00019	-0.06	0.62	0.72	0.03	0.31	0.64
ENSG00000170417	TMEM182	6	-1	2.9e-05	0.002	-0.2	0.4	0.53	1	0.00029	0.0017	0.09	0.076	0.37
ENSG00000135373	EHF	3	-1	2.9e-05	0.002	-0.5	0.076	0.16	0.9	0.002	0.0076	-0.01	0.78	0.92
ENSG00000129354	AP1M2	3	-1	2.9e-05	0.002	-0.5	0.015	0.045	0.5	0.016	0.04	0.1	0.082	0.38
ENSG00000227051	C14orf132	5	0.7	2.9e-05	0.002	-0.2	0.25	0.38	-0.8	4.3e-06	7.1e-05	0.02	0.49	0.78
ENSG00000182985	CADM1	3	0.7	2.9e-05	0.002	0.2	0.11	0.2	-0.5	0.0036	0.012	-0.09	0.0032	0.2
ENSG00000147257	GPC3	7	0.6	2.9e-05	0.002	-0.1	0.24	0.36	-0.8	3.2e-06	5.6e-05	0.06	0.13	0.44
ENSG00000140948	ZCCHC14	6	0.4	2.9e-05	0.002	0.04	0.56	0.68	-0.3	0.0002	0.0013	-0.02	0.15	0.47
ENSG00000106809	OGN	8	0.8	2.9e-05	0.002	-0.1	0.4	0.54	-0.9	6e-06	9.2e-05	-0.04	0.32	0.65
ENSG00000104408	EIF3E	8	0.4	2.9e-05	0.002	0.09	0.24	0.36	-0.3	0.0007	0.0034	0.008	0.57	0.82
ENSG00000119280	C1orf198	6	-0.4	2.9e-05	0.002	-0.001	0.99	0.99	0.4	4.9e-05	0.00044	-0.04	0.1	0.41
ENSG00000136960	ENPP2	8	0.6	3e-05	0.002	0.2	0.048	0.11	-0.4	0.0054	0.017	0.04	0.32	0.64
ENSG00000015133	CCDC88C	5	-0.7	3.1e-05	0.0021	0.08	0.57	0.69	0.8	1e-05	0.00013	-0.005	0.91	0.97
ENSG00000177054	ZDHHC13	4	0.5	3.2e-05	0.0021	0.4	0.00045	0.003	-0.08	0.39	0.5	-0.03	0.0044	0.2
ENSG00000159763	PIP	-1	-9	3.2e-05	0.0021	-3	0.15	0.26	6	0.0018	0.0071	-0.5	0.054	0.33
ENSG00000184368	MAP7D2	3	-1	3.2e-05	0.0021	0.05	0.81	0.88	1	1e-05	0.00014	0.05	0.17	0.5
ENSG00000068323	TFE3	7	-0.5	3.2e-05	0.0021	-0.5	3e-05	0.00034	-0.02	0.82	0.87	0.04	0.048	0.31
ENSG00000139531	SUOX	3	-0.6	3.2e-05	0.0021	-0.07	0.57	0.69	0.6	0.00012	0.00086	0.04	0.014	0.22
ENSG00000283530	MGAT4C	-0.5	-2	3.2e-05	0.0021	-0.5	0.11	0.21	1	0.00037	0.002	0.2	0.023	0.24
ENSG00000147883	CDKN2B	5	-0.9	3.3e-05	0.0021	-0.9	3.8e-05	0.00041	-0.04	0.83	0.88	0.05	0.19	0.53
ENSG00000273802	HIST1H2BG	2	-1	3.3e-05	0.0021	-0.2	0.26	0.39	1	0.00027	0.0016	0.1	0.0046	0.2
ENSG00000158258	CLSTN2	5	-1	3.3e-05	0.0021	-1	0.00032	0.0023	0.2	0.42	0.53	0.2	0.02	0.24
ENSG00000172345	STARD5	3	0.5	3.3e-05	0.0021	0.4	0.0045	0.018	-0.2	0.094	0.17	-0.02	0.41	0.72
ENSG00000116574	RHOU	5	0.6	3.3e-05	0.0021	-0.4	0.0083	0.029	-0.9	1.5e-07	6.8e-06	-0.05	0.045	0.3
ENSG00000105854	PON2	7	-0.4	3.4e-05	0.0021	-0.2	0.052	0.12	0.3	0.0065	0.019	0.04	0.04	0.29
ENSG00000283485		10	-1	3.4e-05	0.0021	-0.4	0.096	0.19	0.7	0.004	0.013	0.1	0.014	0.22
ENSG00000198363	ASPH	10	-1	3.4e-05	0.0021	-0.4	0.096	0.19	0.7	0.004	0.013	0.1	0.014	0.22
ENSG00000143891	GALM	7	-0.5	3.4e-05	0.0022	-0.3	0.0073	0.026	0.2	0.048	0.097	0.03	0.032	0.27
ENSG00000134398	ERN2	2	-0.9	3.5e-05	0.0022	-0.2	0.22	0.34	0.7	0.00053	0.0027	0.08	0.11	0.42
ENSG00000105520	PLPPR2	5	-0.5	3.5e-05	0.0022	0.1	0.13	0.24	0.7	1.5e-06	3.3e-05	0.04	0.09	0.39
ENSG00000186654	PRR5	5	-0.7	3.5e-05	0.0022	-0.2	0.11	0.21	0.5	0.0019	0.0075	0.06	0.047	0.31
ENSG00000214193	SH3D21	2	0.8	3.5e-05	0.0022	0.3	0.098	0.19	-0.5	0.0065	0.019	-0.08	0.049	0.32
ENSG00000130957	FBP2	0.8	-2	3.6e-05	0.0022	0.1	0.66	0.76	2	5.5e-06	8.6e-05	0.04	0.61	0.84
ENSG00000137656	BUD13	4	0.5	3.6e-05	0.0022	0.7	1.2e-07	4.6e-06	0.2	0.011	0.029	0.009	0.64	0.86
ENSG00000117139	KDM5B	5	0.3	3.6e-05	0.0022	-0.2	0.016	0.048	-0.5	2.5e-07	9.3e-06	0.0008	0.95	0.98
ENSG00000101844	ATG4A	5	-0.4	3.7e-05	0.0023	-0.2	0.039	0.095	0.2	0.0092	0.026	0.04	0.0031	0.2
ENSG00000172795	DCP2	6	0.4	3.8e-05	0.0023	0.08	0.4	0.53	-0.4	0.00051	0.0026	-0.02	0.26	0.6
ENSG00000172731	LRRC20	4	-0.6	3.8e-05	0.0023	-0.4	0.005	0.02	0.2	0.058	0.11	0.05	0.1	0.41
ENSG00000151376	ME3	5	-0.6	3.9e-05	0.0023	-0.2	0.18	0.3	0.5	0.0014	0.0056	0.04	0.027	0.25
ENSG00000182902	SLC25A18	2	-2	3.9e-05	0.0023	0.3	0.2	0.32	2	1.5e-06	3.4e-05	0.03	0.54	0.8
ENSG00000151702	FLI1	6	0.4	3.9e-05	0.0023	0.2	0.0064	0.024	-0.1	0.058	0.11	-0.02	0.34	0.66
ENSG00000119283	TRIM67	2	-1	3.9e-05	0.0023	-1	1.2e-05	0.00017	-0.09	0.69	0.77	0.02	0.72	0.89
ENSG00000159387	IRX6	0.5	-2	3.9e-05	0.0023	-0.1	0.64	0.75	2	3.5e-05	0.00034	0.1	0.18	0.52
ENSG00000090316	MAEA	6	-0.4	3.9e-05	0.0023	-0.2	0.011	0.037	0.2	0.034	0.074	0.02	0.16	0.49
ENSG00000184678	HIST2H2BE	5	-1	3.9e-05	0.0023	-0.3	0.18	0.3	0.9	0.0009	0.0041	0.1	0.0056	0.2
ENSG00000139597	N4BP2L1	5	0.5	3.9e-05	0.0023	1	6.2e-09	5.6e-07	0.5	0.0003	0.0017	-0.02	0.56	0.81
ENSG00000138777	PPA2	6	-0.6	4e-05	0.0023	0.06	0.61	0.72	0.6	2e-05	0.00023	0.04	0.16	0.48
ENSG00000107518	ATRNL1	3	-1	4.1e-05	0.0023	-0.8	0.00063	0.0039	0.2	0.31	0.42	0.07	0.078	0.37
ENSG00000074800	ENO1	9	-0.5	4.1e-05	0.0023	-0.1	0.14	0.25	0.3	0.0025	0.0091	0.008	0.65	0.86
ENSG00000170439	METTL7B	3	-0.9	4.1e-05	0.0023	-0.06	0.69	0.79	0.9	7.7e-05	0.00062	0.08	0.034	0.28
ENSG00000198952	SMG5	7	-0.5	4.2e-05	0.0024	-0.3	0.015	0.045	0.2	0.03	0.067	0.04	0.12	0.43
ENSG00000136371	MTHFS	4	-0.5	4.3e-05	0.0024	-0.2	0.12	0.22	0.4	0.0023	0.0086	0.02	0.2	0.54
ENSG00000164045	CDC25A	3	-0.5	4.4e-05	0.0024	-0.4	0.00098	0.0056	0.1	0.25	0.36	0.005	0.83	0.94
ENSG00000151025	GPR158	2	-2	4.4e-05	0.0024	-0.4	0.22	0.34	1	0.00034	0.0019	0.2	0.0034	0.2
ENSG00000128165	ADM2	0.5	-2	4.4e-05	0.0024	-0.3	0.31	0.45	1	0.00017	0.0011	-0.08	0.38	0.7
ENSG00000127463	EMC1	7	-0.5	4.4e-05	0.0024	-0.2	0.064	0.14	0.3	0.0069	0.02	0.05	0.064	0.35
ENSG00000095066	HOOK2	6	-0.7	4.4e-05	0.0024	-0.3	0.031	0.079	0.4	0.014	0.037	0.05	0.21	0.54
ENSG00000186487	MYT1L	-2	-2	4.4e-05	0.0024	0.1	0.68	0.78	2	7.3e-06	0.00011	0.2	0.091	0.39
ENSG00000152433	ZNF547	2	0.5	4.6e-05	0.0025	0.6	9.1e-06	0.00013	0.09	0.39	0.51	0.02	0.43	0.74
ENSG00000129480	DTD2	7	-0.6	4.6e-05	0.0025	-0.1	0.27	0.4	0.5	0.001	0.0045	0.05	0.017	0.23
ENSG00000180433	OR6K6	-3	-2	4.6e-05	0.0025	-0.1	0.74	0.82	2	4.2e-05	0.00039	0.1	0.049	0.31
ENSG00000164342	TLR3	4	-0.8	4.6e-05	0.0025	-1	5.2e-06	8.6e-05	-0.2	0.19	0.29	0.06	0.043	0.3
ENSG00000137106	GRHPR	6	-0.6	4.7e-05	0.0025	-0.04	0.73	0.82	0.6	0.00016	0.0011	0.06	0.0033	0.2
ENSG00000153064	BANK1	5	-0.7	4.7e-05	0.0025	-0.4	0.016	0.048	0.3	0.027	0.061	0.08	0.019	0.23
ENSG00000281702	HMBS	4	-0.5	4.8e-05	0.0025	-0.02	0.84	0.9	0.5	9.4e-05	0.00072	0.02	0.036	0.28
ENSG00000137198	GMPR	5	-0.6	4.9e-05	0.0026	-0.07	0.58	0.7	0.6	0.00022	0.0014	0.07	0.0017	0.2
ENSG00000120254	MTHFD1L	6	-0.6	5e-05	0.0026	-0.4	0.0064	0.024	0.2	0.068	0.13	0.05	0.1	0.41
ENSG00000084444	FAM234B	6	-0.9	5e-05	0.0026	-0.1	0.5	0.63	0.8	0.00037	0.002	0.09	0.011	0.21
ENSG00000237462	TRIM27	6	0.3	5e-05	0.0026	0.08	0.13	0.24	-0.2	0.0031	0.011	-0.01	0.12	0.44
ENSG00000106992	AK1	4	-0.8	5.1e-05	0.0027	0.05	0.74	0.83	0.8	2.5e-05	0.00026	0.08	0.0015	0.2
ENSG00000114867	EIF4G1	9	-0.4	5.1e-05	0.0027	-0.2	0.0087	0.03	0.2	0.059	0.12	0.009	0.56	0.82
ENSG00000275035	CCDC92	6	-0.7	5.2e-05	0.0027	0.05	0.73	0.81	0.8	3.6e-05	0.00035	0.1	0.0049	0.2
ENSG00000173597	SULT1B1	1	-2	5.3e-05	0.0027	-0.9	0.018	0.052	1	0.0097	0.027	0.2	0.034	0.28
ENSG00000153048	CARHSP1	6	-0.5	5.3e-05	0.0027	-0.008	0.93	0.95	0.5	9.8e-05	0.00074	0.05	0.00092	0.2
ENSG00000206527	HACD2	7	-0.8	5.3e-05	0.0027	-0.9	2.9e-05	0.00034	-0.08	0.64	0.73	0.05	0.15	0.47
ENSG00000116871	MAP7D1	8	-0.4	5.3e-05	0.0027	-0.3	0.00042	0.0029	0.05	0.49	0.6	0.01	0.47	0.76
ENSG00000112293	GPLD1	4	-0.9	5.4e-05	0.0027	-0.3	0.14	0.24	0.6	0.0016	0.0065	0.09	0.071	0.36
ENSG00000103121	CMC2	4	-0.4	5.4e-05	0.0027	-0.04	0.57	0.69	0.3	0.0003	0.0017	0.007	0.74	0.9
ENSG00000256087	ZNF432	3	0.4	5.5e-05	0.0027	0.3	0.0055	0.021	-0.1	0.14	0.22	-0.02	0.27	0.6
ENSG00000165802	NSMF	5	-0.4	5.6e-05	0.0028	-0.03	0.76	0.84	0.4	0.00016	0.0011	0.008	0.64	0.86
ENSG00000152939	MARVELD2	0.5	-1	5.7e-05	0.0028	-0.4	0.087	0.17	0.8	0.0017	0.0067	0.08	0.063	0.35
ENSG00000185340	GAS2L1	5	-0.7	5.7e-05	0.0028	-0.4	0.021	0.058	0.3	0.024	0.057	0.02	0.51	0.79
ENSG00000205835	GMNC	-0.3	-2	5.7e-05	0.0028	-0.4	0.13	0.23	1	0.00088	0.004	0.1	0.0091	0.21
ENSG00000185519	FAM131C	-0.02	1	5.7e-05	0.0028	-0.09	0.79	0.86	-1	0.00027	0.0016	0.07	0.44	0.75
ENSG00000038274	MAT2B	6	0.4	5.7e-05	0.0028	0.1	0.078	0.16	-0.2	0.0071	0.021	-0.02	0.35	0.67
ENSG00000118985	ELL2	7	-0.5	5.8e-05	0.0028	-0.1	0.22	0.35	0.4	0.0018	0.0072	0.04	0.092	0.4
ENSG00000113356	POLR3G	5	-0.6	5.8e-05	0.0028	0.4	0.0015	0.0078	1	4.2e-08	2.8e-06	0.04	0.11	0.42
ENSG00000241360	PDXP	5	-0.8	5.8e-05	0.0028	-0.3	0.035	0.087	0.4	0.013	0.034	0.09	0.019	0.23
ENSG00000141622	RNF165	1	1	5.8e-05	0.0028	0.8	0.01	0.034	-0.5	0.086	0.16	0.004	0.94	0.98
ENSG00000183655	KLHL25	3	-0.9	5.9e-05	0.0028	-0.5	0.0091	0.031	0.4	0.036	0.078	0.06	0.18	0.51
ENSG00000102144	PGK1	8	-0.4	5.9e-05	0.0028	-0.3	0.0029	0.013	0.1	0.15	0.25	0.03	0.095	0.4
ENSG00000158406	HIST1H4H	3	-0.9	6e-05	0.0029	-0.03	0.87	0.92	0.8	7.4e-05	0.0006	0.07	0.028	0.26
ENSG00000107404	DVL1	6	-0.6	6.1e-05	0.0029	-0.4	0.0058	0.022	0.2	0.09	0.16	0.05	0.14	0.46
ENSG00000146966	DENND2A	5	0.6	6.1e-05	0.0029	-0.1	0.27	0.4	-0.7	9.6e-06	0.00013	-0.04	0.13	0.45
ENSG00000132952	USPL1	4	0.4	6.2e-05	0.0029	0.5	4.8e-06	8.2e-05	0.1	0.21	0.31	-0.005	0.79	0.92
ENSG00000138764	CCNG2	7	0.4	6.4e-05	0.003	0.1	0.089	0.17	-0.3	0.006	0.018	0.01	0.56	0.82
ENSG00000118495	PLAGL1	6	0.6	6.4e-05	0.003	0.9	5.3e-07	1.4e-05	0.3	0.026	0.059	-0.04	0.2	0.53
ENSG00000148218	ALAD	7	-0.6	6.5e-05	0.003	-0.3	0.02	0.056	0.3	0.034	0.074	0.09	0.023	0.24
ENSG00000162843	WDR64	3	-2	6.5e-05	0.003	0.2	0.55	0.67	2	7.8e-06	0.00011	0.2	0.00067	0.2
ENSG00000118514	ALDH8A1	0.1	-1	6.6e-05	0.0031	1	8.8e-07	2.1e-05	2	4.8e-10	1.8e-07	-0.05	0.35	0.67
ENSG00000071994	PDCD2	5	0.3	6.6e-05	0.0031	-0.006	0.92	0.95	-0.3	0.0001	0.00076	-0.01	0.24	0.58
ENSG00000165175	MID1IP1	6	-0.9	6.6e-05	0.0031	-0.3	0.079	0.16	0.5	0.006	0.018	0.04	0.25	0.59
ENSG00000172987	HPSE2	2	-1	6.7e-05	0.0031	-0.9	0.00048	0.0032	0.1	0.55	0.66	0.1	0.039	0.29
ENSG00000131373	HACL1	8	-0.8	6.7e-05	0.0031	-0.2	0.27	0.4	0.6	0.0018	0.007	0.1	0.00016	0.2
ENSG00000173156	RHOD	4	-0.6	6.7e-05	0.0031	-0.3	0.04	0.096	0.3	0.014	0.036	0.06	0.015	0.23
ENSG00000013725	CD6	2	-0.6	6.7e-05	0.0031	-0.2	0.18	0.3	0.5	0.0016	0.0065	-0.02	0.55	0.81
ENSG00000135437	RDH5	6	-0.8	6.8e-05	0.0031	0.3	0.081	0.16	1	1.8e-06	3.7e-05	0.07	0.048	0.31
ENSG00000274349	ZNF658	4	0.5	6.8e-05	0.0031	0.4	0.0018	0.0088	-0.1	0.28	0.39	0.02	0.42	0.73
ENSG00000087884	AAMDC	6	-0.8	6.9e-05	0.0031	-0.05	0.73	0.82	0.7	0.00022	0.0014	0.08	0.0029	0.2
ENSG00000100416	TRMU	4	-0.3	6.9e-05	0.0031	0.8	3e-11	3.3e-08	1	1.9e-13	2.5e-09	0.01	0.43	0.73
ENSG00000158092	NCK1	6	0.3	7e-05	0.0031	0.1	0.15	0.26	-0.2	0.0037	0.012	-0.01	0.36	0.68
ENSG00000091428	RAPGEF4	4	-0.6	7.1e-05	0.0031	0.6	2.2e-05	0.00027	1	2.5e-09	4.6e-07	0.05	0.1	0.41
ENSG00000166825	ANPEP	6	0.7	7.1e-05	0.0031	-0.4	0.025	0.066	-1	6.1e-07	1.7e-05	-0.08	0.029	0.26
ENSG00000187527	ATP13A5	-0.1	-2	7.1e-05	0.0031	-0.6	0.058	0.13	1	0.0023	0.0086	0.04	0.58	0.82
ENSG00000156273	BACH1	6	0.5	7.1e-05	0.0031	-0.4	0.0052	0.02	-0.9	1.6e-07	6.8e-06	-0.07	0.016	0.23
ENSG00000221968	FADS3	7	-0.6	7.2e-05	0.0031	0.02	0.9	0.93	0.6	9.4e-05	0.00071	0.04	0.43	0.73
ENSG00000156298	TSPAN7	7	-0.8	7.2e-05	0.0031	-0.1	0.46	0.59	0.7	0.00067	0.0032	0.08	0.01	0.21
ENSG00000158122	AAED1	5	0.3	7.2e-05	0.0032	-0.2	0.045	0.1	-0.5	1.2e-06	2.9e-05	-0.02	0.094	0.4
ENSG00000111716	LDHB	6	-0.7	7.2e-05	0.0032	-0.1	0.33	0.47	0.6	0.0012	0.005	0.07	0.0039	0.2
ENSG00000180573	HIST1H2AC	5	-0.6	7.3e-05	0.0032	-0.4	0.0026	0.012	0.2	0.18	0.28	0.06	0.036	0.28
ENSG00000163288	GABRB1	1	-1	7.4e-05	0.0032	-0.8	0.0064	0.024	0.6	0.036	0.077	0.2	0.0016	0.2
ENSG00000158201	ABHD3	5	-0.4	7.4e-05	0.0032	0.3	0.00083	0.0049	0.7	3.4e-08	2.6e-06	-0.02	0.32	0.64
ENSG00000183662	FAM19A1	-0.9	-2	7.4e-05	0.0032	-0.2	0.51	0.64	1	0.00018	0.0012	0.06	0.45	0.75
ENSG00000174628	IQCK	4	0.5	7.4e-05	0.0032	0.3	0.018	0.053	-0.2	0.047	0.096	0.0003	0.99	1
ENSG00000139645	ANKRD52	5	-0.6	7.4e-05	0.0032	-0.02	0.87	0.92	0.6	0.00014	0.00095	0.03	0.44	0.74
ENSG00000143363	PRUNE1	5	-0.4	7.5e-05	0.0032	-0.3	0.0026	0.012	0.1	0.19	0.29	0.03	0.059	0.34
ENSG00000159674	SPON2	6	0.6	7.5e-05	0.0032	0.1	0.41	0.54	-0.5	0.00096	0.0043	0.008	0.75	0.9
ENSG00000132840	BHMT2	4	-1	7.5e-05	0.0032	0.4	0.037	0.09	1	6.5e-07	1.8e-05	0.2	0.0025	0.2
ENSG00000113805	CNTN3	0.5	1	7.5e-05	0.0032	-0.08	0.78	0.85	-1	0.00022	0.0014	-0.07	0.33	0.65
ENSG00000168994	PXDC1	6	-0.4	7.6e-05	0.0032	-0.2	0.012	0.039	0.2	0.058	0.11	-0.004	0.85	0.95
ENSG00000119900	OGFRL1	5	-0.6	7.7e-05	0.0032	-0.7	9.1e-05	0.00084	-0.03	0.84	0.89	0.02	0.46	0.76
ENSG00000280938	TUSC5	9	-0.9	7.7e-05	0.0032	-0.2	0.2	0.32	0.6	0.0031	0.011	0.09	0.066	0.35
ENSG00000125845	BMP2	5	-1	7.7e-05	0.0032	-0.4	0.052	0.12	0.6	0.01	0.028	-0.09	0.055	0.33
ENSG00000107242	PIP5K1B	3	-0.7	7.7e-05	0.0032	-0.5	0.0042	0.017	0.2	0.13	0.22	0.02	0.36	0.68
ENSG00000130766	SESN2	4	-0.5	7.7e-05	0.0032	-0.08	0.41	0.54	0.4	0.00067	0.0032	-0.02	0.31	0.64
ENSG00000173402	DAG1	8	-0.4	7.8e-05	0.0032	-0.3	0.011	0.036	0.2	0.068	0.13	0.02	0.27	0.61
ENSG00000144481	TRPM8	-1	2	7.8e-05	0.0032	-0.3	0.63	0.74	-2	0.00026	0.0016	-0.1	0.23	0.56
ENSG00000149300	C11orf52	4	-0.7	8e-05	0.0033	-0.5	0.0041	0.017	0.2	0.14	0.23	0.03	0.4	0.71
ENSG00000107140	TESK1	6	-0.4	8.1e-05	0.0033	0.03	0.68	0.78	0.4	4.9e-05	0.00044	0.04	0.026	0.25
ENSG00000119865	CNRIP1	6	0.3	8.1e-05	0.0033	-0.02	0.78	0.86	-0.4	7.4e-05	0.0006	-0.01	0.28	0.62
ENSG00000164920	OSR2	5	0.6	8.1e-05	0.0033	0.09	0.49	0.62	-0.5	0.00079	0.0037	0.004	0.9	0.97
ENSG00000169071	ROR2	3	0.8	8.2e-05	0.0033	0.02	0.91	0.94	-0.8	0.00033	0.0018	-0.02	0.46	0.76
ENSG00000164543	STK17A	6	-0.4	8.2e-05	0.0033	0.01	0.89	0.93	0.4	9.2e-05	0.0007	0.02	0.094	0.4
ENSG00000135480	KRT7	-0.1	-4	8.3e-05	0.0033	-1	0.11	0.2	3	0.0034	0.012	-0.4	0.09	0.39
ENSG00000205730	ITPRIPL2	7	-0.4	8.3e-05	0.0033	-0.2	0.014	0.044	0.2	0.054	0.11	0.03	0.03	0.26
ENSG00000163703	CRELD1	7	-0.5	8.3e-05	0.0033	-0.3	0.0095	0.032	0.2	0.078	0.14	0.05	0.033	0.27
ENSG00000162643	WDR63	0.7	0.9	8.4e-05	0.0033	-0.1	0.54	0.66	-1	8e-05	0.00064	-0.04	0.3	0.63
ENSG00000112769	LAMA4	10	-0.5	8.5e-05	0.0034	-0.3	0.0038	0.016	0.1	0.17	0.27	0.05	0.037	0.28
ENSG00000134245	WNT2B	2	-1	8.7e-05	0.0035	-0.9	0.002	0.0096	0.3	0.22	0.33	0.03	0.56	0.82
ENSG00000283022	HYDIN	1	-1	8.7e-05	0.0035	-0.5	0.048	0.11	0.7	0.0086	0.024	0.09	0.11	0.42
ENSG00000198855	FICD	3	-0.6	8.8e-05	0.0035	-0.6	0.00021	0.0017	0.02	0.86	0.9	0.02	0.28	0.61
ENSG00000127124	HIVEP3	4	-0.6	8.9e-05	0.0035	-0.6	0.00036	0.0025	0.06	0.67	0.76	-0.02	0.55	0.81
ENSG00000074410	CA12	6	0.9	9e-05	0.0035	-0.09	0.66	0.76	-1	5e-05	0.00045	-0.02	0.59	0.83
ENSG00000100626	GALNT16	8	-0.6	9e-05	0.0035	-0.7	6.3e-05	0.00062	-0.04	0.75	0.82	0.07	0.1	0.41
ENSG00000163032	VSNL1	-0.2	-1	9.1e-05	0.0035	0.2	0.41	0.54	2	7.8e-06	0.00011	-0.03	0.62	0.84
ENSG00000091436		8	-0.6	9.1e-05	0.0035	-0.7	8.2e-06	0.00012	-0.1	0.23	0.34	0.05	0.13	0.44
ENSG00000204291	COL15A1	9	-0.5	9.1e-05	0.0035	0.2	0.23	0.35	0.7	1.1e-05	0.00014	0.02	0.36	0.68
ENSG00000142937	RPS8	9	0.4	9.3e-05	0.0036	0.1	0.12	0.22	-0.3	0.0053	0.016	0.004	0.81	0.93
ENSG00000153936	HS2ST1	7	-0.5	9.3e-05	0.0036	-0.4	0.0056	0.021	0.2	0.14	0.22	0.04	0.063	0.35
ENSG00000242028	HYPK	6	-0.6	9.4e-05	0.0036	-0.1	0.33	0.47	0.5	0.0015	0.0061	0.06	0.022	0.24
ENSG00000109846	CRYAB	10	-1	9.5e-05	0.0036	-0.7	0.032	0.081	0.6	0.033	0.072	0.2	0.064	0.35
ENSG00000122641	INHBA	3	-1	9.5e-05	0.0036	0.1	0.6	0.71	1	2.2e-05	0.00024	0.1	0.021	0.24
ENSG00000182446	NPLOC4	7	-0.4	9.6e-05	0.0036	-0.2	0.0082	0.029	0.1	0.1	0.17	0.006	0.77	0.91
ENSG00000188215	DCUN1D3	4	-0.5	9.6e-05	0.0036	-0.7	4.9e-06	8.3e-05	-0.2	0.099	0.17	-0.001	0.97	0.99
ENSG00000110435	PDHX	6	-0.6	9.7e-05	0.0037	-0.03	0.81	0.87	0.6	0.00026	0.0016	0.06	0.028	0.26
ENSG00000137876	RSL24D1	7	0.4	9.8e-05	0.0037	0.2	0.029	0.075	-0.2	0.03	0.068	0.002	0.95	0.98
ENSG00000089289	IGBP1	6	0.4	9.9e-05	0.0037	0.03	0.75	0.83	-0.4	0.00035	0.002	0.007	0.49	0.78
ENSG00000156482	RPL30	9	0.4	0.0001	0.0037	0.1	0.1	0.2	-0.2	0.0069	0.02	0.02	0.17	0.49
ENSG00000182901	RGS7	0.9	0.9	0.0001	0.0037	-0.3	0.2	0.32	-1	1.8e-05	0.00021	-0.04	0.24	0.58
ENSG00000198947	DMD	7	-0.6	0.0001	0.0037	0.06	0.67	0.77	0.7	6.3e-05	0.00053	0.04	0.34	0.67
ENSG00000124795	DEK	6	0.4	0.0001	0.0038	0.1	0.29	0.42	-0.3	0.0021	0.0079	-0.02	0.25	0.59
ENSG00000118276	B4GALT6	3	-1	0.0001	0.0038	-0.008	0.97	0.98	1	9.1e-05	0.0007	0.1	0.013	0.22
ENSG00000187726	DNAJB13	-0.8	-2	0.0001	0.0038	0.3	0.41	0.55	2	1.4e-05	0.00017	-0.1	0.099	0.4
ENSG00000282974	DPP6	0.8	-2	0.0001	0.0038	-0.5	0.081	0.16	1	0.0018	0.0072	0.07	0.31	0.64
ENSG00000171017	LRRC8E	4	-0.6	0.0001	0.0038	0.05	0.7	0.79	0.7	4.6e-05	0.00042	0.06	0.067	0.35
ENSG00000062485	CS	9	-0.4	0.00011	0.0039	-0.06	0.52	0.64	0.4	0.00088	0.004	0.05	0.0021	0.2
ENSG00000008282	SYPL1	7	0.3	0.00011	0.0039	0.2	0.0031	0.014	-0.08	0.21	0.32	-0.001	0.93	0.98
ENSG00000185222	TCEAL9	6	0.5	0.00011	0.0039	0.2	0.027	0.071	-0.2	0.038	0.081	-0.03	0.38	0.7
ENSG00000119927	GPAM	10	-1	0.00011	0.0039	-0.5	0.063	0.14	0.6	0.019	0.045	0.1	0.05	0.32
ENSG00000146926	ASB10	-1	-2	0.00011	0.0039	0.2	0.61	0.72	2	1.9e-05	0.00021	0.1	0.28	0.62
ENSG00000066248	NGEF	-0.9	-2	0.00011	0.0039	-0.6	0.13	0.23	1	0.0045	0.015	-0.04	0.6	0.83
ENSG00000148411	NACC2	6	-0.5	0.00011	0.0039	-0.4	0.0024	0.011	0.1	0.26	0.37	-0.004	0.84	0.94
ENSG00000159885	ZNF222	4	0.4	0.00011	0.004	1	6.6e-12	1.9e-08	0.7	1.8e-08	1.7e-06	0.007	0.71	0.89
ENSG00000114450	GNB4	6	0.5	0.00011	0.004	-0.003	0.98	0.99	-0.5	0.00017	0.0011	-0.05	0.053	0.32
ENSG00000111731	C2CD5	6	0.5	0.00011	0.004	0.1	0.3	0.43	-0.4	0.0022	0.0082	-0.05	0.022	0.24
ENSG00000158516	CPA2	2	-1	0.00011	0.004	-0.3	0.22	0.35	0.9	0.0011	0.0046	0.08	0.16	0.48
ENSG00000155962	CLIC2	6	0.4	0.00011	0.004	0.03	0.74	0.82	-0.3	0.00044	0.0023	-0.003	0.89	0.96
ENSG00000152377	SPOCK1	6	-0.6	0.00011	0.0041	-0.5	0.00092	0.0053	0.1	0.49	0.6	0.02	0.68	0.87
ENSG00000105963	ADAP1	4	-0.5	0.00012	0.0041	-0.3	0.018	0.053	0.2	0.051	0.1	0.002	0.9	0.97
ENSG00000102221	JADE3	4	-0.5	0.00012	0.0041	0.3	0.0043	0.017	0.8	1.7e-07	7.1e-06	0.04	0.067	0.36
ENSG00000005108	THSD7A	5	0.6	0.00012	0.0041	0.08	0.53	0.65	-0.5	0.001	0.0045	-0.03	0.049	0.31
ENSG00000069849	ATP1B3	8	-0.4	0.00012	0.0041	-0.04	0.65	0.75	0.3	0.00058	0.0029	0.007	0.61	0.84
ENSG00000180730	SHISA2	5	-0.7	0.00012	0.0041	-0.2	0.27	0.41	0.5	0.0021	0.008	0.02	0.73	0.9
ENSG00000119397	CNTRL	5	0.4	0.00012	0.0041	-0.06	0.45	0.58	-0.4	4.1e-05	0.00038	-0.03	0.0083	0.21
ENSG00000109674	NEIL3	1	-1	0.00012	0.0041	0.3	0.18	0.3	2	4.3e-06	7.1e-05	0.1	0.05	0.32
ENSG00000066468	FGFR2	5	-1	0.00012	0.0041	0.08	0.69	0.79	1	4.8e-05	0.00043	0.1	0.066	0.35
ENSG00000185624	P4HB	10	-0.4	0.00012	0.0041	-0.4	0.001	0.0059	0.07	0.47	0.58	0.02	0.09	0.39
ENSG00000154978	VOPP1	7	-0.4	0.00012	0.0041	-0.4	0.00062	0.0039	0.05	0.61	0.71	0.03	0.19	0.52
ENSG00000131711	MAP1B	8	-0.7	0.00012	0.0041	-0.5	0.0076	0.027	0.3	0.13	0.21	0.06	0.088	0.39
ENSG00000131471	AOC3	10	-0.6	0.00012	0.0041	-0.3	0.024	0.065	0.3	0.048	0.097	0.07	0.079	0.37
ENSG00000167005	NUDT21	6	0.4	0.00012	0.0042	0.03	0.71	0.8	-0.3	0.00046	0.0024	-0.02	0.32	0.64
ENSG00000197635	DPP4	6	0.9	0.00012	0.0042	0.06	0.74	0.82	-0.8	0.00044	0.0023	-0.006	0.88	0.96
ENSG00000131370	SH3BP5	8	0.3	0.00012	0.0042	-0.3	0.00089	0.0051	-0.6	5.3e-08	3.3e-06	-0.03	0.0057	0.2
ENSG00000072071	ADGRL1	7	-0.5	0.00012	0.0042	-0.01	0.9	0.94	0.4	0.00027	0.0016	0.03	0.3	0.63
ENSG00000143870	PDIA6	7	-0.3	0.00012	0.0042	-0.5	4e-06	7e-05	-0.1	0.11	0.18	0.003	0.75	0.91
ENSG00000198648	STK39	6	-0.5	0.00012	0.0042	-0.3	0.018	0.052	0.2	0.058	0.11	0.06	0.043	0.3
ENSG00000135063	FAM189A2	3	-0.8	0.00012	0.0042	0.7	0.0001	0.0009	1	1.2e-08	1.2e-06	0.06	0.28	0.62
ENSG00000145536	ADAMTS16	3	0.8	0.00013	0.0042	-0.9	0.0012	0.0066	-2	1.2e-07	5.8e-06	0.02	0.66	0.87
ENSG00000181163	NPM1	6	0.3	0.00013	0.0042	0.1	0.08	0.16	-0.2	0.013	0.035	-0.01	0.61	0.84
ENSG00000116035	VAX2	2	-0.8	0.00013	0.0042	-0.1	0.45	0.58	0.6	0.00065	0.0031	0.05	0.09	0.39
ENSG00000163348	PYGO2	6	-0.3	0.00013	0.0042	-0.02	0.77	0.85	0.3	0.00038	0.0021	0.02	0.47	0.76
ENSG00000177426	TGIF1	5	0.5	0.00013	0.0043	0.3	0.0071	0.026	-0.2	0.15	0.25	-0.03	0.063	0.35
ENSG00000136868	SLC31A1	7	-0.5	0.00013	0.0043	-0.3	0.0032	0.014	0.1	0.25	0.36	-0.02	0.41	0.72
ENSG00000146833	TRIM4	5	0.3	0.00013	0.0043	0.06	0.33	0.46	-0.2	0.0023	0.0085	-0.009	0.3	0.63
ENSG00000170927	PKHD1	-2	-3	0.00013	0.0043	0.9	0.036	0.09	3	9.7e-07	2.4e-05	0.2	0.24	0.58
ENSG00000107186	MPDZ	6	-0.4	0.00013	0.0043	-0.5	1.8e-05	0.00023	-0.09	0.3	0.41	0.04	0.1	0.41
ENSG00000165029	ABCA1	8	0.8	0.00013	0.0043	-0.3	0.066	0.14	-1	2.4e-06	4.7e-05	-0.09	0.015	0.23
ENSG00000205268	PDE7A	4	0.6	0.00013	0.0043	0.3	0.014	0.044	-0.2	0.092	0.16	-0.06	0.0054	0.2
ENSG00000147955	SIGMAR1	7	-0.6	0.00013	0.0043	-0.07	0.59	0.71	0.5	0.00076	0.0036	0.06	0.0031	0.2
ENSG00000149328	GLB1L2	2	-0.9	0.00013	0.0043	-0.1	0.51	0.63	0.8	0.00051	0.0026	0.06	0.17	0.5
ENSG00000164938	TP53INP1	6	0.4	0.00013	0.0043	0.6	8.4e-06	0.00013	0.1	0.18	0.28	-0.02	0.42	0.73
ENSG00000160801	PTH1R	6	-0.7	0.00013	0.0043	-0.2	0.34	0.47	0.6	0.0019	0.0075	0.09	0.027	0.25
ENSG00000143839	REN	-1	-2	0.00013	0.0044	-0.04	0.9	0.94	2	0.0001	0.00077	0.2	0.014	0.22
ENSG00000112796	ENPP5	6	-0.8	0.00014	0.0044	-0.03	0.88	0.92	0.8	0.0003	0.0017	0.08	0.034	0.28
ENSG00000151468	CCDC3	8	-0.8	0.00014	0.0044	-0.2	0.36	0.5	0.7	0.0022	0.0082	0.1	0.025	0.25
ENSG00000113369	ARRDC3	6	0.5	0.00014	0.0045	0.4	0.00039	0.0027	-0.02	0.81	0.87	-0.05	0.018	0.23
ENSG00000145604	SKP2	5	-0.7	0.00014	0.0045	0.09	0.51	0.64	0.8	3.4e-05	0.00034	0.07	0.057	0.33
ENSG00000101391	CDK5RAP1	5	-0.3	0.00014	0.0045	0.4	2.6e-05	0.00031	0.7	4.1e-09	5.9e-07	0.007	0.57	0.82
ENSG00000136010	ALDH1L2	6	-0.5	0.00014	0.0046	-0.5	0.00024	0.0018	0.003	0.98	0.99	0.06	0.022	0.24
ENSG00000197296	FITM2	5	-0.8	0.00014	0.0046	-0.6	0.0022	0.011	0.2	0.33	0.45	0.06	0.079	0.37
ENSG00000197859	ADAMTSL2	1	-1	0.00014	0.0046	0.09	0.64	0.75	1	3.7e-05	0.00036	0.1	0.01	0.21
ENSG00000001561	ENPP4	7	-0.7	0.00014	0.0046	-0.5	0.0064	0.024	0.2	0.17	0.26	0.05	0.048	0.31
ENSG00000110723	EXPH5	3	-0.8	0.00015	0.0046	-0.1	0.41	0.54	0.6	0.0011	0.0048	0.09	0.014	0.22
ENSG00000137693	YAP1	8	-0.6	0.00015	0.0046	-0.4	0.0073	0.026	0.2	0.16	0.25	0.05	0.15	0.47
ENSG00000143033	MTF2	4	0.4	0.00015	0.0046	0.6	1.9e-07	6.5e-06	0.3	0.0046	0.015	-0.02	0.38	0.7
ENSG00000135299	ANKRD6	4	0.6	0.00015	0.0046	0.7	2.4e-05	0.00029	0.1	0.39	0.51	-0.04	0.14	0.46
ENSG00000074211	PPP2R2C	3	-1	0.00015	0.0046	-0.6	0.014	0.044	0.5	0.042	0.088	0.1	0.13	0.45
ENSG00000123572	NRK	3	1	0.00015	0.0046	-0.4	0.27	0.41	-2	6.7e-05	0.00056	0.008	0.91	0.97
ENSG00000116133	DHCR24	7	-2	0.00015	0.0046	-0.3	0.4	0.53	1	0.0018	0.007	0.2	0.0036	0.2
ENSG00000158966	CACHD1	5	-0.5	0.00015	0.0046	-0.3	0.045	0.11	0.3	0.025	0.058	0.08	0.0091	0.21
ENSG00000178307	TMEM11	5	-0.4	0.00015	0.0046	-0.2	0.047	0.11	0.2	0.027	0.061	0.01	0.19	0.52
ENSG00000274418	RDH13	3	-0.6	0.00015	0.0046	-0.2	0.15	0.26	0.4	0.005	0.016	-0.01	0.59	0.83
ENSG00000063660	GPC1	6	-0.9	0.00015	0.0046	-0.6	0.0044	0.018	0.3	0.22	0.32	0.1	0.021	0.24
ENSG00000168876	ANKRD49	3	0.4	0.00015	0.0046	0.1	0.12	0.22	-0.2	0.014	0.035	-0.02	0.24	0.57
ENSG00000132823	OSER1	5	0.4	0.00015	0.0046	0.4	0.00032	0.0023	-0.008	0.92	0.94	-0.02	0.15	0.48
ENSG00000063046	EIF4B	8	0.4	0.00015	0.0046	-0.2	0.054	0.12	-0.5	2.3e-06	4.5e-05	0.01	0.19	0.52
ENSG00000198040	ZNF84	5	0.3	0.00015	0.0046	0.2	0.0021	0.0099	-0.06	0.39	0.5	-0.001	0.94	0.98
ENSG00000244694	PTCHD4	-2	-3	0.00015	0.0046	-1	0.024	0.065	2	0.0059	0.018	0.2	0.32	0.65
ENSG00000117682	DHDDS	6	-0.5	0.00016	0.0047	-0.05	0.66	0.76	0.5	0.0007	0.0034	0.04	0.073	0.36
ENSG00000163012	ZSWIM2	-3	-2	0.00016	0.0047	-0.7	0.11	0.21	1	0.011	0.029	-0.02	0.83	0.94
ENSG00000151176	PLBD2	7	-0.4	0.00016	0.0047	-0.2	0.014	0.044	0.2	0.092	0.16	0.01	0.53	0.8
ENSG00000103005	USB1	5	-0.5	0.00016	0.0047	-0.3	0.0095	0.033	0.2	0.12	0.2	0.01	0.39	0.71
ENSG00000089472	HEPH	6	-0.7	0.00016	0.0047	-0.4	0.028	0.073	0.3	0.047	0.096	0.07	0.017	0.23
ENSG00000135828	RNASEL	4	0.4	0.00016	0.0047	-0.2	0.044	0.1	-0.6	2.8e-06	5.1e-05	-0.05	0.0099	0.21
ENSG00000157637	SLC38A10	8	-0.5	0.00016	0.0048	-0.4	0.00065	0.004	0.04	0.67	0.76	0.02	0.22	0.56
ENSG00000106633	GCK	1	2	0.00016	0.0048	0.7	0.11	0.21	-1	0.024	0.056	0.06	0.36	0.68
ENSG00000168246	UBTD2	5	0.4	0.00016	0.0048	-0.2	0.069	0.15	-0.5	4e-06	6.7e-05	-0.03	0.2	0.54
ENSG00000132170	PPARG	8	-0.6	0.00016	0.0048	-0.2	0.13	0.23	0.4	0.011	0.029	0.06	0.024	0.24
ENSG00000006118	TMEM132A	6	-0.8	0.00016	0.0048	-0.7	0.00038	0.0027	0.03	0.86	0.9	0.05	0.24	0.58
ENSG00000165478	HEPACAM	0.7	-1	0.00016	0.0048	-0.1	0.64	0.75	1	0.00034	0.0019	0.09	0.12	0.44
ENSG00000276497	APBA1	4	0.5	0.00016	0.0048	0.2	0.045	0.1	-0.2	0.04	0.084	-0.02	0.5	0.78
ENSG00000117906	RCN2	7	-0.6	0.00016	0.0048	-0.1	0.36	0.49	0.5	0.0024	0.0088	0.07	0.013	0.22
ENSG00000114125	RNF7	5	-0.3	0.00016	0.0048	-0.08	0.18	0.3	0.2	0.006	0.018	-0.01	0.42	0.73
ENSG00000181007	ZFP82	3	0.5	0.00017	0.0049	0.3	0.018	0.052	-0.2	0.1	0.17	-0.04	0.12	0.44
ENSG00000166793	YPEL4	2	0.7	0.00017	0.0049	0.9	5.4e-06	8.9e-05	0.2	0.12	0.2	-0.03	0.38	0.7
ENSG00000087008	ACOX3	4	-0.4	0.00017	0.0049	-0.3	0.0042	0.017	0.1	0.25	0.37	0.03	0.058	0.33
ENSG00000128595	CALU	9	-0.4	0.00017	0.005	-0.3	0.0015	0.0079	0.07	0.45	0.57	0.01	0.16	0.49
ENSG00000110315	RNF141	8	-0.6	0.00017	0.005	-0.5	0.0017	0.0085	0.1	0.44	0.55	0.06	0.025	0.25
ENSG00000177125	ZBTB34	4	0.4	0.00017	0.005	-0.1	0.37	0.51	-0.5	4.4e-05	0.00041	-0.04	0.097	0.4
ENSG00000280674	ZDHHC3	8	-0.3	0.00017	0.005	-0.3	0.0013	0.007	0.05	0.5	0.6	0.01	0.2	0.53
ENSG00000168078	PBK	2	-0.9	0.00017	0.005	-7e-05	1	1	0.9	0.00014	0.00095	0.03	0.54	0.8
ENSG00000119326	CTNNAL1	7	-0.5	0.00018	0.0051	0.08	0.49	0.62	0.5	6.1e-05	0.00052	0.05	0.044	0.3
ENSG00000177954	RPS27	8	0.4	0.00018	0.0052	0.2	0.095	0.19	-0.3	0.013	0.035	0.008	0.65	0.86
ENSG00000106484	MEST	9	-0.7	0.00018	0.0052	-0.4	0.027	0.071	0.3	0.063	0.12	0.009	0.75	0.91
ENSG00000130032	PRRG3	1	0.8	0.00018	0.0052	0.2	0.23	0.35	-0.5	0.0085	0.024	-0.01	0.8	0.93
ENSG00000115290	GRB14	2	-0.8	0.00018	0.0052	0.4	0.014	0.044	1	6.2e-07	1.8e-05	0.04	0.36	0.68
ENSG00000226384	GTF2H4	4	-0.4	0.00018	0.0052	0.2	0.055	0.12	0.5	2.7e-06	5e-05	0.01	0.26	0.6
ENSG00000172992	DCAKD	5	-0.5	0.00018	0.0052	-0.2	0.036	0.088	0.2	0.04	0.084	0.05	0.03	0.26
ENSG00000118946	PCDH17	3	0.9	0.00018	0.0052	0.8	0.00067	0.0041	-0.06	0.78	0.84	0.01	0.82	0.93
ENSG00000273607	CHCHD10	5	-0.6	0.00018	0.0052	-0.2	0.18	0.3	0.4	0.0059	0.018	0.04	0.079	0.37
ENSG00000132950	ZMYM5	4	0.4	0.00018	0.0052	0.5	3.3e-05	0.00037	0.08	0.37	0.48	-0.01	0.49	0.78
ENSG00000139926	FRMD6	7	0.4	0.00019	0.0052	-0.2	0.052	0.12	-0.5	2.8e-06	5.1e-05	-0.01	0.52	0.79
ENSG00000164077	MON1A	5	-0.5	0.00019	0.0052	-0.2	0.038	0.092	0.2	0.041	0.085	0.02	0.18	0.5
ENSG00000072694	FCGR2B	6	0.9	0.00019	0.0052	-0.9	0.00057	0.0036	-2	5.5e-08	3.4e-06	-0.1	0.0089	0.21
ENSG00000141646	SMAD4	7	0.3	0.00019	0.0054	0.1	0.13	0.23	-0.2	0.011	0.03	-0.001	0.93	0.97
ENSG00000125503	PPP1R12C	7	-0.4	0.00019	0.0054	-0.04	0.67	0.77	0.4	0.00083	0.0038	0.02	0.25	0.58
ENSG00000119318	RAD23B	9	-0.4	0.00019	0.0054	-0.2	0.032	0.081	0.2	0.055	0.11	0.02	0.19	0.52
ENSG00000087303	NID2	7	-0.8	0.00019	0.0054	-0.1	0.52	0.65	0.7	0.0016	0.0063	0.07	0.086	0.38
ENSG00000168411	RFWD3	5	0.3	0.00019	0.0054	0.2	0.0056	0.022	-0.08	0.24	0.34	-0.02	0.18	0.52
ENSG00000163866	SMIM12	5	-0.3	0.0002	0.0054	0.2	0.0095	0.032	0.5	5.5e-07	1.6e-05	0.005	0.62	0.84
ENSG00000166311	SMPD1	7	-0.3	0.0002	0.0054	-0.3	0.00019	0.0015	-0.01	0.86	0.9	-0.003	0.8	0.93
ENSG00000144935	TRPC1	4	0.5	0.0002	0.0054	0.9	5.1e-08	2.4e-06	0.4	0.00099	0.0044	0.02	0.52	0.79
ENSG00000196935	SRGAP1	4	0.4	0.0002	0.0054	0.8	1.1e-07	4.3e-06	0.4	0.0019	0.0075	-0.02	0.24	0.57
ENSG00000073008	PVR	2	-0.7	0.0002	0.0054	-0.05	0.73	0.82	0.7	0.00036	0.002	0.04	0.35	0.67
ENSG00000120925	RNF170	5	0.3	0.0002	0.0054	0.1	0.065	0.14	-0.2	0.028	0.064	-0.02	0.23	0.56
ENSG00000130707	ASS1	4	-0.4	0.0002	0.0055	-0.2	0.028	0.072	0.2	0.059	0.12	0.03	0.24	0.58
ENSG00000168216	LMBRD1	7	0.3	0.0002	0.0055	0.03	0.67	0.77	-0.3	0.00084	0.0039	-0.02	0.23	0.56
ENSG00000142973	CYP4B1	3	0.6	0.0002	0.0055	0.1	0.48	0.61	-0.5	0.0026	0.0093	-0.002	0.96	0.99
ENSG00000153574	RPIA	4	0.4	0.0002	0.0055	0.3	0.005	0.02	-0.1	0.27	0.39	-0.04	0.062	0.34
ENSG00000107902	LHPP	5	-0.4	0.00021	0.0057	-0.2	0.083	0.17	0.2	0.019	0.047	0.04	0.0017	0.2
ENSG00000106078	COBL	3	-1	0.00021	0.0057	-0.6	0.016	0.048	0.4	0.065	0.12	0.03	0.65	0.86
ENSG00000049759	NEDD4L	4	0.4	0.00021	0.0057	-0.08	0.44	0.58	-0.5	7.1e-05	0.00058	0.006	0.77	0.92
ENSG00000163590	PPM1L	3	-0.8	0.00021	0.0057	-1	7.9e-06	0.00012	-0.4	0.072	0.14	0.06	0.069	0.36
ENSG00000101605	MYOM1	6	-0.4	0.00021	0.0057	-0.07	0.42	0.55	0.3	0.0021	0.0079	0.02	0.17	0.5
ENSG00000167182	SP2	5	-0.4	0.00021	0.0057	-0.09	0.27	0.4	0.3	0.0039	0.013	0.01	0.56	0.81
ENSG00000177830	CHID1	6	-0.4	0.00021	0.0057	-0.2	0.063	0.14	0.2	0.027	0.061	0.01	0.44	0.74
ENSG00000088538	DOCK3	4	-0.8	0.00021	0.0057	0.6	0.00079	0.0047	1	7.7e-08	4.3e-06	0.1	0.016	0.23
ENSG00000152154	TMEM178A	6	-0.7	0.00021	0.0057	0.2	0.26	0.39	0.9	2.2e-05	0.00024	0.09	0.033	0.27
ENSG00000082146	STRADB	7	-0.5	0.00022	0.0057	-0.2	0.08	0.16	0.3	0.022	0.052	0.06	0.02	0.23
ENSG00000121481	RNF2	5	0.4	0.00022	0.0057	0.05	0.61	0.72	-0.4	0.0014	0.0056	-0.06	0.047	0.31
ENSG00000184207	PGP	4	-0.5	0.00022	0.0058	-0.2	0.063	0.14	0.3	0.025	0.057	0.02	0.21	0.54
ENSG00000173692	PSMD1	7	-0.3	0.00022	0.0058	-0.4	4.4e-05	0.00047	-0.06	0.41	0.52	0.02	0.16	0.49
ENSG00000071082	RPL31	5	0.4	0.00022	0.0058	0.4	0.00062	0.0039	-0.03	0.79	0.85	0.01	0.64	0.86
ENSG00000124532	MRS2	6	-0.3	0.00022	0.0058	-0.05	0.55	0.67	0.3	0.0013	0.0056	0.03	0.023	0.24
ENSG00000107331	ABCA2	8	-0.6	0.00022	0.0058	0.07	0.63	0.74	0.7	0.00013	0.00091	0.06	0.12	0.43
ENSG00000175416	CLTB	6	-0.3	0.00022	0.0058	-0.1	0.12	0.22	0.2	0.014	0.036	0.02	0.04	0.29
ENSG00000090861	AARS	8	-0.4	0.00022	0.0058	-0.1	0.2	0.32	0.3	0.0078	0.022	0.03	0.16	0.48
ENSG00000110917	MLEC	9	-0.5	0.00022	0.0058	-0.7	3e-06	5.6e-05	-0.2	0.056	0.11	0.04	0.068	0.36
ENSG00000138604	GLCE	7	-0.7	0.00022	0.0058	-0.5	0.0048	0.019	0.2	0.27	0.38	0.07	0.026	0.25
ENSG00000204103	MAFB	7	0.7	0.00022	0.0058	-0.6	0.003	0.013	-1	2.3e-07	8.8e-06	-0.1	0.021	0.24
ENSG00000142892	PIGK	7	-0.4	0.00022	0.0058	-0.08	0.35	0.48	0.3	0.0033	0.011	0.02	0.2	0.53
ENSG00000101493	ZNF516	4	0.4	0.00023	0.0058	0.3	0.0053	0.021	-0.1	0.28	0.39	-0.03	0.077	0.37
ENSG00000181315	ZNF322	5	0.4	0.00023	0.0058	0.2	0.017	0.049	-0.1	0.11	0.19	-0.0009	0.97	0.99
ENSG00000041982	TNC	8	-1	0.00023	0.0059	-0.3	0.3	0.43	1	0.0049	0.016	-0.1	0.23	0.57
ENSG00000176463	SLCO3A1	5	-0.4	0.00023	0.0059	-0.2	0.033	0.083	0.2	0.056	0.11	-0.005	0.83	0.94
ENSG00000160963	COL26A1	-2	-2	0.00023	0.006	-0.6	0.12	0.22	1	0.0076	0.022	-0.3	0.0013	0.2
ENSG00000117091	CD48	5	0.8	0.00023	0.006	-0.06	0.77	0.85	-0.9	0.00025	0.0015	-0.1	0.015	0.23
ENSG00000108381	ASPA	4	-0.6	0.00024	0.006	-0.2	0.096	0.19	0.4	0.015	0.038	0.08	0.012	0.22
ENSG00000112182	BACH2	3	0.6	0.00024	0.006	0.2	0.29	0.42	-0.4	0.0067	0.02	0.01	0.78	0.92
ENSG00000105373	GLTSCR2	7	0.4	0.00024	0.006	-0.1	0.12	0.22	-0.5	8.6e-06	0.00012	-0.005	0.68	0.88
ENSG00000137824	RMDN3	8	-0.4	0.00024	0.006	-0.3	0.01	0.035	0.2	0.16	0.25	0.02	0.28	0.61
ENSG00000107959	PITRM1	7	-0.3	0.00024	0.006	-0.06	0.43	0.56	0.3	0.0024	0.0088	0.02	0.12	0.44
ENSG00000185070	FLRT2	6	0.5	0.00024	0.006	-0.4	0.0027	0.012	-1	2.4e-07	9e-06	-0.07	0.091	0.39
ENSG00000203805	PLPP4	2	-1	0.00024	0.006	-0.5	0.13	0.23	1	0.0053	0.016	0.02	0.8	0.93
ENSG00000111850	SMIM8	5	-0.6	0.00024	0.006	-0.07	0.64	0.75	0.6	0.0009	0.0041	0.07	0.059	0.34
ENSG00000158373	HIST1H2BD	3	-0.6	0.00024	0.006	-0.2	0.23	0.35	0.5	0.0044	0.014	0.05	0.065	0.35
ENSG00000151287	TEX30	4	0.4	0.00024	0.0061	0.3	0.0011	0.006	-0.03	0.7	0.78	-0.02	0.21	0.54
ENSG00000152404	CWF19L2	5	0.3	0.00024	0.0061	-0.03	0.6	0.72	-0.3	0.00012	0.00086	0.01	0.31	0.64
ENSG00000121904	CSMD2	1	-0.9	0.00024	0.0061	-0.08	0.67	0.77	0.9	0.00054	0.0027	-0.009	0.79	0.92
ENSG00000103202	NME4	7	-0.4	0.00025	0.0061	0.05	0.63	0.74	0.5	0.00013	0.00091	0.05	0.0059	0.2
ENSG00000134748	PRPF38A	5	0.2	0.00025	0.0061	-0.02	0.74	0.82	-0.2	0.00018	0.0012	-0.009	0.15	0.47
ENSG00000138767	CNOT6L	6	0.3	0.00025	0.0062	-0.07	0.39	0.52	-0.4	5.4e-05	0.00048	-0.02	0.22	0.56
ENSG00000008988	RPS20	9	0.4	0.00025	0.0062	0.2	0.083	0.17	-0.2	0.021	0.05	0.004	0.8	0.93
ENSG00000179256	SMCO3	4	-0.9	0.00025	0.0062	0.4	0.039	0.095	1	2.1e-06	4.3e-05	0.1	0.005	0.2
ENSG00000101049	SGK2	7	-0.9	0.00025	0.0062	-0.1	0.56	0.68	0.8	0.0018	0.0069	0.1	0.0033	0.2
ENSG00000196104	SPOCK3	6	-2	0.00025	0.0062	-0.2	0.62	0.73	2	0.001	0.0045	0.3	0.0001	0.2
ENSG00000198176	TFDP1	7	-0.3	0.00025	0.0062	-0.1	0.14	0.25	0.2	0.013	0.034	0.02	0.093	0.4
ENSG00000151789	ZNF385D	2	0.8	0.00025	0.0062	0.1	0.6	0.72	-0.7	0.0026	0.0093	-0.02	0.58	0.83
ENSG00000105971	CAV2	10	-0.6	0.00025	0.0062	-0.1	0.38	0.51	0.5	0.0036	0.012	0.07	0.055	0.33
ENSG00000110900	TSPAN11	5	-0.9	0.00025	0.0062	0.05	0.81	0.88	0.9	0.00016	0.0011	0.003	0.95	0.98
ENSG00000073060	SCARB1	9	-0.5	0.00026	0.0063	-0.1	0.42	0.56	0.4	0.003	0.011	0.05	0.094	0.4
ENSG00000146374	RSPO3	4	-1	0.00026	0.0063	-0.8	0.0024	0.011	0.2	0.36	0.48	0.2	0.026	0.25
ENSG00000150768	DLAT	7	-0.5	0.00026	0.0063	-0.05	0.63	0.74	0.4	0.0012	0.0052	0.04	0.047	0.31
ENSG00000107863	ARHGAP21	8	-0.5	0.00026	0.0063	-0.3	0.018	0.051	0.2	0.12	0.2	0.04	0.13	0.44
ENSG00000164823	OSGIN2	8	-0.8	0.00026	0.0063	-0.4	0.05	0.11	0.4	0.045	0.092	0.06	0.1	0.41
ENSG00000154277	UCHL1	9	-1	0.00026	0.0063	-0.6	0.036	0.088	0.5	0.061	0.12	0.2	0.018	0.23
ENSG00000163877	SNIP1	4	0.3	0.00026	0.0063	-0.005	0.94	0.96	-0.3	0.00041	0.0022	-0.02	0.1	0.41
ENSG00000131055	COX4I2	2	-1	0.00026	0.0063	0.3	0.13	0.24	1	7e-06	0.0001	0.02	0.63	0.85
ENSG00000196646	ZNF136	4	0.3	0.00026	0.0063	0.6	4.1e-07	1.2e-05	0.2	0.0068	0.02	0.003	0.82	0.93
ENSG00000168924	LETM1	5	-0.4	0.00027	0.0064	-0.3	0.0057	0.022	0.1	0.26	0.37	-0.004	0.72	0.89
ENSG00000135334	AKIRIN2	6	-0.3	0.00027	0.0064	-0.2	0.033	0.083	0.1	0.064	0.12	0.009	0.51	0.78
ENSG00000281894	ZKSCAN7	2	0.4	0.00027	0.0064	-0.03	0.77	0.85	-0.4	0.00034	0.0019	-0.01	0.6	0.83
ENSG00000114698	PLSCR4	7	0.5	0.00027	0.0064	0.6	4e-05	0.00043	0.1	0.32	0.43	0.008	0.8	0.93
ENSG00000103381	CPPED1	5	-0.4	0.00027	0.0064	-0.3	0.0084	0.03	0.1	0.2	0.3	-0.001	0.95	0.98
ENSG00000065609	SNAP91	3	-0.5	0.00027	0.0064	-0.3	0.015	0.046	0.2	0.096	0.17	0.02	0.54	0.8
ENSG00000163072	NOSTRIN	5	0.4	0.00027	0.0064	0.6	2.2e-06	4.3e-05	0.2	0.031	0.069	0.02	0.27	0.6
ENSG00000099937	SERPIND1	-0.4	1	0.00027	0.0065	-0.5	0.19	0.31	-2	8.6e-05	0.00067	-0.05	0.43	0.73
ENSG00000102974	CTCF	6	0.2	0.00027	0.0065	-0.04	0.36	0.49	-0.2	5e-05	0.00044	-0.01	0.17	0.49
ENSG00000180116	C12orf40	-0.7	-1	0.00027	0.0065	-0.2	0.38	0.52	0.8	0.0018	0.0069	-0.03	0.32	0.64
ENSG00000182463	TSHZ2	6	0.4	0.00028	0.0065	-0.5	0.00041	0.0028	-0.9	5.7e-08	3.4e-06	-0.05	0.11	0.42
ENSG00000156049	GNA14	7	-0.7	0.00028	0.0065	-0.2	0.28	0.41	0.5	0.0058	0.018	0.09	0.017	0.23
ENSG00000121211	MND1	3	-0.6	0.00028	0.0065	0.1	0.27	0.4	0.8	2.1e-05	0.00023	0.03	0.48	0.77
ENSG00000139364	TMEM132B	3	-0.8	0.00028	0.0066	-0.8	0.00031	0.0022	-0.03	0.85	0.9	0.1	0.0048	0.2
ENSG00000123352	SPATS2	4	0.4	0.00028	0.0066	0.5	5.7e-06	9.3e-05	0.2	0.081	0.15	-0.005	0.75	0.9
ENSG00000163106	HPGDS	2	-1	0.00028	0.0067	-2	1.9e-05	0.00024	-0.5	0.062	0.12	0.02	0.78	0.92
ENSG00000037474	NSUN2	6	-0.2	0.00029	0.0067	-0.007	0.89	0.93	0.2	0.0006	0.003	0.002	0.75	0.9
ENSG00000185651	UBE2L3	7	-0.4	0.00029	0.0067	-0.3	0.0034	0.014	0.08	0.39	0.5	0.03	0.033	0.28
ENSG00000178802	MPI	5	-0.4	0.00029	0.0067	-0.02	0.86	0.91	0.4	0.00057	0.0029	0.06	0.0018	0.2
ENSG00000175591	P2RY2	3	-0.8	0.00029	0.0067	0.005	0.98	0.98	0.8	0.00024	0.0015	0.06	0.014	0.22
ENSG00000187676	B3GLCT	6	-0.4	0.00029	0.0068	-0.4	0.00032	0.0023	-0.01	0.89	0.93	-0.04	0.053	0.32
ENSG00000100412	ACO2	8	-0.4	0.00029	0.0068	-0.004	0.96	0.98	0.3	0.00053	0.0027	0.03	0.073	0.36
ENSG00000108528	SLC25A11	6	-0.4	0.0003	0.0068	-0.2	0.034	0.084	0.2	0.068	0.13	0.01	0.39	0.7
ENSG00000108239	TBC1D12	4	0.4	0.0003	0.0069	0.1	0.28	0.41	-0.3	0.0066	0.02	-0.01	0.45	0.75
ENSG00000159592	GPBP1L1	6	0.2	0.0003	0.0069	0.04	0.46	0.59	-0.2	0.0027	0.0096	-0.008	0.45	0.75
ENSG00000151692	RNF144A	6	0.4	0.0003	0.0069	0.2	0.031	0.078	-0.2	0.077	0.14	0.02	0.4	0.71
ENSG00000063854	HAGH	6	-0.4	0.0003	0.0069	-0.3	0.011	0.036	0.1	0.18	0.28	0.04	0.054	0.32
ENSG00000101463	SYNDIG1	5	-0.8	0.0003	0.007	-0.5	0.02	0.057	0.3	0.1	0.18	0.1	0.064	0.35
ENSG00000081019	RSBN1	5	0.4	0.0003	0.007	0.02	0.84	0.89	-0.4	0.00088	0.004	-0.02	0.45	0.75
ENSG00000168502	MTCL1	3	0.6	0.00031	0.007	0.6	0.00037	0.0026	0.02	0.91	0.94	-0.003	0.88	0.96
ENSG00000137815	RTF1	6	0.2	0.00031	0.007	-0.09	0.098	0.19	-0.3	9.3e-06	0.00013	-0.005	0.43	0.73
ENSG00000141198	TOM1L1	5	-0.6	0.00031	0.007	-0.1	0.46	0.59	0.5	0.0022	0.0082	0.07	0.012	0.22
ENSG00000164142	FAM160A1	-0.5	-1	0.00031	0.007	-1	8.1e-05	0.00077	-0.2	0.57	0.67	0.1	0.097	0.4
ENSG00000215704	CELA2B	0.1	-1	0.00031	0.007	-0.5	0.04	0.097	0.7	0.021	0.051	-0.007	0.92	0.97
ENSG00000180596	HIST1H2BC	1	-2	0.00031	0.007	-0.5	0.14	0.25	1	0.0048	0.015	0.1	0.22	0.56
ENSG00000048991	R3HDM1	6	-0.3	0.00031	0.007	-0.1	0.15	0.26	0.2	0.014	0.036	0.01	0.37	0.68
ENSG00000168256	NKIRAS2	6	-0.4	0.00031	0.007	-0.3	0.0081	0.029	0.1	0.23	0.34	0.02	0.11	0.42
ENSG00000170836	PPM1D	4	0.3	0.00031	0.007	0.1	0.094	0.18	-0.2	0.028	0.064	-0.005	0.74	0.9
ENSG00000071243	ING3	4	0.3	0.00031	0.007	0.4	7.9e-06	0.00012	0.1	0.096	0.17	-0.01	0.38	0.7
ENSG00000197044	ZNF441	4	0.4	0.00031	0.007	0.03	0.8	0.87	-0.4	0.0012	0.0051	0.01	0.61	0.84
ENSG00000119906	SLF2	5	0.3	0.00031	0.007	0.1	0.14	0.25	-0.2	0.016	0.041	-0.02	0.17	0.5
ENSG00000147854	UHRF2	5	0.3	0.00031	0.007	0.5	2.8e-06	5.2e-05	0.2	0.034	0.075	-0.009	0.6	0.83
ENSG00000198792	TMEM184B	7	-0.4	0.00031	0.007	-0.05	0.6	0.71	0.3	0.0017	0.0068	0.006	0.8	0.93
ENSG00000161642	ZNF385A	6	-0.5	0.00031	0.007	-0.09	0.51	0.64	0.5	0.0022	0.0082	0.04	0.12	0.44
ENSG00000134057	CCNB1	4	-0.5	0.00031	0.007	-0.1	0.32	0.46	0.4	0.0039	0.013	0.01	0.73	0.9
ENSG00000164932	CTHRC1	7	0.8	0.00032	0.0071	0.1	0.45	0.58	-0.7	0.0027	0.0097	-0.05	0.18	0.51
ENSG00000150051	MKX	3	-0.5	0.00032	0.0071	-0.05	0.69	0.79	0.5	0.00092	0.0041	0.003	0.95	0.98
ENSG00000092445	TYRO3	4	-0.5	0.00032	0.0071	-0.3	0.03	0.078	0.2	0.069	0.13	0.02	0.55	0.81
ENSG00000145592	RPL37	7	0.4	0.00032	0.0071	0.2	0.068	0.14	-0.2	0.034	0.074	0.01	0.43	0.73
ENSG00000151365	THRSP	10	-2	0.00032	0.0071	0.4	0.38	0.52	2	9.5e-05	0.00072	0.2	0.017	0.23
ENSG00000113790	EHHADH	6	-0.7	0.00032	0.0071	-0.3	0.055	0.12	0.3	0.045	0.092	0.06	0.015	0.23
ENSG00000110092	CCND1	7	-0.5	0.00032	0.0071	-0.2	0.057	0.13	0.2	0.042	0.088	-0.02	0.33	0.65
ENSG00000153767	GTF2E1	5	-0.3	0.00033	0.0071	-0.4	7.1e-05	0.00069	-0.07	0.38	0.5	0.01	0.28	0.61
ENSG00000101846	STS	6	-0.5	0.00033	0.0071	-0.6	0.0001	0.00092	-0.09	0.48	0.59	0.06	0.044	0.3
ENSG00000104808	DHDH	3	-0.5	0.00033	0.0071	-0.2	0.044	0.1	0.2	0.059	0.11	-0.01	0.61	0.84
ENSG00000143753	DEGS1	8	-0.3	0.00033	0.0071	-0.1	0.061	0.13	0.1	0.043	0.089	-0.006	0.62	0.85
ENSG00000160097	FNDC5	5	0.7	0.00033	0.0071	0.1	0.41	0.54	-0.5	0.0043	0.014	-0.04	0.12	0.44
ENSG00000171604	CXXC5	5	-0.3	0.00033	0.0071	-0.2	0.0086	0.03	0.1	0.21	0.32	-0.01	0.47	0.76
ENSG00000109016	DHRS7B	5	-0.4	0.00033	0.0071	-0.06	0.53	0.66	0.3	0.002	0.0077	0.02	0.39	0.71
ENSG00000138326	RPS24	7	0.3	0.00033	0.0071	0.2	0.083	0.17	-0.2	0.03	0.067	0.005	0.77	0.92
ENSG00000009780	FAM76A	4	0.3	0.00033	0.0071	0.2	0.061	0.13	-0.2	0.049	0.099	0.01	0.49	0.78
ENSG00000166411	IDH3A	7	-0.4	0.00033	0.0071	-0.2	0.12	0.21	0.2	0.021	0.051	0.05	0.012	0.22
ENSG00000182899	RPL35A	6	0.4	0.00033	0.0072	0.3	0.0051	0.02	-0.09	0.34	0.45	0.0008	0.97	0.99
ENSG00000198911	SREBF2	7	-0.6	0.00033	0.0072	-0.3	0.053	0.12	0.3	0.05	0.1	0.05	0.11	0.42
ENSG00000132640	BTBD3	4	0.4	0.00033	0.0072	0.5	7.9e-05	0.00075	0.07	0.44	0.55	-0.02	0.42	0.73
ENSG00000141446	ESCO1	5	0.4	0.00033	0.0072	-0.03	0.78	0.85	-0.4	0.00032	0.0018	-0.05	0.065	0.35
ENSG00000167535	CACNB3	4	0.4	0.00034	0.0072	0.4	0.00012	0.001	0.06	0.54	0.65	-0.03	0.22	0.55
ENSG00000258873	DUXA	-0.7	-2	0.00034	0.0072	-1	0.046	0.11	1	0.012	0.031	0.3	0.055	0.33
ENSG00000164463	CREBRF	6	0.3	0.00034	0.0073	0.04	0.57	0.69	-0.3	0.002	0.0076	0.01	0.41	0.72
ENSG00000136059	VILL	6	-1	0.00034	0.0073	0.2	0.54	0.66	1	0.00011	0.00083	0.04	0.25	0.58
ENSG00000152240	HAUS1	4	0.4	0.00035	0.0074	0.7	1.7e-07	6e-06	0.3	0.0023	0.0084	0.02	0.48	0.77
ENSG00000003436	TFPI	6	0.4	0.00035	0.0074	0.3	0.021	0.058	-0.2	0.13	0.21	-0.04	0.091	0.39
ENSG00000117480	FAAH	5	-0.4	0.00035	0.0074	0.4	0.00074	0.0044	0.8	1e-07	5.2e-06	0.03	0.42	0.73
ENSG00000100100	PIK3IP1	6	0.5	0.00035	0.0075	-0.08	0.5	0.63	-0.5	0.00011	0.00083	-0.01	0.58	0.83
ENSG00000139174	PRICKLE1	5	0.4	0.00035	0.0075	0.1	0.21	0.33	-0.3	0.012	0.033	-0.004	0.89	0.97
ENSG00000123689	G0S2	9	-0.7	0.00036	0.0075	-0.3	0.099	0.19	0.4	0.03	0.067	0.08	0.058	0.33
ENSG00000146409	SLC18B1	6	0.6	0.00036	0.0075	0.4	0.016	0.048	-0.2	0.15	0.25	-0.06	0.082	0.38
ENSG00000183576	SETD3	7	-0.4	0.00036	0.0076	-0.1	0.18	0.3	0.2	0.013	0.034	0.05	0.0048	0.2
ENSG00000111802	TDP2	5	0.4	0.00036	0.0076	0.09	0.34	0.47	-0.3	0.006	0.018	-0.05	0.095	0.4
ENSG00000100084	HIRA	6	-0.3	0.00036	0.0076	-0.2	0.041	0.098	0.2	0.068	0.13	0.03	0.17	0.5
ENSG00000121236	TRIM6	4	-0.5	0.00037	0.0077	0.3	0.014	0.042	0.8	1.2e-06	2.8e-05	0.06	0.064	0.35
ENSG00000185753	CXorf38	5	0.4	0.00037	0.0077	0.1	0.2	0.33	-0.3	0.013	0.033	-0.05	0.053	0.32
ENSG00000169375	SIN3A	6	0.2	0.00037	0.0077	0.0005	0.99	1	-0.2	0.00059	0.0029	0.008	0.26	0.59
ENSG00000183763	TRAIP	4	-0.4	0.00037	0.0077	0.08	0.45	0.58	0.5	6.8e-05	0.00056	0.03	0.31	0.64
ENSG00000149547	EI24	7	-0.3	0.00037	0.0078	-0.1	0.19	0.31	0.2	0.013	0.033	0.04	0.00028	0.2
ENSG00000170891	CYTL1	4	-2	0.00038	0.0078	-1	0.0033	0.014	0.5	0.25	0.36	0.3	0.071	0.36
ENSG00000171425	ZNF581	3	0.5	0.00038	0.0078	-0.06	0.68	0.77	-0.6	0.00032	0.0018	-0.009	0.7	0.88
ENSG00000165494	PCF11	6	0.3	0.00038	0.0078	0.3	0.00043	0.0029	0.009	0.91	0.94	-0.01	0.39	0.7
ENSG00000114770	ABCC5	4	0.7	0.00038	0.0079	0.09	0.64	0.75	-0.6	0.0024	0.0088	-0.05	0.16	0.49
ENSG00000038002	AGA	6	-0.3	0.00038	0.0079	-0.2	0.048	0.11	0.2	0.061	0.12	7e-06	1	1
ENSG00000070669	ASNS	5	-0.6	0.00039	0.008	-0.1	0.48	0.61	0.5	0.0027	0.0096	0.05	0.14	0.46
ENSG00000149451	ADAM33	6	-0.6	0.00039	0.008	-0.04	0.81	0.88	0.6	0.001	0.0044	0.06	0.21	0.54
ENSG00000188846	RPL14	8	0.3	0.00039	0.008	0.2	0.0063	0.024	-0.08	0.3	0.42	0.006	0.63	0.85
ENSG00000080819	CPOX	4	0.5	0.00039	0.008	0.04	0.77	0.84	-0.4	0.0015	0.0063	-0.03	0.39	0.7
ENSG00000170448	NFXL1	4	0.4	0.00039	0.008	0.4	0.00041	0.0028	0.01	0.89	0.92	0.0008	0.97	0.99
ENSG00000149090	PAMR1	5	1	0.00039	0.008	-0.5	0.089	0.18	-1	1.1e-05	0.00015	-0.04	0.35	0.67
ENSG00000153495	TEX29	-1	-2	0.00039	0.008	0.6	0.083	0.17	3	6e-06	9.2e-05	0.04	0.69	0.88
ENSG00000075223	SEMA3C	10	-0.6	0.00039	0.008	-0.5	0.0029	0.013	0.1	0.5	0.61	0.06	0.046	0.31
ENSG00000116353	MECR	6	-0.6	0.0004	0.008	-0.2	0.25	0.38	0.5	0.0082	0.023	0.09	0.0028	0.2
ENSG00000140406	MESDC1	4	0.5	0.0004	0.008	-0.3	0.038	0.092	-0.8	5.5e-06	8.6e-05	-0.05	0.098	0.4
ENSG00000167434	CA4	2	0.8	0.0004	0.008	0.003	0.99	0.99	-0.8	0.0013	0.0055	0.04	0.22	0.56
ENSG00000007944	MYLIP	7	0.4	0.0004	0.008	0.5	1.7e-05	0.00022	0.1	0.14	0.23	-0.02	0.4	0.71
ENSG00000142459	EVI5L	5	-0.4	0.0004	0.008	-0.2	0.042	0.1	0.2	0.069	0.13	0.01	0.4	0.71
ENSG00000197299	BLM	5	0.3	0.0004	0.008	0.02	0.86	0.91	-0.3	0.0011	0.0048	-0.02	0.18	0.51
ENSG00000106635	BCL7B	7	-0.4	0.0004	0.008	-0.1	0.17	0.29	0.3	0.015	0.039	0.05	0.019	0.23
ENSG00000154736	ADAMTS5	10	-0.7	0.0004	0.008	-0.2	0.27	0.4	0.5	0.0092	0.026	0.07	0.14	0.46
ENSG00000170876	TMEM43	9	-0.3	0.0004	0.008	-0.1	0.15	0.26	0.2	0.019	0.046	0.03	0.059	0.33
ENSG00000118705	RPN2	9	-0.3	0.0004	0.008	-0.3	0.0012	0.0065	0.03	0.76	0.83	0.003	0.82	0.93
ENSG00000198932	GPRASP1	4	0.5	0.0004	0.0081	0.7	1.4e-05	0.00019	0.2	0.14	0.23	0.02	0.51	0.79
ENSG00000065518	NDUFB4	7	-0.4	0.0004	0.0081	-0.04	0.65	0.76	0.3	0.0018	0.007	0.03	0.1	0.41
ENSG00000198890	PRMT6	5	-0.3	0.0004	0.0081	-0.2	0.021	0.059	0.1	0.13	0.21	-0.007	0.61	0.84
ENSG00000036054	TBC1D23	6	0.3	0.0004	0.0081	0.6	8.4e-07	2e-05	0.2	0.0077	0.022	-0.005	0.78	0.92
ENSG00000204025	TRPC5OS	0.5	-1	0.0004	0.0081	-0.1	0.67	0.77	1	0.00065	0.0032	0.2	0.0019	0.2
ENSG00000164068	RNF123	5	-0.3	0.0004	0.0081	-0.02	0.81	0.88	0.3	0.00098	0.0044	0.01	0.52	0.79
ENSG00000123243	ITIH5	10	-0.6	0.00041	0.0081	-1	1.1e-06	2.4e-05	-0.4	0.012	0.033	0.08	0.061	0.34
ENSG00000124343	XG	7	0.5	0.00041	0.0081	-0.09	0.5	0.63	-0.6	0.00011	0.00083	0.01	0.73	0.9
ENSG00000089818	NECAP1	5	0.3	0.00041	0.0081	0.4	1.8e-05	0.00023	0.1	0.15	0.24	-0.02	0.42	0.73
ENSG00000144560	VGLL4	6	0.3	0.00041	0.0081	0.1	0.044	0.1	-0.1	0.072	0.13	-0.0001	0.99	1
ENSG00000121774	KHDRBS1	7	0.3	0.00041	0.0081	-0.03	0.66	0.76	-0.3	0.00021	0.0013	-0.02	0.24	0.57
ENSG00000183048	SLC25A10	6	-0.8	0.00041	0.0081	-0.1	0.59	0.7	0.7	0.002	0.0075	0.08	0.00024	0.2
ENSG00000085377	PREP	6	-0.3	0.00041	0.0081	-0.4	4.8e-05	0.0005	-0.08	0.27	0.39	0.02	0.1	0.41
ENSG00000089006	SNX5	7	0.3	0.00041	0.0081	-0.2	0.01	0.035	-0.6	1.1e-06	2.7e-05	-0.03	0.16	0.49
ENSG00000267368	UPK3BL	-0.2	1	0.00041	0.0081	0.3	0.34	0.47	-0.8	0.013	0.035	0.1	0.29	0.63
ENSG00000281931	SCG5	-0.5	-1	0.00041	0.0081	-0.1	0.71	0.8	1	0.00088	0.004	-0.04	0.6	0.84
ENSG00000142208	AKT1	7	-0.3	0.00041	0.0081	-0.2	0.0056	0.021	0.08	0.35	0.47	0.008	0.48	0.77
ENSG00000109519	GRPEL1	5	-0.3	0.00042	0.0081	-0.1	0.14	0.24	0.2	0.021	0.049	0.02	0.21	0.54
ENSG00000174839	DENND6A	6	0.3	0.00042	0.0082	0.5	6.7e-07	1.7e-05	0.2	0.0061	0.018	-0.02	0.3	0.63
ENSG00000103356	EARS2	5	-0.3	0.00042	0.0082	-0.5	3.8e-06	6.7e-05	-0.2	0.027	0.061	0.02	0.25	0.58
ENSG00000120868	APAF1	5	0.4	0.00042	0.0082	0.3	0.0016	0.0083	-0.04	0.69	0.78	-0.03	0.22	0.56
ENSG00000154258	ABCA9	5	0.7	0.00042	0.0082	0.3	0.11	0.21	-0.4	0.027	0.061	0.06	0.21	0.54
ENSG00000174606	ANGEL2	5	0.4	0.00042	0.0082	0.9	2.1e-09	3e-07	0.5	6.3e-06	9.5e-05	0.009	0.67	0.87
ENSG00000067064	IDI1	6	-0.8	0.00042	0.0082	-0.09	0.67	0.77	0.7	0.0017	0.0066	0.06	0.14	0.46
ENSG00000140848	CPNE2	6	0.4	0.00043	0.0082	-0.2	0.025	0.067	-0.6	2.9e-06	5.2e-05	-0.005	0.79	0.92
ENSG00000156831	NSMCE2	4	0.3	0.00043	0.0082	0.1	0.16	0.27	-0.2	0.021	0.051	-0.009	0.34	0.66
ENSG00000112186	CAP2	5	-0.8	0.00043	0.0082	0.1	0.55	0.68	0.9	0.00012	0.00085	0.08	0.077	0.37
ENSG00000049883	PTCD2	5	-0.4	0.00043	0.0083	-0.3	0.0012	0.0066	0.02	0.79	0.85	0.04	0.017	0.23
ENSG00000078403	MLLT10	6	0.2	0.00044	0.0084	0.6	8.6e-10	1.7e-07	0.4	1.5e-06	3.3e-05	-0.005	0.73	0.9
ENSG00000107672	NSMCE4A	5	0.3	0.00044	0.0084	0.4	2e-05	0.00025	0.1	0.15	0.24	0.005	0.65	0.86
ENSG00000108187	PBLD	7	-0.3	0.00044	0.0084	-0.2	0.0033	0.014	0.05	0.49	0.6	0.03	0.069	0.36
ENSG00000142192	APP	10	-0.4	0.00044	0.0084	-0.2	0.11	0.21	0.3	0.029	0.066	0.05	0.047	0.31
ENSG00000058404	CAMK2B	1	-0.9	0.00044	0.0085	-0.1	0.5	0.63	0.7	0.0024	0.0089	0.06	0.31	0.64
ENSG00000072778	ACADVL	8	-0.3	0.00044	0.0085	-0.1	0.11	0.2	0.2	0.03	0.066	0.02	0.22	0.55
ENSG00000179869	ABCA13	0.4	-2	0.00045	0.0085	-0.4	0.17	0.29	1	0.0054	0.017	0.06	0.33	0.65
ENSG00000019144	PHLDB1	8	-0.4	0.00045	0.0085	0.3	0.01	0.034	0.7	1.3e-06	3e-05	0.02	0.5	0.78
ENSG00000184787	UBE2G2	8	-0.4	0.00045	0.0085	-0.2	0.15	0.26	0.3	0.021	0.05	0.06	0.0016	0.2
ENSG00000169871	TRIM56	5	-0.5	0.00045	0.0085	-1	9e-08	3.7e-06	-0.5	0.0002	0.0013	0.04	0.26	0.6
ENSG00000131943	C19orf12	6	-0.4	0.00045	0.0085	-0.3	0.018	0.052	0.2	0.16	0.26	0.05	0.024	0.25
ENSG00000147677	EIF3H	8	0.3	0.00045	0.0085	0.04	0.59	0.7	-0.3	0.0023	0.0084	-0.001	0.93	0.98
ENSG00000112379	ARFGEF3	2	-0.9	0.00046	0.0086	-3	2.7e-08	1.5e-06	-2	3.2e-06	5.6e-05	0.08	0.26	0.6
ENSG00000185379	RAD51D	5	-0.5	0.00046	0.0086	0.009	0.94	0.96	0.5	0.0005	0.0026	0.04	0.11	0.42
ENSG00000136478	TEX2	7	-0.4	0.00046	0.0086	-0.5	0.00011	0.00095	-0.08	0.44	0.56	0.05	0.057	0.33
ENSG00000108960	MMD	9	-0.7	0.00046	0.0086	-0.2	0.28	0.41	0.5	0.0099	0.027	0.1	0.0043	0.2
ENSG00000137770	CTDSPL2	5	0.3	0.00046	0.0086	-0.04	0.68	0.78	-0.4	0.0003	0.0017	-0.04	0.087	0.39
ENSG00000167775	CD320	4	-0.7	0.00046	0.0086	-0.1	0.52	0.65	0.6	0.0022	0.0081	0.07	0.063	0.35
ENSG00000164040	PGRMC2	8	0.3	0.00046	0.0087	-0.1	0.12	0.22	-0.4	1.6e-05	0.00019	-0.02	0.32	0.64
ENSG00000070785	EIF2B3	6	-0.4	0.00047	0.0087	-0.2	0.019	0.056	0.1	0.16	0.25	0.02	0.27	0.61
ENSG00000182983	ZNF662	3	0.6	0.00047	0.0087	1	2.6e-10	9.1e-08	0.9	1.5e-06	3.3e-05	-0.04	0.35	0.67
ENSG00000105894	PTN	3	1	0.00047	0.0087	0.4	0.22	0.35	-0.8	0.019	0.046	-0.02	0.83	0.94
ENSG00000206538	VGLL3	7	-0.6	0.00047	0.0087	-0.3	0.047	0.11	0.3	0.074	0.14	0.03	0.28	0.62
ENSG00000125952	MAX	5	0.3	0.00047	0.0088	-0.07	0.29	0.42	-0.3	6.4e-05	0.00054	-0.02	0.12	0.44
ENSG00000172399	MYOZ2	0.07	-1	0.00047	0.0088	0.4	0.18	0.29	2	1.8e-05	0.00021	-0.05	0.37	0.69
ENSG00000140506	LMAN1L	4	-1	0.00047	0.0088	0.2	0.43	0.56	1	7.6e-05	0.00061	0.1	0.029	0.26
ENSG00000104427	ZC2HC1A	5	0.5	0.00047	0.0088	0.5	0.00017	0.0014	0.07	0.55	0.65	0.01	0.66	0.87
ENSG00000169131	ZNF354A	4	0.3	0.00048	0.0088	0.5	4.3e-07	1.2e-05	0.2	0.0041	0.013	0.002	0.9	0.97
ENSG00000130821	SLC6A8	6	-0.4	0.00048	0.0088	-0.2	0.028	0.074	0.2	0.12	0.2	0.04	0.19	0.52
ENSG00000236279	CLEC2L	4	-0.8	0.00048	0.0088	-0.4	0.033	0.083	0.4	0.069	0.13	0.2	0.00035	0.2
ENSG00000162976	PQLC3	6	0.3	0.00048	0.0088	0.1	0.1	0.2	-0.2	0.034	0.074	0.003	0.85	0.95
ENSG00000179761	PIPOX	3	-0.6	0.00048	0.0088	-0.06	0.69	0.79	0.6	0.0012	0.0052	0.08	0.0037	0.2
ENSG00000162736	NCSTN	8	-0.3	0.00048	0.0088	-0.3	0.0023	0.011	0.04	0.62	0.71	0.02	0.25	0.58
ENSG00000176783	RUFY1	5	0.3	0.00048	0.0088	0.07	0.36	0.49	-0.2	0.0069	0.02	-0.05	0.0097	0.21
ENSG00000143507	DUSP10	4	-0.8	0.00048	0.0088	-0.05	0.77	0.84	0.7	0.00091	0.0041	0.1	0.0048	0.2
ENSG00000178726	THBD	5	0.4	0.00048	0.0088	0.1	0.16	0.27	-0.3	0.022	0.051	-0.04	0.091	0.39
ENSG00000147121	KRBOX4	4	0.2	0.00048	0.0088	0.6	1.1e-08	8.1e-07	0.3	4.7e-05	0.00042	0.009	0.23	0.56
ENSG00000165030	NFIL3	5	-0.5	0.00049	0.0089	-0.06	0.61	0.72	0.4	0.0022	0.0082	-0.02	0.48	0.77
ENSG00000155886	SLC24A2	3	-2	0.00049	0.0089	-0.5	0.13	0.23	1	0.0076	0.022	0.3	0.0048	0.2
ENSG00000104812	GYS1	7	-0.7	0.00049	0.0089	-0.1	0.46	0.59	0.5	0.0044	0.014	0.1	0.0033	0.2
ENSG00000075856	SART3	5	0.2	0.00049	0.0089	0.1	0.033	0.082	-0.1	0.11	0.19	-0.02	0.13	0.44
ENSG00000131778	CHD1L	6	-0.3	0.0005	0.009	-0.004	0.96	0.97	0.3	0.00082	0.0038	0.04	0.0026	0.2
ENSG00000070770	CSNK2A2	6	-0.4	0.0005	0.009	-0.4	0.00026	0.002	-0.05	0.64	0.73	0.04	0.056	0.33
ENSG00000167191	GPRC5B	7	0.3	0.0005	0.009	-0.2	0.031	0.078	-0.6	3.9e-06	6.6e-05	-0.002	0.93	0.98
ENSG00000197050	ZNF420	3	0.4	0.0005	0.009	0.2	0.05	0.11	-0.2	0.084	0.15	0.01	0.53	0.8
ENSG00000277443	MARCKS	7	0.6	0.0005	0.009	-0.07	0.61	0.73	-0.6	0.0002	0.0013	-0.09	0.022	0.24
ENSG00000129353	SLC44A2	7	-0.5	0.0005	0.009	0.1	0.35	0.48	0.6	8.9e-05	0.00069	0.02	0.42	0.72
ENSG00000112078	KCTD20	8	-0.3	0.0005	0.009	-0.7	7.1e-08	3e-06	-0.4	0.00042	0.0022	0.02	0.21	0.54
ENSG00000162897	FCAMR	-1	2	0.0005	0.009	-0.4	0.54	0.67	-2	0.00081	0.0038	-0.3	0.022	0.24
ENSG00000144647	POMGNT2	5	-0.5	0.0005	0.009	-0.3	0.0076	0.027	0.1	0.32	0.44	0.01	0.6	0.84
ENSG00000007202	KIAA0100	9	-0.4	0.00051	0.0091	-0.6	1.6e-05	0.00021	-0.2	0.12	0.2	0.04	0.065	0.35
ENSG00000142867	BCL10	4	0.4	0.00051	0.0091	0.4	0.0015	0.0076	-0.03	0.82	0.87	-0.05	0.12	0.44
ENSG00000120833	SOCS2	5	0.4	0.00051	0.0091	0.5	7.7e-05	0.00074	0.09	0.35	0.47	-0.03	0.31	0.64
ENSG00000182054	IDH2	7	-0.5	0.00051	0.0091	-0.07	0.57	0.69	0.4	0.0029	0.01	0.01	0.58	0.82
ENSG00000112081	SRSF3	8	0.3	0.00051	0.0091	0.1	0.039	0.094	-0.1	0.089	0.16	-0.02	0.11	0.42
ENSG00000136104	RNASEH2B	5	0.4	0.00051	0.0091	-0.1	0.19	0.31	-0.5	4.3e-05	0.0004	-0.06	0.034	0.28
ENSG00000134463	ECHDC3	5	-0.6	0.00051	0.0091	0.3	0.058	0.13	0.8	7e-06	0.0001	0.05	0.1	0.41
ENSG00000085117	CD82	5	-0.4	0.00051	0.0091	-0.09	0.34	0.47	0.3	0.0062	0.019	-0.01	0.47	0.76
ENSG00000131620	ANO1	4	-0.7	0.00051	0.0091	0.7	0.0003	0.0022	1	7.8e-08	4.3e-06	-0.05	0.27	0.6
ENSG00000135486	HNRNPA1	7	0.3	0.00051	0.0091	0.2	0.0043	0.018	-0.06	0.44	0.56	-0.03	0.0084	0.21
ENSG00000168734	PKIG	6	-0.4	0.00052	0.0091	0.1	0.31	0.45	0.5	7.1e-05	0.00058	0.05	0.075	0.37
ENSG00000197586	ENTPD6	5	-0.3	0.00052	0.0091	-0.1	0.1	0.19	0.2	0.035	0.075	0.008	0.47	0.77
ENSG00000086570	FAT2	6	-0.7	0.00052	0.0091	-0.6	0.0017	0.0085	0.06	0.74	0.81	0.09	0.082	0.38
ENSG00000155368	DBI	9	-0.5	0.00052	0.0091	-0.02	0.87	0.92	0.5	0.0013	0.0053	0.07	0.0019	0.2
ENSG00000174516	PELI3	5	-0.5	0.00052	0.0092	0.05	0.69	0.79	0.5	0.00026	0.0016	0.04	0.011	0.21
ENSG00000138439	FAM117B	4	0.3	0.00052	0.0092	-0.06	0.44	0.57	-0.4	0.00015	0.001	-0.001	0.94	0.98
ENSG00000280831	RPS25	7	0.3	0.00053	0.0092	0.1	0.15	0.26	-0.2	0.022	0.052	0.002	0.9	0.97
ENSG00000198324	FAM109A	3	0.4	0.00053	0.0092	-0.3	0.02	0.056	-0.8	3.8e-06	6.5e-05	-0.05	0.076	0.37
ENSG00000183808	RBM12B	4	0.4	0.00053	0.0092	-0.3	0.016	0.047	-0.7	2.7e-06	5e-05	-0.009	0.61	0.84
ENSG00000182287	AP1S2	6	0.4	0.00053	0.0092	-0.1	0.29	0.43	-0.6	6.7e-05	0.00056	-0.05	0.084	0.38
ENSG00000196182	STK40	6	-0.4	0.00053	0.0092	-0.2	0.043	0.1	0.2	0.088	0.16	0.001	0.94	0.98
ENSG00000156709	AIFM1	6	-0.3	0.00053	0.0092	-0.1	0.065	0.14	0.1	0.058	0.11	0.02	0.07	0.36
ENSG00000198797	BRINP2	0.9	-1	0.00053	0.0092	0.5	0.081	0.16	2	7.9e-06	0.00011	-0.03	0.56	0.81
ENSG00000133466	C1QTNF6	4	0.7	0.00053	0.0092	-0.1	0.6	0.72	-0.8	0.00036	0.002	-0.08	0.082	0.38
ENSG00000187049	TMEM216	3	0.4	0.00053	0.0092	-0.04	0.75	0.83	-0.4	0.00054	0.0027	0.008	0.7	0.88
ENSG00000178860	MSC	3	-0.9	0.00053	0.0092	-0.4	0.061	0.13	0.4	0.056	0.11	-0.02	0.69	0.88
ENSG00000135447	PPP1R1A	8	-0.7	0.00053	0.0092	-0.1	0.55	0.67	0.6	0.0038	0.013	0.09	0.016	0.23
ENSG00000032219	ARID4A	5	0.4	0.00054	0.0093	0.3	0.0025	0.012	-0.05	0.64	0.73	-0.004	0.84	0.95
ENSG00000140262	TCF12	6	0.2	0.00054	0.0093	-0.2	0.0016	0.0082	-0.5	2.9e-07	1e-05	-0.005	0.54	0.8
ENSG00000168872	DDX19A	5	-0.3	0.00054	0.0093	-0.2	0.0031	0.014	0.04	0.57	0.67	0.009	0.54	0.8
ENSG00000070756	PABPC1	8	0.3	0.00054	0.0093	-0.2	0.012	0.04	-0.5	1.7e-06	3.6e-05	-0.02	0.18	0.51
ENSG00000134375	TIMM17A	6	-0.3	0.00055	0.0094	-0.04	0.62	0.73	0.3	0.0026	0.0094	0.01	0.56	0.82
ENSG00000006831	ADIPOR2	9	-0.6	0.00055	0.0094	-0.3	0.063	0.14	0.3	0.065	0.12	0.08	0.0083	0.21
ENSG00000183496	MEX3B	3	0.7	0.00055	0.0094	0.7	0.0005	0.0033	0.04	0.83	0.88	-0.06	0.21	0.54
ENSG00000089009	RPL6	9	0.3	0.00055	0.0095	0.08	0.35	0.48	-0.3	0.0066	0.02	0.01	0.45	0.75
ENSG00000083937	CHMP2B	6	0.3	0.00055	0.0095	0.06	0.43	0.56	-0.2	0.0055	0.017	-0.02	0.21	0.54
ENSG00000198189	HSD17B11	7	0.3	0.00056	0.0095	0.2	0.0028	0.013	-0.04	0.59	0.69	-0.01	0.46	0.76
ENSG00000161671	EMC10	7	-0.3	0.00056	0.0095	-0.4	0.00022	0.0017	-0.04	0.6	0.7	0.01	0.25	0.58
ENSG00000183032	SLC25A21	3	-0.7	0.00056	0.0095	-0.1	0.42	0.56	0.5	0.0036	0.012	0.1	0.0019	0.2
ENSG00000152804	HHEX	4	0.6	0.00056	0.0095	0.8	3.9e-05	0.00042	0.2	0.22	0.32	-0.06	0.08	0.37
ENSG00000184144	CNTN2	1	-1	0.00056	0.0095	-0.7	0.026	0.07	0.6	0.085	0.15	-0.06	0.32	0.65
ENSG00000133026	MYH10	9	-0.4	0.00056	0.0095	-0.3	0.012	0.039	0.1	0.26	0.37	0.06	0.016	0.23
ENSG00000162607	USP1	6	0.3	0.00056	0.0095	0.002	0.98	0.98	-0.3	0.00093	0.0042	-0.01	0.42	0.73
ENSG00000164398	ACSL6	3	-1	0.00056	0.0095	0.2	0.3	0.43	1	4.2e-05	0.00039	0.1	0.0059	0.2
ENSG00000168826	ZBTB49	3	0.4	0.00057	0.0095	0.6	1.2e-05	0.00017	0.2	0.09	0.16	-0.02	0.25	0.59
ENSG00000282739	SLC25A26	5	-0.3	0.00057	0.0095	-0.1	0.22	0.35	0.2	0.014	0.036	0.04	0.0039	0.2
ENSG00000130956	HABP4	6	-0.4	0.00057	0.0095	-0.3	0.01	0.035	0.1	0.28	0.4	0.03	0.21	0.54
ENSG00000101911	PRPS2	6	0.3	0.00057	0.0095	-0.03	0.71	0.8	-0.4	0.00038	0.0021	-0.04	0.026	0.25
ENSG00000109929	SC5D	9	-0.6	0.00057	0.0095	-0.4	0.019	0.055	0.2	0.18	0.28	0.06	0.06	0.34
ENSG00000160685	ZBTB7B	6	-0.4	0.00057	0.0095	-0.5	0.00015	0.0012	-0.09	0.46	0.57	0.009	0.61	0.84
ENSG00000035403	VCL	10	-0.5	0.00057	0.0095	-0.2	0.12	0.22	0.3	0.035	0.076	0.06	0.088	0.39
ENSG00000127993	RBM48	3	0.4	0.00057	0.0095	0.2	0.048	0.11	-0.2	0.099	0.17	-0.004	0.82	0.93
ENSG00000181513	ACBD4	4	-0.4	0.00057	0.0095	0.2	0.022	0.061	0.6	2.9e-06	5.3e-05	0.04	0.084	0.38
ENSG00000154582	TCEB1	6	-0.3	0.00057	0.0095	-0.04	0.64	0.74	0.3	0.0026	0.0093	0.02	0.25	0.59
ENSG00000167380	ZNF226	3	0.3	0.00057	0.0096	0.4	9.6e-05	0.00087	0.08	0.35	0.46	-0.003	0.87	0.96
ENSG00000067365	METTL22	5	-0.4	0.00058	0.0096	-0.2	0.078	0.16	0.2	0.052	0.1	0.04	0.02	0.23
ENSG00000138134	STAMBPL1	1	0.6	0.00058	0.0096	0.7	0.0002	0.0016	0.09	0.54	0.64	0.01	0.47	0.76
ENSG00000172985	SH3RF3	5	-0.5	0.00058	0.0097	0.04	0.75	0.83	0.6	0.00033	0.0019	0.07	0.13	0.45
ENSG00000077514	POLD3	5	0.4	0.00059	0.0097	-0.3	0.0072	0.026	-0.7	1.3e-06	3e-05	-0.05	0.039	0.29
ENSG00000050628	PTGER3	8	-0.7	0.00059	0.0097	-0.5	0.0069	0.025	0.2	0.38	0.5	0.1	0.016	0.23
ENSG00000112208	BAG2	4	0.5	0.00059	0.0097	-0.04	0.77	0.84	-0.5	0.0006	0.003	-0.004	0.79	0.92
ENSG00000187109	NAP1L1	7	0.3	0.00059	0.0097	0.1	0.15	0.26	-0.2	0.024	0.056	-0.03	0.2	0.53
ENSG00000006282	SPATA20	5	-0.4	0.00059	0.0098	0.04	0.65	0.75	0.4	0.00027	0.0016	0.02	0.27	0.6
ENSG00000149925	ALDOA	9	-0.4	0.00059	0.0098	0.02	0.85	0.9	0.4	0.00061	0.003	0.03	0.1	0.41
ENSG00000085998	POMGNT1	6	-0.3	0.0006	0.0098	-0.3	0.0004	0.0028	-0.03	0.74	0.82	0.03	0.11	0.42
ENSG00000105723	GSK3A	6	-0.3	0.0006	0.0098	-0.1	0.14	0.25	0.2	0.026	0.06	0.01	0.25	0.59
ENSG00000108387	2019-09-04	7	0.7	0.0006	0.0098	0.1	0.5	0.63	-0.6	0.004	0.013	0.07	0.11	0.42
ENSG00000123091	RNF11	9	-0.5	0.0006	0.0098	-0.1	0.31	0.45	0.4	0.01	0.028	0.07	0.02	0.23
ENSG00000130803	ZNF317	5	0.3	0.0006	0.0098	0.09	0.23	0.36	-0.2	0.017	0.041	-0.008	0.65	0.86
ENSG00000132780	NASP	6	0.3	0.0006	0.0098	0.3	0.00017	0.0014	0.05	0.48	0.59	0.002	0.91	0.97
ENSG00000139211	AMIGO2	7	-0.6	0.00061	0.0099	0.2	0.31	0.45	0.8	9.1e-05	0.0007	0.09	0.064	0.35
ENSG00000104549	SQLE	4	-0.9	0.00061	0.0099	-0.2	0.43	0.56	0.7	0.0048	0.015	0.05	0.25	0.58
ENSG00000139209	SLC38A4	0.3	1	0.00061	0.0099	-0.1	0.76	0.84	-1	0.00096	0.0043	0.09	0.22	0.55
ENSG00000029534	ANK1	2	-0.6	0.00061	0.0099	-0.4	0.0085	0.03	0.2	0.27	0.38	-0.005	0.89	0.96
ENSG00000134597	RBMX2	4	0.3	0.00061	0.0099	0.2	0.0038	0.016	-0.04	0.56	0.66	0.001	0.94	0.98
ENSG00000139117	CPNE8	5	0.4	0.00061	0.0099	0.5	6.6e-05	0.00065	0.1	0.27	0.39	-0.0004	0.99	1
ENSG00000143207	RFWD2	6	0.3	0.00061	0.0099	-0.1	0.046	0.11	-0.4	7.6e-06	0.00011	0.004	0.76	0.91
ENSG00000105612	DNASE2	8	-0.4	0.00062	0.0099	-0.3	0.0018	0.0089	0.03	0.75	0.82	-0.005	0.6	0.84
ENSG00000153214	TMEM87B	6	0.3	0.00062	0.0099	0.6	9.4e-07	2.2e-05	0.3	0.006	0.018	-0.03	0.06	0.34
ENSG00000024422	EHD2	9	-0.5	0.00062	0.0099	-0.1	0.45	0.58	0.4	0.006	0.018	0.06	0.11	0.42
ENSG00000133111	RFXAP	6	-0.5	0.00062	0.0099	-0.3	0.06	0.13	0.3	0.07	0.13	0.01	0.71	0.89
ENSG00000115685	PPP1R7	6	-0.3	0.00062	0.0099	-0.2	0.027	0.072	0.1	0.15	0.24	0.02	0.14	0.46
ENSG00000162702	ZNF281	3	0.3	0.00062	0.0099	-0.3	0.00093	0.0053	-0.6	2.2e-07	8.6e-06	-0.03	0.11	0.42
ENSG00000102445	RUBCNL	2	0.8	0.00062	0.0099	0.6	0.0089	0.031	-0.2	0.47	0.58	-0.09	0.017	0.23
ENSG00000166405	RIC3	4	-0.7	0.00062	0.0099	-0.2	0.19	0.31	0.5	0.016	0.04	0.1	0.044	0.3
ENSG00000248485	PCP4L1	7	-0.5	0.00062	0.0099	-0.04	0.74	0.82	0.5	0.0021	0.0078	0.06	0.013	0.22
ENSG00000073910	FRY	7	-0.5	0.00062	0.0099	-0.4	0.0036	0.015	0.07	0.57	0.67	0.06	0.17	0.5
ENSG00000171659	GPR34	6	-0.3	0.00062	0.0099	-0.4	0.00063	0.0039	-0.02	0.87	0.91	0.008	0.6	0.84
ENSG00000110955	ATP5B	8	-0.3	0.00062	0.0099	-0.05	0.5	0.63	0.2	0.0046	0.015	0.002	0.91	0.97
ENSG00000204611	ZNF616	4	0.3	0.00062	0.0099	0.03	0.75	0.83	-0.3	0.0024	0.0087	-0.01	0.39	0.7
ENSG00000100288	CHKB	4	0.3	0.00063	0.01	0.4	0.00033	0.0023	0.04	0.64	0.73	-0.01	0.57	0.82
ENSG00000176720	BOK	4	-0.6	0.00063	0.01	-0.2	0.25	0.38	0.4	0.011	0.03	-0.004	0.91	0.97
ENSG00000178997	EXD1	2	-0.7	0.00063	0.01	-0.2	0.26	0.39	0.5	0.0094	0.026	0.09	0.033	0.27
ENSG00000128606	LRRC17	4	1	0.00063	0.01	-0.0001	1	1	-1	0.0015	0.0062	-0.07	0.17	0.5
ENSG00000173077	2019-12-01	-2	-2	0.00063	0.01	-0.4	0.37	0.5	2	0.0044	0.014	0.2	0.17	0.5
ENSG00000196510	ANAPC7	6	-0.2	0.00063	0.01	-0.01	0.86	0.91	0.2	0.0014	0.0058	0.005	0.44	0.74
ENSG00000123268	ATF1	5	0.3	0.00063	0.01	0.2	0.075	0.16	-0.2	0.064	0.12	-0.03	0.15	0.47
ENSG00000102225	CDK16	7	-0.3	0.00064	0.01	-0.1	0.17	0.28	0.2	0.024	0.056	0.02	0.14	0.47
ENSG00000010072	SPRTN	4	0.3	0.00064	0.01	0.7	5.3e-09	5.2e-07	0.4	1.9e-05	0.00021	-0.01	0.57	0.82
ENSG00000136870	ZNF189	4	0.4	0.00064	0.01	-0.05	0.63	0.74	-0.4	0.00041	0.0022	-0.01	0.64	0.86
ENSG00000161558	TMEM143	5	-0.4	0.00064	0.01	0.2	0.097	0.19	0.5	1.6e-05	0.00019	0.04	0.021	0.24
ENSG00000183722	LHFP	8	0.5	0.00064	0.01	0.03	0.77	0.85	-0.4	0.0017	0.0068	0.04	0.16	0.48
ENSG00000113119	TMCO6	4	0.4	0.00065	0.01	0.6	3.5e-06	6.3e-05	0.2	0.025	0.058	-0.03	0.25	0.59
ENSG00000182379	NXPH4	0.8	-1	0.00065	0.01	-0.3	0.35	0.48	0.9	0.0058	0.018	0.1	0.095	0.4
ENSG00000149257	SERPINH1	9	-0.4	0.00065	0.01	-0.3	0.013	0.04	0.1	0.27	0.38	-0.003	0.86	0.95
ENSG00000169752	NRG4	2	-1	0.00066	0.01	0.8	0.0005	0.0033	2	1.8e-07	7.4e-06	0.1	0.031	0.27
ENSG00000121101	TEX14	2	0.4	0.00066	0.01	-0.2	0.1	0.2	-0.6	3e-05	0.0003	0.008	0.61	0.84
ENSG00000171067	C11orf24	6	-0.3	0.00066	0.01	-0.2	0.067	0.14	0.2	0.067	0.13	0.02	0.033	0.27
ENSG00000159197	KCNE2	1	-0.9	0.00067	0.01	0.04	0.85	0.9	0.9	0.00039	0.0021	0.08	0.11	0.42
ENSG00000135318	NT5E	7	0.6	0.00067	0.01	-0.06	0.68	0.77	-0.7	0.00033	0.0019	0.02	0.46	0.76
ENSG00000135605	TEC	3	0.7	0.00067	0.01	0.5	0.0083	0.029	-0.1	0.41	0.52	-0.06	0.13	0.45
ENSG00000140450	ARRDC4	6	-0.5	0.00067	0.01	-0.2	0.077	0.16	0.2	0.058	0.11	-0.003	0.88	0.96
ENSG00000103056	SMPD3	2	1	0.00067	0.01	-0.7	0.048	0.11	-2	1.5e-05	0.00018	-0.2	0.0002	0.2
ENSG00000272602	ZNF595	3	0.4	0.00067	0.01	0.08	0.46	0.59	-0.3	0.007	0.02	-0.007	0.75	0.91
ENSG00000122406	RPL5	8	0.4	0.00067	0.01	0.2	0.038	0.093	-0.2	0.11	0.19	0.01	0.63	0.85
ENSG00000163689	C3orf67	1	-0.6	0.00067	0.01	-0.1	0.27	0.4	0.4	0.0079	0.023	0.04	0.11	0.42
ENSG00000100395	L3MBTL2	5	-0.3	0.00068	0.01	0.1	0.062	0.13	0.4	1.1e-05	0.00014	0.004	0.82	0.94
ENSG00000008394	MGST1	9	-0.6	0.00068	0.01	-0.1	0.52	0.65	0.5	0.0051	0.016	0.1	0.012	0.22
ENSG00000174579	MSL2	4	0.4	0.00068	0.01	0.3	0.0066	0.024	-0.08	0.43	0.55	-0.02	0.19	0.53
ENSG00000172554	SNTG2	-0.7	-2	0.00068	0.01	0.2	0.59	0.71	2	9.6e-05	0.00073	0.1	0.5	0.78
ENSG00000148719	DNAJB12	6	-0.3	0.00068	0.01	0.03	0.64	0.75	0.3	0.00033	0.0019	0.008	0.45	0.75
ENSG00000118007	STAG1	6	0.3	0.00068	0.01	-0.4	7.7e-05	0.00074	-0.7	2.9e-08	2.3e-06	-0.02	0.26	0.59
ENSG00000115504	EHBP1	8	-0.5	0.00068	0.01	-0.5	0.00055	0.0035	-0.03	0.81	0.86	0.07	0.065	0.35
ENSG00000175283	DOLK	5	-0.3	0.00069	0.011	-0.3	0.0028	0.013	0.04	0.68	0.77	-0.001	0.94	0.98
ENSG00000162520	SYNC	4	-0.7	0.00069	0.011	-0.6	0.0055	0.021	0.1	0.47	0.58	0.1	0.016	0.23
ENSG00000124160	NCOA5	5	0.3	0.0007	0.011	0.08	0.24	0.36	-0.2	0.018	0.044	-0.002	0.9	0.97
ENSG00000165028	NIPSNAP3B	3	-0.5	0.0007	0.011	0.4	0.00085	0.0049	0.9	2e-07	8.2e-06	0.03	0.46	0.76
ENSG00000167695	FAM57A	4	0.5	0.0007	0.011	-0.2	0.13	0.23	-0.7	3.8e-05	0.00036	-0.04	0.12	0.44
ENSG00000178425	NT5DC1	5	-0.4	0.0007	0.011	-0.2	0.033	0.084	0.2	0.12	0.21	0.03	0.057	0.33
ENSG00000106477	CEP41	5	-0.6	0.0007	0.011	-0.2	0.13	0.23	0.3	0.031	0.069	0.05	0.12	0.44
ENSG00000240303	ACAD11	6	-0.4	0.0007	0.011	-0.4	0.00031	0.0023	-0.05	0.61	0.71	0.04	0.048	0.31
ENSG00000167674		4	0.4	0.00071	0.011	0.1	0.23	0.35	-0.2	0.02	0.049	-0.02	0.21	0.55
ENSG00000102409	BEX4	5	0.4	0.00071	0.011	0.2	0.13	0.24	-0.2	0.038	0.082	0.04	0.13	0.45
ENSG00000139344	AMDHD1	3	-0.7	0.00071	0.011	0.02	0.92	0.95	0.7	0.00071	0.0034	0.02	0.58	0.83
ENSG00000134419	RPS15A	6	0.4	0.00071	0.011	0.2	0.027	0.072	-0.1	0.17	0.27	0.02	0.31	0.64
ENSG00000088970	KIZ	5	0.2	0.00071	0.011	0.1	0.028	0.074	-0.09	0.16	0.26	0.03	0.0051	0.2
ENSG00000183864	TOB2	6	0.3	0.00071	0.011	-0.008	0.91	0.94	-0.3	0.00082	0.0038	-0.01	0.19	0.52
ENSG00000196456	ZNF775	2	0.5	0.00071	0.011	-0.1	0.45	0.58	-0.7	0.00026	0.0016	0.03	0.027	0.25
ENSG00000204673	AKT1S1	5	-0.2	0.00072	0.011	-0.07	0.3	0.43	0.2	0.011	0.03	0.006	0.51	0.79
ENSG00000133121	STARD13	6	0.3	0.00072	0.011	0.3	0.00079	0.0047	0.008	0.91	0.94	0.004	0.8	0.93
ENSG00000137936	BCAR3	5	-0.3	0.00072	0.011	-0.07	0.32	0.46	0.2	0.0099	0.027	-0.02	0.22	0.55
ENSG00000280682	HYOU1	6	-0.4	0.00072	0.011	-0.4	0.0016	0.0081	0.02	0.86	0.9	-0.02	0.48	0.77
ENSG00000242612	DECR2	5	-0.6	0.00073	0.011	-0.1	0.51	0.63	0.5	0.0045	0.015	0.06	0.029	0.26
ENSG00000066379	ZNRD1	4	0.4	0.00074	0.011	0.3	0.02	0.058	-0.1	0.23	0.34	-0.0003	0.99	1
ENSG00000165912	PACSIN3	4	-0.5	0.00074	0.011	0.2	0.13	0.24	0.7	2.3e-05	0.00025	0.06	0.047	0.31
ENSG00000170027	YWHAG	9	-0.4	0.00074	0.011	-0.2	0.04	0.096	0.2	0.12	0.2	0.03	0.17	0.49
ENSG00000165410	CFL2	6	-0.4	0.00074	0.011	0.3	0.009	0.031	0.6	1.7e-06	3.6e-05	0.04	0.087	0.39
ENSG00000198074	AKR1B10	6	-0.8	0.00075	0.011	-0.6	0.011	0.036	0.2	0.31	0.43	0.2	0.025	0.25
ENSG00000198242	RPL23A	8	0.3	0.00075	0.011	0.3	0.00044	0.003	0.03	0.71	0.79	0.002	0.93	0.97
ENSG00000087842	PIR	5	-0.5	0.00076	0.011	-0.1	0.39	0.53	0.4	0.0073	0.021	0.09	0.0039	0.2
ENSG00000067113	PLPP1	7	-0.3	0.00076	0.011	-0.07	0.4	0.53	0.2	0.0081	0.023	0.02	0.2	0.54
ENSG00000172264	MACROD2	4	-0.6	0.00076	0.011	-0.3	0.11	0.21	0.3	0.035	0.075	0.08	0.016	0.23
ENSG00000092068	SLC7A8	5	0.8	0.00076	0.011	-0.7	0.0069	0.025	-2	1.7e-06	3.6e-05	-0.1	0.004	0.2
ENSG00000158234	FAIM	6	-0.3	0.00077	0.011	-0.01	0.87	0.92	0.3	0.0016	0.0064	0.02	0.42	0.73
ENSG00000251247	ZNF345	2	0.5	0.00077	0.011	0.6	0.00031	0.0023	0.06	0.63	0.72	-0.02	0.39	0.7
ENSG00000113296	THBS4	3	-1	0.00077	0.011	-0.7	0.027	0.071	0.5	0.14	0.22	-0.03	0.66	0.87
ENSG00000144824	PHLDB2	6	0.4	0.00077	0.011	0.4	0.0018	0.0089	-0.02	0.84	0.89	0.01	0.58	0.82
ENSG00000249471	ZNF324B	0.8	0.6	0.00077	0.011	-0.1	0.38	0.51	-0.7	0.0002	0.0013	0.04	0.32	0.64
ENSG00000143416	SELENBP1	8	-0.5	0.00078	0.011	-0.3	0.039	0.095	0.2	0.13	0.22	0.05	0.098	0.4
ENSG00000154016	GRAP	4	0.5	0.00078	0.011	0.4	0.0095	0.032	-0.1	0.4	0.51	-0.06	0.014	0.22
ENSG00000130193	THEM6	3	-0.7	0.00078	0.011	-0.5	0.013	0.042	0.2	0.28	0.39	0.01	0.66	0.87
ENSG00000170852	KBTBD2	6	0.2	0.00078	0.011	0.2	0.0017	0.0084	-0.01	0.88	0.91	-0.02	0.1	0.41
ENSG00000205363	C15orf59	3	-0.6	0.00078	0.011	-0.2	0.16	0.27	0.4	0.021	0.051	0.02	0.58	0.83
ENSG00000198722	UNC13B	8	-0.4	0.00078	0.011	-0.5	0.00022	0.0017	-0.07	0.51	0.62	0.06	0.025	0.25
ENSG00000111341	MGP	10	-0.6	0.00079	0.011	0.08	0.62	0.73	0.7	0.0004	0.0022	0.05	0.18	0.51
ENSG00000139641	ESYT1	9	-0.4	0.00079	0.011	-0.08	0.38	0.52	0.3	0.0095	0.026	0.03	0.19	0.52
ENSG00000134986	NREP	6	0.7	0.00079	0.012	0.5	0.024	0.065	-0.3	0.19	0.29	-0.03	0.48	0.77
ENSG00000180354	MTURN	8	-0.7	0.0008	0.012	-0.5	0.0091	0.031	0.2	0.39	0.5	0.1	0.069	0.36
ENSG00000214756	METTL12	3	0.5	0.0008	0.012	-0.04	0.76	0.83	-0.5	0.00084	0.0039	-0.03	0.087	0.39
ENSG00000265808	SEC22B	8	-0.4	0.0008	0.012	-0.3	0.003	0.013	0.04	0.69	0.77	0.03	0.13	0.45
ENSG00000112511	PHF1	6	0.3	0.0008	0.012	0.6	7.2e-07	1.8e-05	0.3	0.0035	0.012	-0.0006	0.96	0.99
ENSG00000109320	NFKB1	6	0.2	0.00081	0.012	0.07	0.28	0.42	-0.2	0.015	0.038	-0.02	0.094	0.4
ENSG00000163959	SLC51A	5	-0.5	0.00081	0.012	-0.2	0.22	0.34	0.4	0.018	0.044	0.08	0.037	0.28
ENSG00000182551	ADI1	6	-0.4	0.00081	0.012	-0.2	0.11	0.21	0.2	0.047	0.096	0.04	0.0015	0.2
ENSG00000196465	MYL6B	5	-0.4	0.00081	0.012	-0.2	0.087	0.17	0.2	0.059	0.12	0.05	0.034	0.28
ENSG00000150782	IL18	3	0.5	0.00081	0.012	0.1	0.49	0.62	-0.4	0.0097	0.027	-0.09	0.039	0.29
ENSG00000144231	POLR2D	5	0.3	0.00081	0.012	0.09	0.23	0.36	-0.2	0.022	0.052	-0.008	0.15	0.48
ENSG00000136098	NEK3	3	0.4	0.00081	0.012	0.8	3.2e-07	9.7e-06	0.4	0.0024	0.0086	0.004	0.86	0.95
ENSG00000137941	TTLL7	3	-0.6	0.00082	0.012	-2	1.7e-08	1.1e-06	-1	2.3e-06	4.4e-05	0.04	0.32	0.64
ENSG00000169359	SLC33A1	6	-0.3	0.00082	0.012	-0.08	0.3	0.43	0.2	0.013	0.034	-0.002	0.89	0.97
ENSG00000020129	NCDN	4	-0.4	0.00082	0.012	0.03	0.75	0.83	0.4	0.00048	0.0025	0.01	0.63	0.85
ENSG00000135069	PSAT1	4	-0.8	0.00082	0.012	-0.3	0.14	0.24	0.5	0.027	0.062	0.06	0.29	0.62
ENSG00000168939	SPRY3	3	-0.5	0.00083	0.012	-0.2	0.23	0.35	0.3	0.015	0.038	0.02	0.41	0.72
ENSG00000167261	DPEP2	2	1	0.00083	0.012	0.9	0.0027	0.012	-0.07	0.78	0.85	-0.1	0.024	0.25
ENSG00000197771	MCMBP	6	0.2	0.00084	0.012	-0.1	0.02	0.057	-0.4	4.2e-06	7e-05	-0.02	0.014	0.23
ENSG00000151327	FAM177A1	7	-0.4	0.00084	0.012	-0.2	0.11	0.21	0.2	0.05	0.1	0.05	0.055	0.33
ENSG00000179933	C14orf119	5	0.3	0.00084	0.012	-0.03	0.73	0.82	-0.3	0.00064	0.0031	-0.007	0.64	0.86
ENSG00000120802	TMPO	4	0.4	0.00084	0.012	0.2	0.15	0.26	-0.2	0.041	0.086	-0.02	0.32	0.64
ENSG00000108950	FAM20A	3	0.6	0.00084	0.012	0.3	0.084	0.17	-0.3	0.088	0.16	-0.02	0.6	0.83
ENSG00000136235	GPNMB	10	1	0.00084	0.012	-0.8	0.0025	0.011	-2	5.8e-07	1.7e-05	-0.2	0.0067	0.21
ENSG00000143850	PLEKHA6	4	-0.6	0.00085	0.012	0.4	0.013	0.042	1	2.5e-06	4.7e-05	0.05	0.22	0.55
ENSG00000185650	ZFP36L1	8	0.4	0.00085	0.012	0.3	0.0049	0.019	-0.07	0.54	0.64	-0.04	0.12	0.43
ENSG00000116685	KIAA2013	7	-0.3	0.00085	0.012	-0.2	0.0048	0.019	0.05	0.56	0.66	-0.0008	0.96	0.99
ENSG00000109861	CTSC	8	0.9	0.00086	0.012	-0.6	0.014	0.044	-2	2.8e-06	5.1e-05	-0.2	0.016	0.23
ENSG00000125648	SLC25A23	5	-0.5	0.00086	0.012	-0.1	0.3	0.43	0.4	0.013	0.035	0.1	0.0095	0.21
ENSG00000282168	ARHGAP11A	3	-0.5	0.00086	0.012	-0.6	0.00042	0.0029	-0.08	0.55	0.65	-0.05	0.11	0.42
ENSG00000103064	SLC7A6	6	-0.4	0.00086	0.012	1	1.1e-07	4.2e-06	1	2.1e-10	1.1e-07	0.05	0.058	0.33
ENSG00000280962	DUSP16	5	0.3	0.00086	0.012	-0.5	1.7e-05	0.00022	-0.9	1e-08	1.1e-06	-0.03	0.14	0.47
ENSG00000169860	P2RY1	2	-0.6	0.00086	0.012	-1	1.6e-06	3.4e-05	-0.6	0.0016	0.0063	-0.08	0.0039	0.2
ENSG00000165338	HECTD2	4	0.5	0.00087	0.012	1	1.1e-07	4.2e-06	0.5	0.00055	0.0028	-0.03	0.2	0.53
ENSG00000164346	NSA2	7	0.3	0.00087	0.012	0.06	0.42	0.56	-0.2	0.0077	0.022	0.01	0.47	0.76
ENSG00000178662	CSRNP3	-2	-1	0.00087	0.012	-2	0.00012	0.0011	-0.6	0.16	0.26	0.01	0.83	0.94
ENSG00000187021	PNLIPRP1	2	-1	0.00088	0.012	-1	0.00034	0.0024	-0.2	0.6	0.7	0.05	0.61	0.84
ENSG00000110852	CLEC2B	5	0.4	0.00088	0.012	0.4	0.0049	0.019	-0.06	0.59	0.69	-0.05	0.19	0.52
ENSG00000136111	TBC1D4	7	-0.5	0.00088	0.012	0.2	0.14	0.25	0.7	4.1e-05	0.00039	0.07	0.022	0.24
ENSG00000162998	FRZB	9	-1	0.00088	0.012	0.0007	1	1	1	0.0017	0.0066	0.2	0.00045	0.2
ENSG00000109787	KLF3	7	0.3	0.00088	0.012	0.3	0.0013	0.0069	-0.0006	0.99	1	-0.03	0.057	0.33
ENSG00000235178	ZNF311	3	0.4	0.00088	0.012	0.5	1.2e-05	0.00017	0.2	0.072	0.14	0.01	0.57	0.82
ENSG00000164509	IL31RA	0.1	-0.9	0.00089	0.012	-1	2.8e-05	0.00032	-0.4	0.094	0.17	0.07	0.074	0.36
ENSG00000166444	ST5	6	0.3	0.0009	0.013	0.2	0.0097	0.033	-0.07	0.4	0.51	0.008	0.7	0.88
ENSG00000130988	RGN	5	-0.6	0.0009	0.013	0.02	0.91	0.94	0.6	0.0009	0.0041	0.1	0.0058	0.2
ENSG00000160539	PLPP7	4	-0.3	0.0009	0.013	-0.3	0.0014	0.0075	0.002	0.98	0.99	0.02	0.26	0.59
ENSG00000139291	TMEM19	6	-0.3	0.00091	0.013	-0.1	0.2	0.32	0.2	0.025	0.057	0.01	0.42	0.73
ENSG00000105372	RPS19	8	0.4	0.00091	0.013	0.3	0.0092	0.032	-0.08	0.39	0.5	-0.02	0.42	0.73
ENSG00000186468	RPS23	8	0.3	0.00091	0.013	0.2	0.087	0.17	-0.2	0.061	0.12	0.01	0.51	0.79
ENSG00000149231	CCDC82	6	0.3	0.00091	0.013	0.6	2.6e-06	4.9e-05	0.2	0.012	0.031	-0.01	0.61	0.84
ENSG00000169857	AVEN	4	-0.3	0.00091	0.013	-0.2	0.057	0.13	0.1	0.099	0.17	0.02	0.16	0.49
ENSG00000276536	HRAS	5	-0.4	0.00091	0.013	-0.2	0.034	0.085	0.2	0.16	0.25	0.03	0.046	0.31
ENSG00000159882	ZNF230	3	0.4	0.00092	0.013	0.9	4.5e-08	2.2e-06	0.5	0.00026	0.0016	-0.01	0.67	0.87
ENSG00000159267	HLCS	5	-0.4	0.00092	0.013	-0.6	0.0001	0.00093	-0.1	0.27	0.38	0.04	0.16	0.49
ENSG00000240344	PPIL3	5	0.3	0.00092	0.013	0.08	0.41	0.54	-0.3	0.011	0.029	-0.02	0.38	0.69
ENSG00000143195	ILDR2	1	-0.8	0.00092	0.013	-0.6	0.0068	0.025	0.2	0.45	0.57	0.07	0.019	0.23
ENSG00000081087	OSTM1	7	-0.4	0.00093	0.013	-0.4	0.0033	0.014	0.04	0.69	0.77	0.01	0.54	0.8
ENSG00000111667	USP5	7	-0.3	0.00093	0.013	-0.3	0.0069	0.025	0.06	0.48	0.59	0.02	0.3	0.63
ENSG00000162409	PRKAA2	3	-0.5	0.00093	0.013	-0.6	0.00056	0.0036	-0.07	0.61	0.71	0.06	0.14	0.46
ENSG00000119048	UBE2B	6	0.2	0.00093	0.013	0.2	0.0099	0.033	-0.06	0.39	0.5	0.002	0.92	0.97
ENSG00000176024	ZNF613	3	0.4	0.00093	0.013	0.5	8.6e-05	0.0008	0.1	0.27	0.39	0.02	0.24	0.57
ENSG00000038219	BOD1L1	6	0.2	0.00093	0.013	-0.4	2.2e-06	4.4e-05	-0.6	2.2e-09	4.4e-07	0.0008	0.93	0.98
ENSG00000185352	HS6ST3	-2	-2	0.00094	0.013	-1	0.028	0.073	1	0.07	0.13	0.1	0.42	0.73
ENSG00000162385	MAGOH	4	0.3	0.00094	0.013	0.2	0.0092	0.032	-0.06	0.44	0.56	-0.02	0.35	0.67
ENSG00000117360	PRPF3	5	-0.2	0.00094	0.013	0.1	0.02	0.058	0.3	4.5e-06	7.4e-05	-0.0008	0.94	0.98
ENSG00000100796	PPP4R3A	6	0.2	0.00094	0.013	0.3	0.00089	0.0051	0.01	0.85	0.9	-0.02	0.14	0.47
ENSG00000115884	SDC1	3	0.7	0.00094	0.013	-0.3	0.2	0.32	-1	0.0001	0.00078	-0.1	0.056	0.33
ENSG00000121068	TBX2	3	-0.7	0.00094	0.013	0.3	0.11	0.21	0.9	2.2e-05	0.00024	-0.01	0.78	0.92
ENSG00000067167	TRAM1	9	0.3	0.00095	0.013	-0.06	0.55	0.67	-0.4	0.0003	0.0017	-0.05	0.053	0.32
ENSG00000146425	DYNLT1	7	-0.3	0.00095	0.013	-0.2	0.085	0.17	0.2	0.071	0.13	0.04	0.018	0.23
ENSG00000119669	IRF2BPL	6	-0.3	0.00095	0.013	-0.2	0.042	0.099	0.1	0.14	0.22	-0.002	0.92	0.97
ENSG00000127948	POR	7	-0.4	0.00095	0.013	-0.3	0.032	0.081	0.2	0.17	0.27	0.002	0.89	0.96
ENSG00000102575	ACP5	6	0.9	0.00095	0.013	-0.8	0.0041	0.017	-2	1.1e-06	2.7e-05	-0.1	0.055	0.33
ENSG00000162894	FCMR	3	1	0.00095	0.013	-1	0.04	0.096	-2	3.4e-05	0.00033	-0.2	0.0015	0.2
ENSG00000148334	PTGES2	5	-0.4	0.00095	0.013	-0.3	0.0048	0.019	0.06	0.6	0.7	-0.008	0.53	0.8
ENSG00000062282	DGAT2	10	-0.8	0.00096	0.013	0.01	0.96	0.98	0.8	0.0015	0.0061	0.1	0.0065	0.2
ENSG00000152193	RNF219	4	0.3	0.00096	0.013	0.2	0.054	0.12	-0.1	0.12	0.2	-0.02	0.29	0.63
ENSG00000166426	CRABP1	2	-1	0.00096	0.013	0.6	0.034	0.085	2	6.5e-06	9.8e-05	0.02	0.73	0.9
ENSG00000106263	EIF3B	7	-0.3	0.00096	0.013	-0.2	0.014	0.042	0.08	0.32	0.44	0.01	0.46	0.76
ENSG00000184939	ZFP90	6	0.2	0.00096	0.013	0.09	0.15	0.26	-0.1	0.039	0.082	-0.02	0.052	0.32
ENSG00000283085	TPBG	5	0.4	0.00096	0.013	0.3	0.043	0.1	-0.2	0.15	0.24	-0.02	0.46	0.75
ENSG00000143786	CNIH3	3	0.5	0.00096	0.013	-0.3	0.1	0.19	-0.7	4.5e-05	0.00041	-0.004	0.89	0.97
ENSG00000124635	HIST1H2BJ	0.4	-1	0.00096	0.013	-0.5	0.041	0.098	0.4	0.088	0.16	-0.04	0.44	0.74
ENSG00000196387	ZNF140	4	0.3	0.00096	0.013	0.3	0.0018	0.0088	-0.006	0.94	0.96	-0.01	0.57	0.82
ENSG00000111961	SASH1	7	0.3	0.00097	0.013	0.2	0.057	0.13	-0.1	0.1	0.18	0.004	0.83	0.94
ENSG00000198028	ZNF560	-2	-2	0.00097	0.013	-1	0.043	0.1	0.9	0.081	0.15	0.2	0.076	0.37
ENSG00000171940	ZNF217	6	0.3	0.00098	0.013	-0.07	0.44	0.57	-0.4	0.00024	0.0015	-0.03	0.13	0.44
ENSG00000104213	PDGFRL	6	0.6	0.00098	0.013	0.06	0.73	0.81	-0.5	0.0036	0.012	-0.004	0.89	0.96
ENSG00000119147	C2orf40	5	-1	0.00098	0.013	0.5	0.03	0.076	2	5.9e-06	9.1e-05	5e-05	1	1
ENSG00000119630	PGF	2	-0.6	0.00098	0.013	0.06	0.7	0.79	0.7	0.0004	0.0021	0.03	0.45	0.75
ENSG00000105928	DFNA5	5	0.4	0.00098	0.013	-0.4	0.0037	0.015	-0.8	1e-06	2.5e-05	-0.04	0.15	0.48
ENSG00000196683	TOMM7	6	0.3	0.00098	0.013	0.07	0.35	0.49	-0.2	0.012	0.033	0.01	0.27	0.6
ENSG00000104341	LAPTM4B	8	-0.3	0.00099	0.013	-0.01	0.9	0.94	0.3	0.002	0.0076	0.03	0.013	0.22
ENSG00000221886	ZBED8	4	0.5	0.00099	0.013	0.1	0.29	0.42	-0.3	0.02	0.048	0.02	0.52	0.79
ENSG00000149582	TMEM25	4	-0.4	0.00099	0.013	0.2	0.1	0.2	0.5	2.5e-05	0.00026	0.04	0.061	0.34
ENSG00000101003	GINS1	5	-0.2	0.001	0.013	-0.08	0.16	0.27	0.1	0.039	0.083	0.006	0.42	0.73
ENSG00000166986	MARS	6	-0.2	0.001	0.013	0.04	0.53	0.65	0.3	0.00033	0.0019	0.02	0.24	0.57
ENSG00000139405	RITA1	4	-0.4	0.001	0.013	-0.3	0.0085	0.03	0.08	0.44	0.55	0.05	0.014	0.22
ENSG00000159873	CCDC117	5	0.3	0.001	0.013	-0.04	0.57	0.69	-0.3	0.00042	0.0023	-0.02	0.27	0.6
ENSG00000172403	SYNPO2	6	-0.7	0.001	0.013	0.1	0.6	0.71	0.8	0.00039	0.0021	0.04	0.37	0.68
ENSG00000145365	TIFA	2	0.4	0.001	0.013	0.2	0.071	0.15	-0.2	0.11	0.19	-0.04	0.098	0.4
ENSG00000087111	PIGS	8	-0.4	0.001	0.013	-0.2	0.079	0.16	0.2	0.082	0.15	0.07	0.0089	0.21
ENSG00000273259		1	-2	0.001	0.013	0.4	0.3	0.43	2	6.6e-05	0.00055	-0.1	0.32	0.64
ENSG00000044574	HSPA5	9	-0.4	0.001	0.013	-0.4	0.0027	0.012	0.03	0.78	0.84	-0.03	0.16	0.48
ENSG00000135999	EPC2	5	0.3	0.001	0.013	-0.2	0.028	0.073	-0.4	7.1e-06	0.0001	-0.02	0.3	0.63
ENSG00000215695	RSC1A1	2	0.4	0.001	0.013	-1	4.2e-08	2.1e-06	-1	8.1e-11	6.8e-08	-0.003	0.87	0.96
ENSG00000172986	GXYLT2	3	0.8	0.001	0.013	-0.6	0.045	0.11	-1	2.4e-05	0.00026	-0.04	0.57	0.82
ENSG00000149100	EIF3M	6	0.2	0.001	0.013	0.09	0.21	0.34	-0.2	0.026	0.059	-0.02	0.092	0.4
ENSG00000109381	ELF2	6	0.3	0.001	0.013	0.4	0.0005	0.0033	0.04	0.65	0.74	-0.004	0.77	0.92
ENSG00000159023	EPB41	6	-0.3	0.001	0.013	-0.05	0.57	0.69	0.2	0.0054	0.017	0.04	0.0054	0.2
ENSG00000162734	PEA15	9	-0.4	0.001	0.013	-0.4	0.0013	0.0069	-0.002	0.98	0.99	0.02	0.3	0.63
ENSG00000077254	USP33	7	-0.3	0.001	0.013	0.02	0.81	0.87	0.3	0.00086	0.0039	0.02	0.22	0.56
ENSG00000277276	OTUB2	5	-0.7	0.001	0.013	-0.7	0.0042	0.017	0.09	0.66	0.75	0.04	0.28	0.62
ENSG00000186298	PPP1CC	8	0.2	0.001	0.013	0.009	0.89	0.93	-0.2	0.0019	0.0074	0.0006	0.96	0.99
ENSG00000112357	PEX7	4	0.3	0.001	0.013	-0.08	0.38	0.51	-0.4	0.00023	0.0014	-0.01	0.54	0.8
ENSG00000079739	PGM1	8	-0.4	0.001	0.013	-0.1	0.19	0.31	0.2	0.032	0.07	0.06	0.013	0.22
ENSG00000134333	LDHA	9	-0.3	0.001	0.013	-0.3	0.0015	0.0079	0.003	0.97	0.98	0.01	0.37	0.68
ENSG00000151952	TMEM132D	-1	-2	0.001	0.013	0.4	0.36	0.5	3	8.2e-05	0.00065	0.04	0.73	0.9
ENSG00000147604	RPL7	9	0.3	0.001	0.013	0.04	0.63	0.74	-0.3	0.0042	0.014	0.02	0.28	0.61
ENSG00000110090	CPT1A	6	0.4	0.001	0.013	-0.3	0.0045	0.018	-0.7	1.2e-06	2.8e-05	-0.04	0.11	0.42
ENSG00000174444	RPL4	10	0.4	0.001	0.013	-0.01	0.89	0.93	-0.4	0.00096	0.0043	0.01	0.54	0.8
ENSG00000006062	MAP3K14	4	0.4	0.001	0.013	0.3	0.012	0.039	-0.09	0.39	0.51	-0.03	0.15	0.48
ENSG00000126524	SBDS	8	-0.3	0.001	0.013	-0.1	0.22	0.34	0.2	0.027	0.061	0.05	0.022	0.24
ENSG00000136052	SLC41A2	3	-0.5	0.001	0.013	-0.8	1.6e-05	0.00021	-0.3	0.033	0.072	-0.004	0.82	0.94
ENSG00000167131	CCDC103	-0.2	-0.9	0.001	0.013	-0.7	0.011	0.037	0.2	0.41	0.52	0.07	0.25	0.59
ENSG00000214447	FAM187A	-0.2	-0.9	0.001	0.013	-0.7	0.011	0.037	0.2	0.41	0.52	0.07	0.25	0.59
ENSG00000152952	PLOD2	7	-0.5	0.001	0.013	-0.4	0.019	0.054	0.2	0.28	0.39	0.06	0.11	0.42
ENSG00000103591	AAGAB	6	-0.3	0.001	0.013	-0.3	0.0025	0.012	0.02	0.83	0.88	0.01	0.4	0.71
ENSG00000006047	YBX2	6	-0.5	0.0011	0.013	0.3	0.082	0.17	0.8	2.2e-05	0.00024	0.09	0.029	0.26
ENSG00000100994	PYGB	8	-0.4	0.0011	0.013	-0.3	0.02	0.057	0.1	0.27	0.38	0.04	0.11	0.42
ENSG00000108559	NUP88	6	-0.3	0.0011	0.013	-0.3	0.008	0.028	0.07	0.48	0.59	0.05	0.015	0.23
ENSG00000152953	STK32B	4	-0.4	0.0011	0.013	-0.4	0.0012	0.0064	0.002	0.98	0.99	0.03	0.42	0.73
ENSG00000165678	GHITM	8	-0.3	0.0011	0.013	-0.08	0.39	0.52	0.3	0.012	0.032	0.04	0.041	0.29
ENSG00000108468	CBX1	6	0.2	0.0011	0.013	-0.03	0.67	0.77	-0.3	0.00058	0.0029	0.02	0.27	0.6
ENSG00000188760	TMEM198	0.6	-0.9	0.0011	0.014	-0.4	0.13	0.23	0.5	0.034	0.073	0.04	0.5	0.78
ENSG00000107372	ZFAND5	7	0.3	0.0011	0.014	-0.05	0.47	0.6	-0.3	0.00027	0.0016	-0.01	0.36	0.68
ENSG00000112306	RPS12	8	0.3	0.0011	0.014	0.1	0.17	0.28	-0.2	0.034	0.074	0.005	0.78	0.92
ENSG00000033122	LRRC7	0.4	-1	0.0011	0.014	0.1	0.73	0.81	1	0.0003	0.0017	0.08	0.5	0.78
ENSG00000282833	PHACTR1	3	0.5	0.0011	0.014	-0.6	0.0021	0.01	-1	8.4e-07	2.2e-05	-0.08	0.024	0.25
ENSG00000109881	CCDC34	3	0.5	0.0011	0.014	0.6	0.00056	0.0036	0.07	0.65	0.74	-0.04	0.35	0.67
ENSG00000108298	RPL19	7	0.3	0.0011	0.014	0.0006	0.99	1	-0.3	0.0015	0.006	-0.002	0.92	0.97
ENSG00000114796	KLHL24	6	0.4	0.0011	0.014	0.8	3.5e-07	1e-05	0.4	0.0011	0.0047	0.02	0.34	0.66
ENSG00000148358	GPR107	8	-0.3	0.0011	0.014	-0.2	0.0036	0.015	0.03	0.71	0.79	0.02	0.24	0.57
ENSG00000198034	RPS4X	9	0.3	0.0011	0.014	0.1	0.3	0.43	-0.2	0.016	0.04	0.01	0.42	0.73
ENSG00000174748	RPL15	8	0.3	0.0011	0.014	0.07	0.35	0.48	-0.2	0.013	0.034	0.01	0.42	0.73
ENSG00000169902	TPST1	5	0.5	0.0011	0.014	-0.1	0.4	0.53	-0.6	0.00025	0.0015	-0.008	0.75	0.91
ENSG00000083814	ZNF671	4	0.3	0.0011	0.014	0.2	0.026	0.069	-0.09	0.24	0.35	0.006	0.67	0.87
ENSG00000170624	SGCD	6	-0.5	0.0011	0.014	-0.6	9.1e-05	0.00084	-0.2	0.23	0.33	0.04	0.18	0.51
ENSG00000117643	MAN1C1	5	0.3	0.0011	0.014	-0.04	0.71	0.8	-0.4	0.00076	0.0036	-0.03	0.056	0.33
ENSG00000107562	CXCL12	8	0.5	0.0011	0.014	-0.05	0.71	0.8	-0.5	0.00059	0.0029	0.02	0.5	0.78
ENSG00000168310	IRF2	5	0.2	0.0011	0.014	-0.09	0.19	0.31	-0.3	7.3e-05	0.00059	-0.02	0.095	0.4
ENSG00000177697	CD151	9	-0.5	0.0011	0.014	-0.3	0.067	0.14	0.2	0.11	0.18	0.06	0.072	0.36
ENSG00000165060	FXN	4	-0.4	0.0011	0.014	0.3	0.0071	0.026	0.7	1.8e-06	3.7e-05	0.02	0.26	0.59
ENSG00000198848	CES1	4	-1	0.0011	0.014	-0.3	0.26	0.39	0.7	0.014	0.036	0.04	0.45	0.75
ENSG00000168438	CDC40	5	0.3	0.0011	0.014	-0.03	0.74	0.82	-0.3	0.00086	0.0039	-0.009	0.6	0.84
ENSG00000021574	SPAST	6	0.3	0.0011	0.014	0.4	3.8e-05	0.00042	0.1	0.12	0.21	-0.03	0.11	0.43
ENSG00000148429	USP6NL	5	-0.3	0.0011	0.014	-0.4	1.7e-05	0.00022	-0.2	0.053	0.11	0.003	0.87	0.96
ENSG00000143815	LBR	6	0.3	0.0011	0.014	0.5	6.3e-06	0.0001	0.2	0.025	0.057	-0.01	0.54	0.8
ENSG00000169385	RNASE2	5	-1	0.0011	0.014	0.1	0.59	0.71	1	0.00033	0.0019	0.1	0.0048	0.2
ENSG00000113851	CRBN	6	0.2	0.0011	0.014	0.2	0.0028	0.013	-0.01	0.81	0.87	0.01	0.21	0.54
ENSG00000164329	PAPD4	6	0.3	0.0011	0.014	0.4	4e-05	0.00043	0.1	0.12	0.21	-0.02	0.34	0.66
ENSG00000153563	CD8A	2	0.5	0.0011	0.014	-0.2	0.13	0.23	-0.7	7.2e-05	0.00059	-0.04	0.051	0.32
ENSG00000174718	KIAA1551	6	0.4	0.0011	0.014	-0.4	0.0013	0.0067	-0.7	4.3e-07	1.3e-05	-0.03	0.1	0.41
ENSG00000119514	GALNT12	6	0.7	0.0011	0.014	-0.1	0.62	0.73	-0.8	0.0006	0.003	-0.1	0.0029	0.2
ENSG00000169851	PCDH7	6	-0.5	0.0011	0.014	-0.5	0.00077	0.0046	-0.04	0.74	0.81	0.03	0.28	0.61
ENSG00000169515	CCDC8	4	0.4	0.0011	0.014	-0.3	0.0054	0.021	-0.7	1.7e-06	3.7e-05	-0.002	0.94	0.98
ENSG00000131730	CKMT2	1	-0.9	0.0011	0.014	0.4	0.048	0.11	1	1e-05	0.00014	0.06	0.28	0.61
ENSG00000005059	MCUB	5	0.3	0.0012	0.014	0.005	0.95	0.97	-0.2	0.0021	0.008	0.002	0.9	0.97
ENSG00000037965	HOXC8	4	-0.5	0.0012	0.014	0.1	0.38	0.52	0.6	0.00018	0.0012	0.08	0.016	0.23
ENSG00000157873	TNFRSF14	5	0.5	0.0012	0.014	0.7	2.3e-05	0.00028	0.2	0.081	0.15	-0.05	0.093	0.4
ENSG00000144644	GADL1	-2	-1	0.0012	0.014	0.4	0.24	0.37	2	6.3e-05	0.00053	0.07	0.46	0.76
ENSG00000124875	CXCL6	-0.3	-1	0.0012	0.014	0.7	0.045	0.1	2	1e-05	0.00014	-0.1	0.19	0.52
ENSG00000118307	CASC1	3	-0.8	0.0012	0.014	0.9	2.6e-05	0.00031	2	3.5e-08	2.6e-06	0.07	0.17	0.5
ENSG00000100316	RPL3	9	0.3	0.0012	0.015	0.06	0.44	0.57	-0.2	0.0094	0.026	0.002	0.9	0.97
ENSG00000134871	COL4A2	10	-0.4	0.0012	0.015	-0.2	0.18	0.29	0.2	0.04	0.084	0.02	0.34	0.66
ENSG00000109610	SOD3	5	-0.7	0.0012	0.015	0.004	0.98	0.99	0.7	0.0014	0.0057	0.04	0.37	0.69
ENSG00000081059	TCF7	1	0.6	0.0012	0.015	0.5	0.004	0.017	-0.05	0.76	0.83	-0.01	0.51	0.79
ENSG00000189221	MAOA	10	-0.5	0.0012	0.015	-0.2	0.17	0.29	0.3	0.043	0.089	0.08	0.014	0.22
ENSG00000184979	USP18	4	-0.7	0.0012	0.015	-0.3	0.099	0.19	0.4	0.062	0.12	0.03	0.25	0.58
ENSG00000186017	ZNF566	4	0.3	0.0012	0.015	0.7	4.8e-07	1.3e-05	0.3	0.0021	0.0079	0.006	0.8	0.93
ENSG00000101935	AMMECR1	4	0.5	0.0012	0.015	0.1	0.36	0.5	-0.3	0.019	0.046	-0.06	0.055	0.33
ENSG00000122482	ZNF644	5	0.3	0.0012	0.015	-0.003	0.98	0.98	-0.3	0.0018	0.007	-0.01	0.32	0.64
ENSG00000171812	COL8A2	3	-0.8	0.0012	0.015	-0.6	0.017	0.051	0.2	0.39	0.51	0.03	0.58	0.82
ENSG00000143387	CTSK	10	0.7	0.0012	0.015	-0.4	0.047	0.11	-1	1.2e-05	0.00016	-0.1	0.047	0.31
ENSG00000129007	CALML4	5	0.3	0.0012	0.015	0.4	8.1e-06	0.00012	0.2	0.031	0.068	-0.01	0.34	0.66
ENSG00000182253	SYNM	6	-0.5	0.0012	0.015	-0.05	0.72	0.81	0.5	0.004	0.013	0.06	0.2	0.54
ENSG00000108946	PRKAR1A	9	0.3	0.0012	0.015	-0.2	0.074	0.15	-0.5	2.2e-05	0.00024	-0.04	0.0087	0.21
ENSG00000034510	TMSB10	9	0.4	0.0012	0.015	-0.1	0.15	0.26	-0.5	5.1e-05	0.00045	-0.04	0.069	0.36
ENSG00000108861	DUSP3	7	-0.4	0.0012	0.015	-0.4	0.001	0.0056	-0.02	0.83	0.88	0.03	0.23	0.56
ENSG00000131828	PDHA1	7	-0.4	0.0012	0.015	0.006	0.95	0.97	0.4	0.0016	0.0064	0.05	0.012	0.22
ENSG00000112992	NNT	8	-0.4	0.0012	0.015	-0.3	0.026	0.07	0.1	0.25	0.36	0.06	0.027	0.25
ENSG00000151466	SCLT1	4	0.4	0.0013	0.015	0.7	3.9e-07	1.1e-05	0.3	0.002	0.0076	-0.03	0.14	0.46
ENSG00000165195	PIGA	4	0.4	0.0013	0.015	1	2.9e-10	9.7e-08	0.8	4.3e-07	1.4e-05	-0.01	0.57	0.82
ENSG00000042445	RETSAT	10	-0.7	0.0013	0.015	0.008	0.97	0.98	0.7	0.0019	0.0075	0.1	0.0065	0.2
ENSG00000124006	OBSL1	5	-0.3	0.0013	0.015	0.3	0.0055	0.021	0.6	1.7e-06	3.5e-05	0.03	0.25	0.59
ENSG00000189362	NEMP2	3	0.3	0.0013	0.015	0.3	0.0048	0.019	-0.03	0.72	0.8	-0.01	0.43	0.73
ENSG00000117151	CTBS	5	0.4	0.0013	0.015	-0.1	0.4	0.54	-0.5	0.00029	0.0017	-0.07	0.041	0.29
ENSG00000124588	NQO2	5	-0.3	0.0013	0.015	-0.2	0.026	0.068	0.09	0.25	0.36	0.03	0.087	0.39
ENSG00000004142	POLDIP2	7	-0.3	0.0013	0.015	-0.2	0.02	0.057	0.08	0.29	0.41	0.03	0.052	0.32
ENSG00000165730	STOX1	2	-0.8	0.0013	0.015	-0.04	0.84	0.9	0.7	0.0018	0.0071	0.08	0.062	0.34
ENSG00000227500	SCAMP4	5	-0.3	0.0013	0.015	-0.2	0.048	0.11	0.1	0.15	0.24	-0.007	0.58	0.83
ENSG00000073670	ADAM11	2	-0.9	0.0013	0.015	-0.2	0.27	0.4	0.6	0.0099	0.027	0.09	0.15	0.47
ENSG00000171988	JMJD1C	6	0.4	0.0013	0.015	-0.1	0.26	0.39	-0.5	0.00013	0.00091	-0.02	0.33	0.65
ENSG00000176410	DNAJC30	4	-0.3	0.0013	0.015	-0.2	0.076	0.16	0.1	0.096	0.17	0.02	0.1	0.41
ENSG00000161980	POLR3K	3	-0.4	0.0013	0.015	-0.02	0.85	0.9	0.4	0.0024	0.0087	0.06	0.018	0.23
ENSG00000083067	TRPM3	2	-0.8	0.0013	0.015	-0.8	0.0017	0.0085	-0.01	0.96	0.97	0.1	0.027	0.25
ENSG00000136943	CTSV	2	-0.8	0.0013	0.015	-1	0.00041	0.0028	-0.2	0.37	0.48	0.1	0.32	0.65
ENSG00000197024	ZNF398	4	0.3	0.0013	0.015	-0.04	0.56	0.68	-0.3	0.00055	0.0028	-0.0001	0.98	1
ENSG00000156218	ADAMTSL3	4	-0.6	0.0013	0.015	-0.2	0.15	0.26	0.3	0.038	0.08	0.03	0.43	0.73
ENSG00000138107	ACTR1A	8	-0.3	0.0013	0.015	-0.3	0.00093	0.0053	-0.02	0.78	0.84	0.02	0.36	0.68
ENSG00000130066	SAT1	9	0.6	0.0013	0.015	0.09	0.57	0.69	-0.5	0.0058	0.018	-0.1	0.035	0.28
ENSG00000186665	C17orf58	5	0.5	0.0013	0.016	0.2	0.28	0.41	-0.3	0.026	0.06	-0.03	0.14	0.47
ENSG00000071909	MYO3B	-1	-1	0.0013	0.016	-0.9	0.02	0.057	0.6	0.16	0.26	0.02	0.83	0.94
ENSG00000152518	ZFP36L2	8	0.4	0.0013	0.016	0.1	0.21	0.33	-0.3	0.031	0.069	-0.03	0.16	0.48
ENSG00000113140	SPARC	10	-0.5	0.0013	0.016	-0.2	0.12	0.22	0.3	0.065	0.12	0.02	0.39	0.7
ENSG00000066827	ZFAT	4	-0.7	0.0013	0.016	-0.08	0.64	0.75	0.6	0.004	0.013	0.1	0.0062	0.2
ENSG00000071655	MBD3	6	-0.4	0.0013	0.016	-0.5	0.00014	0.0012	-0.1	0.27	0.39	0.01	0.42	0.73
ENSG00000166823	MESP1	3	-0.6	0.0013	0.016	-0.2	0.26	0.39	0.4	0.02	0.049	0.05	0.094	0.4
ENSG00000118263	KLF7	6	0.4	0.0013	0.016	0.2	0.11	0.21	-0.2	0.073	0.14	-0.01	0.68	0.88
ENSG00000276725	CEP170	6	0.3	0.0013	0.016	-0.2	0.025	0.067	-0.5	7.8e-06	0.00011	-0.04	0.026	0.25
ENSG00000156103	MMP16	4	0.6	0.0013	0.016	-0.8	0.00084	0.0049	-1	3.9e-07	1.3e-05	-0.03	0.48	0.77
ENSG00000023909	GCLM	5	-0.3	0.0013	0.016	-0.3	0.011	0.037	0.08	0.45	0.56	0.01	0.52	0.79
ENSG00000115461	IGFBP5	10	0.6	0.0013	0.016	0.2	0.36	0.49	-0.4	0.014	0.036	-0.04	0.36	0.68
ENSG00000123545	NDUFAF4	5	-0.3	0.0013	0.016	0.02	0.82	0.88	0.3	0.001	0.0045	0.02	0.35	0.67
ENSG00000198393	ZNF26	4	0.3	0.0013	0.016	1	1.1e-13	1.5e-09	1	3.3e-11	3.3e-08	-0.0002	0.99	1
ENSG00000159640	ACE	6	0.5	0.0013	0.016	-0.3	0.095	0.18	-0.8	3.5e-05	0.00035	-0.04	0.18	0.51
ENSG00000183688	RFLNB	5	-0.4	0.0013	0.016	0.2	0.16	0.27	0.6	6e-05	0.00051	0.05	0.098	0.4
ENSG00000197903	HIST1H2BK	3	-0.5	0.0013	0.016	-0.2	0.075	0.15	0.2	0.095	0.17	0.02	0.55	0.81
ENSG00000189298	ZKSCAN3	2	0.5	0.0013	0.016	0.1	0.31	0.44	-0.3	0.025	0.058	0.04	0.33	0.65
ENSG00000280951	SURF4	9	-0.3	0.0013	0.016	-0.2	0.02	0.056	0.09	0.31	0.42	0.008	0.52	0.79
ENSG00000115425	PECR	8	-0.5	0.0014	0.016	-0.1	0.44	0.57	0.4	0.013	0.033	0.07	0.0047	0.2
ENSG00000184083	FAM120C	0.6	-0.6	0.0014	0.016	-0.03	0.83	0.89	0.6	0.0022	0.0082	0.03	0.21	0.55
ENSG00000012983	MAP4K5	6	0.3	0.0014	0.016	0.03	0.68	0.78	-0.2	0.0052	0.016	-0.0004	0.98	0.99
ENSG00000110693	SOX6	4	-0.7	0.0014	0.016	-0.3	0.18	0.29	0.4	0.033	0.071	0.1	0.047	0.31
ENSG00000143028	SYPL2	3	-0.5	0.0014	0.016	0.08	0.55	0.67	0.6	0.00034	0.0019	0.01	0.68	0.88
ENSG00000165197	VEGFD	5	0.7	0.0014	0.016	-0.3	0.17	0.28	-1	8e-05	0.00063	0.04	0.43	0.74
ENSG00000147119	CHST7	4	0.4	0.0014	0.016	-0.1	0.21	0.34	-0.5	0.00013	0.0009	-0.03	0.12	0.43
ENSG00000145425	RPS3A	8	0.5	0.0014	0.016	0.2	0.072	0.15	-0.2	0.1	0.18	0.008	0.8	0.93
ENSG00000158828	PINK1	6	-0.3	0.0014	0.016	-0.04	0.66	0.76	0.3	0.0054	0.017	0.06	0.0079	0.21
ENSG00000281289	LSS	5	-0.7	0.0014	0.016	0.008	0.96	0.98	0.7	0.0015	0.006	0.04	0.32	0.65
ENSG00000163322	FAM175A	4	0.3	0.0014	0.016	0.2	0.022	0.06	-0.09	0.31	0.42	0.005	0.74	0.9
ENSG00000154589	LY96	4	0.5	0.0014	0.016	-0.1	0.51	0.64	-0.6	0.00064	0.0031	-0.06	0.16	0.49
ENSG00000110455	ACCS	4	-0.4	0.0014	0.016	0.3	0.0041	0.017	0.7	1.4e-06	3.1e-05	0.04	0.23	0.56
ENSG00000116815	CD58	5	0.3	0.0014	0.016	0.08	0.42	0.55	-0.2	0.014	0.037	-0.04	0.15	0.48
ENSG00000111452	ADGRD1	5	0.5	0.0014	0.016	-0.06	0.7	0.79	-0.6	0.00091	0.0041	-0.008	0.8	0.93
ENSG00000183801	OLFML1	8	-0.4	0.0014	0.016	-0.09	0.46	0.59	0.3	0.012	0.032	0.06	0.081	0.38
ENSG00000123094	RASSF8	5	0.3	0.0014	0.016	-0.2	0.063	0.14	-0.5	2.4e-05	0.00025	-0.02	0.29	0.62
ENSG00000126759	CFP	4	0.7	0.0014	0.016	-0.7	0.0061	0.023	-1	2.7e-06	5e-05	-0.1	0.034	0.28
ENSG00000101152	DNAJC5	7	-0.4	0.0014	0.016	-0.3	0.0022	0.011	0.005	0.96	0.97	0.003	0.86	0.95
ENSG00000067992	PDK3	5	-0.4	0.0014	0.016	-0.07	0.58	0.69	0.4	0.0066	0.02	0.05	0.065	0.35
ENSG00000166997	CNPY4	4	0.3	0.0014	0.016	-0.1	0.23	0.35	-0.4	0.00013	0.00092	-0.002	0.85	0.95
ENSG00000181019	NQO1	7	-0.8	0.0014	0.016	-0.3	0.16	0.27	0.5	0.05	0.1	0.1	0.006	0.2
ENSG00000151503	NCAPD3	5	-0.3	0.0014	0.016	-0.1	0.089	0.18	0.1	0.089	0.16	0.002	0.87	0.96
ENSG00000117543	DPH5	3	-0.3	0.0014	0.016	-0.4	0.00031	0.0022	-0.08	0.37	0.49	-0.01	0.34	0.66
ENSG00000152558	TMEM123	7	0.3	0.0014	0.016	-0.06	0.48	0.61	-0.4	0.00036	0.002	-0.03	0.13	0.45
ENSG00000197933	ZNF823	3	0.4	0.0014	0.016	0.4	0.0045	0.018	-0.04	0.75	0.82	-0.005	0.75	0.91
ENSG00000125843	AP5S1	5	-0.3	0.0014	0.016	-0.06	0.5	0.63	0.3	0.009	0.025	0.02	0.26	0.6
ENSG00000166106	ADAMTS15	7	-0.5	0.0014	0.016	-0.4	0.014	0.043	0.1	0.4	0.52	0.008	0.69	0.88
ENSG00000134363	FST	4	0.5	0.0014	0.016	-0.09	0.54	0.66	-0.6	0.00054	0.0028	0.03	0.31	0.64
ENSG00000165502	RPL36AL	6	0.2	0.0014	0.016	0.2	0.023	0.063	-0.08	0.29	0.41	-0.003	0.81	0.93
ENSG00000137177	KIF13A	7	-0.4	0.0014	0.016	-0.4	0.0042	0.017	0.03	0.76	0.83	0.05	0.097	0.4
ENSG00000280548	FBL	6	0.3	0.0014	0.016	-0.03	0.64	0.75	-0.3	0.00072	0.0034	0.0006	0.95	0.98
ENSG00000105676	ARMC6	4	-0.4	0.0014	0.016	-0.3	0.0085	0.03	0.07	0.56	0.66	-0.008	0.57	0.82
ENSG00000011478	QPCTL	3	-0.4	0.0014	0.016	-0.04	0.7	0.8	0.3	0.0046	0.015	0.01	0.57	0.82
ENSG00000167799	NUDT8	3	-0.4	0.0014	0.016	0.04	0.64	0.75	0.4	0.00057	0.0028	0.02	0.36	0.68
ENSG00000161970	RPL26	8	0.3	0.0015	0.016	0.2	0.033	0.083	-0.1	0.21	0.32	0.01	0.53	0.8
ENSG00000154174	TOMM70	7	-0.3	0.0015	0.016	-0.3	0.0057	0.022	0.04	0.66	0.75	0.02	0.17	0.5
ENSG00000115289	PCGF1	4	0.4	0.0015	0.016	0.1	0.25	0.38	-0.2	0.034	0.075	-0.03	0.13	0.44
ENSG00000119227	PIGZ	4	-0.6	0.0015	0.016	0.1	0.48	0.61	0.7	0.00031	0.0018	0.08	0.042	0.3
ENSG00000182359	KBTBD3	3	0.3	0.0015	0.016	0.1	0.24	0.37	-0.2	0.037	0.079	-0.007	0.71	0.89
ENSG00000174007	CEP19	4	0.3	0.0015	0.016	0.2	0.016	0.049	-0.08	0.41	0.53	-0.02	0.14	0.46
ENSG00000213203	GIMAP1	4	0.5	0.0015	0.016	-0.04	0.77	0.85	-0.5	0.0013	0.0056	-0.04	0.26	0.59
ENSG00000006744	ELAC2	5	-0.2	0.0015	0.016	0.3	0.00041	0.0028	0.5	2e-07	8.2e-06	0.006	0.7	0.88
ENSG00000240682	ISY1	5	0.2	0.0015	0.017	0.1	0.072	0.15	-0.09	0.12	0.21	0.006	0.27	0.6
ENSG00000124205	EDN3	0.5	-1	0.0015	0.017	0.7	0.0097	0.033	2	3.5e-06	6.1e-05	0.2	0.013	0.22
ENSG00000139679	LPAR6	5	0.4	0.0015	0.017	0.8	3.8e-07	1.1e-05	0.4	0.001	0.0046	-0.01	0.69	0.88
ENSG00000168936	TMEM129	5	-0.3	0.0015	0.017	-0.4	0.00022	0.0017	-0.09	0.32	0.43	-0.005	0.78	0.92
ENSG00000104312	RIPK2	5	0.3	0.0015	0.017	0.3	0.00078	0.0046	0.03	0.65	0.74	-0.04	0.008	0.21
ENSG00000243709	LEFTY1	-2	-2	0.0015	0.017	-0.01	0.97	0.98	2	0.0011	0.0047	-0.03	0.78	0.92
ENSG00000128607	KLHDC10	6	-0.3	0.0015	0.017	-0.4	0.00086	0.005	-0.04	0.69	0.78	0.02	0.2	0.53
ENSG00000139946	PELI2	5	0.5	0.0015	0.017	0.3	0.062	0.13	-0.2	0.14	0.23	0.008	0.81	0.93
ENSG00000183624	HMCES	5	-0.4	0.0015	0.017	-0.1	0.34	0.47	0.3	0.018	0.044	0.04	0.11	0.42
ENSG00000138434	SSFA2	8	-0.3	0.0015	0.017	-0.2	0.004	0.016	0.02	0.79	0.85	0.02	0.12	0.43
ENSG00000102034	ELF4	5	0.4	0.0015	0.017	0.2	0.099	0.19	-0.2	0.096	0.17	-0.07	0.034	0.28
ENSG00000182782	HCAR2	7	-0.5	0.0015	0.017	-0.5	0.00089	0.0051	-0.05	0.72	0.8	0.05	0.19	0.52
ENSG00000166037	CEP57	5	0.3	0.0015	0.017	0.2	0.0099	0.033	-0.05	0.52	0.63	-0.03	0.13	0.45
ENSG00000088367	EPB41L1	8	-0.5	0.0015	0.017	-0.1	0.41	0.54	0.4	0.015	0.038	0.07	0.074	0.37
ENSG00000121797	CCRL2	2	0.7	0.0015	0.017	0.4	0.061	0.13	-0.3	0.18	0.28	-0.1	0.035	0.28
ENSG00000254858	MPV17L2	4	-0.3	0.0015	0.017	-0.3	0.017	0.05	0.09	0.37	0.49	0.01	0.64	0.86
ENSG00000135776	ABCB10	6	0.3	0.0015	0.017	0.1	0.23	0.36	-0.2	0.033	0.072	-0.03	0.069	0.36
ENSG00000114391	RPL24	7	0.3	0.0015	0.017	0.3	0.011	0.037	-0.07	0.46	0.57	0.005	0.79	0.92
ENSG00000162493	PDPN	6	0.3	0.0015	0.017	-0.3	0.014	0.044	-0.6	5.2e-06	8.2e-05	-0.01	0.54	0.81
ENSG00000044459	CNTLN	3	0.5	0.0015	0.017	-0.2	0.14	0.25	-0.7	8.6e-05	0.00067	-0.01	0.61	0.84
ENSG00000118508	RAB32	6	0.4	0.0015	0.017	-0.4	0.0054	0.021	-0.7	2.1e-06	4.1e-05	-0.06	0.064	0.35
ENSG00000026559	KCNG1	-0.8	-1	0.0015	0.017	-0.6	0.022	0.061	0.3	0.27	0.38	0.03	0.48	0.77
ENSG00000137500	CCDC90B	5	0.3	0.0016	0.017	0.1	0.093	0.18	-0.1	0.099	0.17	-0.01	0.54	0.8
ENSG00000136404	TM6SF1	6	0.5	0.0016	0.017	0.3	0.069	0.14	-0.2	0.14	0.22	-0.09	0.017	0.23
ENSG00000244462	RBM12	6	0.2	0.0016	0.017	-0.05	0.45	0.58	-0.3	0.0004	0.0022	-0.02	0.055	0.33
ENSG00000006607	FARP2	5	-0.4	0.0016	0.017	-0.2	0.067	0.14	0.2	0.13	0.21	0.02	0.6	0.83
ENSG00000143498	TAF1A	2	0.6	0.0016	0.017	0.6	0.00075	0.0045	0.07	0.66	0.75	-0.02	0.69	0.88
ENSG00000003096	KLHL13	4	0.7	0.0016	0.017	0.05	0.83	0.89	-0.6	0.0056	0.017	-0.07	0.035	0.28
ENSG00000177469	PTRF	10	-0.4	0.0016	0.017	-0.2	0.051	0.12	0.2	0.17	0.26	0.03	0.32	0.65
ENSG00000083223	ZCCHC6	6	0.4	0.0016	0.017	-0.3	0.012	0.037	-0.8	4.4e-06	7.2e-05	-0.07	0.0047	0.2
ENSG00000109794	FAM149A	6	-0.4	0.0016	0.017	-0.1	0.25	0.38	0.3	0.03	0.066	0.07	0.011	0.21
ENSG00000186088	GSAP	5	0.4	0.0016	0.017	0.5	0.00041	0.0028	0.09	0.46	0.58	-0.05	0.11	0.42
ENSG00000155287	SLC25A28	6	-0.2	0.0016	0.017	0.4	2.3e-05	0.00028	0.6	2.1e-08	1.9e-06	0.02	0.14	0.46
ENSG00000151892	GFRA1	7	0.6	0.0016	0.017	-0.6	0.0041	0.017	-1	1.6e-06	3.5e-05	0.05	0.15	0.47
ENSG00000166971	AKTIP	6	-0.3	0.0016	0.017	-0.01	0.85	0.9	0.2	0.0035	0.012	0.03	0.05	0.32
ENSG00000113013	HSPA9	8	-0.3	0.0016	0.017	-0.1	0.16	0.27	0.1	0.056	0.11	-0.002	0.87	0.96
ENSG00000177465	ACOT4	2	-0.6	0.0016	0.017	-0.1	0.5	0.62	0.5	0.0084	0.024	0.008	0.81	0.93
ENSG00000124491	F13A1	6	-0.7	0.0016	0.018	-1	3.2e-07	9.8e-06	-0.8	0.00059	0.0029	0.01	0.83	0.94
ENSG00000115935	WIPF1	7	0.4	0.0016	0.018	-0.1	0.4	0.53	-0.5	0.0003	0.0017	-0.07	0.0037	0.2
ENSG00000185338	SOCS1	0.6	0.7	0.0016	0.018	-0.8	0.0032	0.014	-1	1.9e-06	4e-05	-0.06	0.15	0.47
ENSG00000100441	KHNYN	6	0.2	0.0016	0.018	0.6	4e-08	2.1e-06	0.3	5.5e-05	0.00048	0.0009	0.96	0.99
ENSG00000205542	TMSB4X	10	0.4	0.0016	0.018	-0.009	0.93	0.96	-0.4	0.0017	0.0067	-0.04	0.096	0.4
ENSG00000101871	MID1	1	-0.5	0.0016	0.018	-1	2.3e-06	4.5e-05	-0.5	0.0024	0.0089	0.03	0.34	0.66
ENSG00000166801	FAM111A	5	0.3	0.0016	0.018	0.06	0.56	0.68	-0.3	0.0097	0.027	-0.03	0.14	0.46
ENSG00000115548	KDM3A	6	0.5	0.0017	0.018	0.1	0.38	0.52	-0.3	0.018	0.044	-0.07	0.0039	0.2
ENSG00000110042	DTX4	2	0.9	0.0017	0.018	0.3	0.25	0.38	-0.5	0.056	0.11	-0.1	0.11	0.42
ENSG00000106780	MEGF9	7	-0.5	0.0017	0.018	-0.4	0.011	0.036	0.1	0.51	0.62	0.07	0.017	0.23
ENSG00000163541	SUCLG1	8	-0.3	0.0017	0.018	-0.06	0.5	0.63	0.2	0.011	0.031	0.03	0.0075	0.21
ENSG00000116147	TNR	4	-0.9	0.0017	0.018	1	3.5e-05	0.00039	2	4.5e-08	2.9e-06	0.07	0.22	0.55
ENSG00000012660	ELOVL5	10	-0.8	0.0017	0.018	0.1	0.59	0.71	0.9	0.00078	0.0037	0.09	0.038	0.28
ENSG00000196329	GIMAP5	5	0.3	0.0017	0.018	0.4	0.00043	0.0029	0.07	0.47	0.58	0.02	0.33	0.65
ENSG00000021645	NRXN3	-0.3	-1	0.0017	0.018	0.8	0.019	0.055	2	7.2e-06	0.00011	0.1	0.31	0.64
ENSG00000092531	SNAP23	7	0.2	0.0017	0.018	0.2	0.0097	0.033	-0.04	0.53	0.64	-0.02	0.32	0.65
ENSG00000076864	RAP1GAP	0.9	-1	0.0017	0.018	0.2	0.58	0.7	1	0.0003	0.0017	0.02	0.73	0.9
ENSG00000050327	ARHGEF5	4	-0.3	0.0017	0.018	-0.3	0.0038	0.016	0.02	0.88	0.91	0.02	0.45	0.75
ENSG00000108821	COL1A1	10	0.9	0.0017	0.018	-0.1	0.64	0.74	-1	0.00064	0.0031	-0.08	0.23	0.56
ENSG00000172367	PDZD3	3	-0.8	0.0017	0.018	0.7	0.0023	0.011	1	1.1e-06	2.7e-05	0.1	0.039	0.29
ENSG00000283447	NDUFS1	7	-0.3	0.0017	0.018	-0.3	0.0034	0.014	0.01	0.88	0.91	0.02	0.26	0.59
ENSG00000148344	PTGES	5	0.5	0.0017	0.018	-0.2	0.19	0.31	-0.7	0.00012	0.00087	-0.02	0.42	0.73
ENSG00000163682	RPL9	9	0.3	0.0017	0.018	0.1	0.24	0.37	-0.2	0.031	0.068	0.03	0.16	0.49
ENSG00000181744	C3orf58	5	0.3	0.0017	0.018	0.1	0.12	0.21	-0.2	0.088	0.16	-0.03	0.11	0.42
ENSG00000139567	ACVRL1	6	0.3	0.0017	0.018	0.4	0.001	0.0056	0.04	0.7	0.79	-0.003	0.87	0.96
ENSG00000099785	2019-03-02	7	-0.4	0.0017	0.018	-0.2	0.11	0.2	0.2	0.09	0.16	0.06	0.00024	0.2
ENSG00000102710	SUPT20H	6	0.2	0.0017	0.018	0.4	3.8e-06	6.7e-05	0.2	0.011	0.028	-0.01	0.25	0.58
ENSG00000164236	ANKRD33B	4	0.5	0.0017	0.018	-0.2	0.36	0.49	-0.7	0.00035	0.0019	-0.02	0.51	0.79
ENSG00000235162	C12orf75	3	-0.6	0.0017	0.018	0.2	0.23	0.36	0.8	0.00011	0.00078	0.04	0.11	0.42
ENSG00000100934	SEC23A	8	-0.3	0.0017	0.018	-0.3	0.0016	0.008	-0.01	0.86	0.91	0.01	0.36	0.68
ENSG00000197579	TOPORS	5	0.3	0.0017	0.018	-0.09	0.29	0.42	-0.4	0.00022	0.0014	-0.02	0.31	0.64
ENSG00000011376	LARS2	5	-0.3	0.0017	0.018	-0.4	1.3e-05	0.00017	-0.2	0.026	0.06	0.01	0.42	0.73
ENSG00000196305	IARS	7	-0.2	0.0017	0.018	-0.1	0.13	0.24	0.1	0.072	0.13	0.02	0.067	0.36
ENSG00000188153	COL4A5	4	-0.6	0.0017	0.018	0.4	0.026	0.069	0.9	8.9e-06	0.00013	0.04	0.28	0.62
ENSG00000132274	TRIM22	8	0.3	0.0017	0.018	0.4	8.2e-05	0.00077	0.1	0.15	0.25	-0.03	0.16	0.48
ENSG00000142657	PGD	8	-0.4	0.0017	0.018	-0.2	0.16	0.28	0.2	0.058	0.11	0.01	0.45	0.75
ENSG00000173273	TNKS	6	0.2	0.0017	0.018	-0.06	0.37	0.5	-0.3	0.0003	0.0017	-0.002	0.87	0.95
ENSG00000123297	TSFM	4	-0.3	0.0017	0.018	-0.2	0.08	0.16	0.1	0.11	0.2	0.02	0.17	0.49
ENSG00000176715	ACSF3	3	-0.3	0.0017	0.018	-0.1	0.25	0.38	0.2	0.028	0.063	0.03	0.12	0.44
ENSG00000109107	ALDOC	10	-0.7	0.0017	0.018	-0.2	0.39	0.52	0.5	0.019	0.047	0.1	0.036	0.28
ENSG00000132361	CLUH	6	-0.4	0.0017	0.018	-0.2	0.12	0.22	0.2	0.082	0.15	-0.002	0.86	0.95
ENSG00000163527	STT3B	7	-0.3	0.0017	0.018	-0.6	8.6e-07	2.1e-05	-0.3	0.0022	0.0081	0.005	0.63	0.85
ENSG00000138036	DYNC2LI1	5	0.3	0.0017	0.018	0.3	0.00075	0.0045	0.04	0.6	0.7	0.02	0.3	0.63
ENSG00000157064	NMNAT2	3	-1	0.0017	0.018	0.2	0.45	0.58	1	0.00024	0.0014	0.1	0.11	0.43
ENSG00000185252	ZNF74	0.9	0.6	0.0017	0.018	0.2	0.36	0.49	-0.4	0.031	0.068	-0.02	0.48	0.77
ENSG00000140043	PTGR2	6	-0.4	0.0018	0.018	-0.2	0.17	0.29	0.2	0.053	0.11	0.05	0.042	0.3
ENSG00000146457	WTAP	6	0.3	0.0018	0.018	0.03	0.73	0.81	-0.3	0.0055	0.017	-0.03	0.13	0.45
ENSG00000174227	PIGG	5	-0.3	0.0018	0.018	0.04	0.67	0.77	0.3	0.00082	0.0038	0.02	0.25	0.59
ENSG00000092010	PSME1	6	0.3	0.0018	0.018	0.02	0.79	0.86	-0.3	0.0046	0.015	-0.03	0.14	0.46
ENSG00000125691	RPL23	9	0.3	0.0018	0.018	0.2	0.085	0.17	-0.1	0.11	0.19	0.02	0.27	0.6
ENSG00000166181	API5	6	0.2	0.0018	0.018	-0.08	0.26	0.39	-0.3	0.00017	0.0012	-0.02	0.12	0.44
ENSG00000272196	HIST2H2AA4	3	-0.5	0.0018	0.018	-0.3	0.034	0.084	0.2	0.26	0.37	0.03	0.28	0.62
ENSG00000215193	PEX26	6	-0.4	0.0018	0.018	-0.2	0.053	0.12	0.1	0.17	0.27	0.02	0.25	0.59
ENSG00000132357	CARD6	5	0.3	0.0018	0.018	-0.3	0.0015	0.0079	-0.6	7.5e-07	2e-05	-0.005	0.71	0.89
ENSG00000143079	CTTNBP2NL	6	0.3	0.0018	0.018	-0.4	0.00097	0.0055	-0.7	5e-07	1.5e-05	-0.05	0.02	0.23
ENSG00000122378	FAM213A	8	-0.5	0.0018	0.018	-0.07	0.64	0.75	0.4	0.0083	0.024	0.08	0.01	0.21
ENSG00000162433	AK4	8	-0.4	0.0018	0.019	-0.4	0.0053	0.02	0.04	0.75	0.82	0.07	0.066	0.35
ENSG00000122176	FMOD	4	-1	0.0018	0.019	1	0.0011	0.0061	2	5.7e-07	1.6e-05	0.01	0.9	0.97
ENSG00000151929	BAG3	6	-0.3	0.0018	0.019	-0.3	0.005	0.02	0.03	0.79	0.85	-0.04	0.042	0.3
ENSG00000054267	ARID4B	6	0.3	0.0018	0.019	0.3	0.0087	0.03	-0.05	0.6	0.69	0.0004	0.99	1
ENSG00000162522	KIAA1522	4	-0.5	0.0018	0.019	0.2	0.27	0.4	0.7	0.00016	0.0011	0.04	0.45	0.75
ENSG00000102893	PHKB	7	-0.3	0.0018	0.019	-0.4	0.00015	0.0012	-0.1	0.24	0.34	0.04	0.051	0.32
ENSG00000198755	RPL10A	9	0.3	0.0018	0.019	0.01	0.91	0.94	-0.3	0.0031	0.011	0.01	0.52	0.79
ENSG00000141338	ABCA8	7	0.4	0.0018	0.019	0.2	0.062	0.13	-0.2	0.15	0.25	0.04	0.31	0.64
ENSG00000198513	ATL1	3	0.3	0.0018	0.019	0.009	0.93	0.96	-0.3	0.0039	0.013	0.01	0.39	0.7
ENSG00000197646	PDCD1LG2	3	0.4	0.0019	0.019	-0.3	0.063	0.14	-0.7	3.8e-05	0.00036	0.006	0.74	0.9
ENSG00000189337	KAZN	4	-0.3	0.0019	0.019	0.2	0.029	0.075	0.5	1.1e-05	0.00015	0.02	0.35	0.67
ENSG00000083642	PDS5B	5	0.3	0.0019	0.019	-0.09	0.29	0.42	-0.4	0.00023	0.0014	0.009	0.53	0.79
ENSG00000185483	ROR1	4	0.5	0.0019	0.019	0.03	0.84	0.9	-0.5	0.0052	0.016	-0.08	0.032	0.27
ENSG00000156171	DRAM2	6	0.6	0.0019	0.019	-0.1	0.47	0.6	-0.7	0.00048	0.0025	-0.1	0.028	0.26
ENSG00000122696	SLC25A51	4	-0.4	0.0019	0.019	-0.7	5.5e-06	9e-05	-0.3	0.0082	0.023	0.03	0.04	0.29
ENSG00000183844	FAM3B	3	-1	0.0019	0.019	-0.2	0.38	0.52	0.7	0.013	0.033	0.2	0.0049	0.2
ENSG00000160712	IL6R	5	0.4	0.0019	0.019	0.2	0.098	0.19	-0.2	0.11	0.19	-0.03	0.21	0.54
ENSG00000264522	OTUD7B	7	-0.5	0.0019	0.019	-0.3	0.039	0.095	0.2	0.23	0.34	0.06	0.18	0.5
ENSG00000163554	SPTA1	-1	-2	0.0019	0.019	-0.1	0.71	0.8	2	0.0022	0.0082	0.01	0.9	0.97
ENSG00000107625	DDX50	6	0.2	0.0019	0.019	0.1	0.043	0.1	-0.07	0.22	0.32	0.0004	0.96	0.99
ENSG00000105221	AKT2	8	-0.4	0.0019	0.019	-0.1	0.22	0.34	0.2	0.044	0.091	0.03	0.16	0.48
ENSG00000139517	LNX2	4	0.3	0.0019	0.019	0.2	0.036	0.088	-0.1	0.26	0.37	0.02	0.22	0.55
ENSG00000161055	SCGB3A1	-0.7	-1	0.0019	0.019	-0.2	0.51	0.64	0.8	0.0079	0.023	0.07	0.17	0.5
ENSG00000214140	PRCD	0.5	1	0.0019	0.019	1	0.00084	0.0049	0.09	0.76	0.83	-0.0003	1	1
ENSG00000126953	TIMM8A	3	-0.3	0.0019	0.019	-0.1	0.24	0.36	0.2	0.037	0.08	-0.004	0.78	0.92
ENSG00000214960	ISPD	3	-0.3	0.0019	0.019	-0.2	0.011	0.037	0.06	0.52	0.62	0.03	0.03	0.26
ENSG00000197329	PELI1	5	0.3	0.0019	0.019	-0.003	0.97	0.98	-0.3	0.0028	0.0098	-0.05	0.026	0.25
ENSG00000136205	TNS3	7	-0.3	0.0019	0.019	-0.4	0.0016	0.008	-0.02	0.83	0.88	0.01	0.56	0.82
ENSG00000180190	TDRP	4	-0.3	0.0019	0.019	0.04	0.69	0.79	0.4	0.00095	0.0042	0.04	0.085	0.38
ENSG00000162496	DHRS3	6	0.4	0.0019	0.019	0.09	0.4	0.54	-0.3	0.019	0.046	-0.01	0.46	0.75
ENSG00000132475	H3F3B	8	0.3	0.0019	0.019	0.1	0.16	0.28	-0.2	0.059	0.11	-0.01	0.35	0.67
ENSG00000168575	SLC20A2	5	-0.3	0.0019	0.019	-0.2	0.027	0.072	0.08	0.31	0.42	0.0007	0.97	0.99
ENSG00000187391	MAGI2	4	-0.5	0.0019	0.019	-0.07	0.63	0.74	0.4	0.0067	0.02	0.05	0.25	0.58
ENSG00000196547	MAN2A2	7	-0.3	0.0019	0.019	-0.2	0.015	0.046	0.07	0.46	0.57	0.05	0.081	0.38
ENSG00000183908	LRRC55	0.4	-2	0.0019	0.019	0.09	0.81	0.87	2	0.0006	0.003	0.2	0.0013	0.2
ENSG00000103507	BCKDK	6	-0.3	0.0019	0.019	-0.04	0.71	0.8	0.3	0.0063	0.019	0.03	0.21	0.54
ENSG00000147180	ZNF711	3	0.6	0.0019	0.019	0.5	0.012	0.038	-0.1	0.58	0.68	-0.05	0.22	0.55
ENSG00000198718	FAM179B	6	0.3	0.0019	0.019	-0.2	0.019	0.055	-0.5	8.5e-06	0.00012	0.005	0.65	0.86
ENSG00000101695	RNF125	4	0.3	0.002	0.02	0.7	2.6e-07	8.2e-06	0.4	0.00073	0.0035	0.01	0.51	0.79
ENSG00000135968	GCC2	6	0.3	0.002	0.02	-0.2	0.014	0.044	-0.5	6.4e-06	9.7e-05	-0.007	0.63	0.85
ENSG00000051620	HEBP2	7	-0.5	0.002	0.02	-0.02	0.85	0.91	0.4	0.0042	0.014	0.08	0.0027	0.2
ENSG00000262814	MRPL12	5	-0.3	0.002	0.02	-0.1	0.19	0.31	0.2	0.052	0.1	0.03	0.17	0.5
ENSG00000105402	NAPA	7	-0.3	0.002	0.02	-0.06	0.48	0.61	0.2	0.014	0.036	0.01	0.3	0.63
ENSG00000137710	RDX	8	-0.4	0.002	0.02	-0.4	0.0015	0.0079	-0.02	0.82	0.87	0.01	0.34	0.67
ENSG00000182718	ANXA2	10	-0.3	0.002	0.02	-0.3	0.0041	0.017	0.02	0.84	0.89	0.01	0.33	0.65
ENSG00000186184	POLR1D	5	0.3	0.002	0.02	0.1	0.18	0.3	-0.2	0.061	0.12	-0.007	0.71	0.89
ENSG00000185742	C11orf87	2	-0.7	0.002	0.02	-0.3	0.2	0.32	0.4	0.06	0.12	0.1	0.044	0.3
ENSG00000188785	ZNF548	3	0.4	0.002	0.02	0.2	0.08	0.16	-0.2	0.15	0.24	-0.0003	0.99	1
ENSG00000178217	SH2D4B	2	0.6	0.002	0.02	0.1	0.57	0.69	-0.5	0.016	0.041	0.001	0.96	0.99
ENSG00000186908	ZDHHC17	6	0.3	0.002	0.02	0.2	0.015	0.046	-0.06	0.46	0.57	-0.0005	0.98	1
ENSG00000164488	DACT2	3	0.8	0.002	0.02	0.1	0.67	0.77	-0.7	0.01	0.028	-0.02	0.54	0.8
ENSG00000256223	ZNF10	3	0.4	0.002	0.02	0.7	2.9e-06	5.4e-05	0.3	0.0089	0.025	-0.007	0.78	0.92
ENSG00000132792	CTNNBL1	6	0.2	0.002	0.02	-0.1	0.074	0.15	-0.3	3.8e-05	0.00036	0.006	0.64	0.86
ENSG00000265354	TIMM23	6	-0.3	0.002	0.02	0.02	0.83	0.89	0.3	0.0017	0.0068	0.02	0.16	0.48
ENSG00000138207	RBP4	10	-0.6	0.002	0.02	-0.2	0.37	0.5	0.4	0.025	0.057	0.09	0.0054	0.2
ENSG00000100902	PSMA6	6	-0.3	0.002	0.02	-0.2	0.017	0.051	0.07	0.43	0.54	0.007	0.73	0.9
ENSG00000174684	B4GAT1	5	-0.3	0.002	0.02	-0.3	0.011	0.037	0.06	0.54	0.65	0.05	0.029	0.26
ENSG00000198420	TCAF1	8	-0.6	0.002	0.02	-0.6	0.0014	0.0073	-0.05	0.77	0.84	0.09	0.031	0.27
ENSG00000181004	BBS12	3	0.3	0.002	0.02	0.07	0.45	0.58	-0.2	0.021	0.049	-0.003	0.81	0.93
ENSG00000166024	R3HCC1L	4	0.3	0.002	0.02	-0.04	0.57	0.69	-0.3	0.00084	0.0039	-0.01	0.22	0.55
ENSG00000112812	PRSS16	4	0.3	0.002	0.02	-0.1	0.18	0.3	-0.4	0.00014	0.00096	0.003	0.87	0.95
ENSG00000251192	ZNF674	2	0.4	0.002	0.02	0.3	0.022	0.06	-0.09	0.41	0.52	0.02	0.46	0.75
ENSG00000112282	MED23	6	0.3	0.002	0.02	0.4	5.7e-05	0.00058	0.1	0.11	0.19	0.009	0.57	0.82
ENSG00000123411	IKZF4	4	-0.3	0.002	0.02	0.008	0.93	0.95	0.3	0.0021	0.0079	0.02	0.34	0.66
ENSG00000164188	RANBP3L	3	-0.7	0.002	0.02	0.03	0.89	0.93	0.8	0.0013	0.0053	-0.002	0.98	0.99
ENSG00000173950	XXYLT1	6	-0.3	0.0021	0.02	-0.3	0.01	0.034	0.06	0.59	0.69	0.04	0.086	0.38
ENSG00000158864	NDUFS2	7	-0.2	0.0021	0.02	-0.007	0.91	0.94	0.2	0.0038	0.013	0.02	0.14	0.46
ENSG00000117697	NSL1	5	0.3	0.0021	0.02	-0.01	0.87	0.91	-0.3	0.0021	0.0079	-0.03	0.12	0.44
ENSG00000188026	RILPL1	5	-0.2	0.0021	0.02	-0.3	0.00091	0.0052	-0.04	0.61	0.7	-0.01	0.42	0.73
ENSG00000145911	N4BP3	4	-0.5	0.0021	0.02	-0.02	0.87	0.92	0.5	0.0035	0.012	0.05	0.03	0.26
ENSG00000143479	DYRK3	2	0.5	0.0021	0.02	0.05	0.78	0.85	-0.5	0.0092	0.026	-0.04	0.25	0.59
ENSG00000152439	ZNF773	2	0.5	0.0021	0.02	0.1	0.31	0.45	-0.3	0.037	0.078	0.03	0.22	0.56
ENSG00000188906	LRRK2	5	0.3	0.0021	0.02	0.08	0.44	0.57	-0.3	0.018	0.044	-0.0002	0.99	1
ENSG00000137834	SMAD6	3	-0.5	0.0021	0.02	0.1	0.43	0.57	0.6	0.00038	0.0021	0.01	0.63	0.85
ENSG00000094914	AAAS	5	-0.3	0.0021	0.02	0.3	0.00018	0.0015	0.6	1.4e-07	6.3e-06	0.02	0.31	0.64
ENSG00000101850	GPR143	-2	-2	0.0021	0.02	-0.3	0.59	0.7	2	0.0041	0.014	0.2	0.11	0.42
ENSG00000151718	WWC2	6	-0.3	0.0021	0.02	-0.7	2.3e-07	7.5e-06	-0.4	0.00033	0.0019	0.01	0.58	0.82
ENSG00000162714	ZNF496	2	0.5	0.0021	0.02	-0.02	0.89	0.93	-0.5	0.003	0.01	0.02	0.61	0.84
ENSG00000198830	HMGN2	6	0.3	0.0021	0.02	0.3	0.0092	0.032	-0.05	0.64	0.73	-0.02	0.54	0.8
ENSG00000175662	TOM1L2	7	-0.4	0.0021	0.02	-0.01	0.91	0.94	0.4	0.0039	0.013	0.04	0.29	0.62
ENSG00000137819	PAQR5	4	-0.6	0.0021	0.02	-0.4	0.043	0.1	0.2	0.21	0.32	0.04	0.24	0.58
ENSG00000198300	PEG3	5	0.5	0.0021	0.021	-0.09	0.58	0.7	-0.6	0.001	0.0044	0.01	0.83	0.94
ENSG00000132182	NUP210	3	-0.5	0.0021	0.021	-0.08	0.6	0.71	0.4	0.0066	0.02	-0.004	0.9	0.97
ENSG00000244405	ETV5	4	0.4	0.0021	0.021	-0.2	0.089	0.18	-0.6	6e-05	0.00051	-0.05	0.054	0.33
ENSG00000145725	PPIP5K2	6	0.3	0.0021	0.021	0.3	0.011	0.036	-0.06	0.58	0.68	-0.03	0.14	0.46
ENSG00000275482	EPHB6	2	-0.8	0.0021	0.021	0.1	0.45	0.58	0.9	0.00031	0.0017	0.06	0.11	0.42
ENSG00000122971	ACADS	6	-0.5	0.0021	0.021	-0.2	0.1	0.2	0.2	0.11	0.19	0.05	0.013	0.22
ENSG00000123159	GIPC1	5	-0.4	0.0021	0.021	-0.1	0.31	0.44	0.3	0.028	0.064	0.04	0.087	0.39
ENSG00000172007	RAB33B	5	0.3	0.0021	0.021	0.1	0.2	0.33	-0.2	0.056	0.11	-0.03	0.18	0.51
ENSG00000116251	RPL22	9	0.3	0.0022	0.021	0.05	0.54	0.66	-0.2	0.011	0.031	0.02	0.14	0.46
ENSG00000104231	ZFAND1	5	0.3	0.0022	0.021	0.7	2.5e-07	8e-06	0.4	0.0005	0.0026	-0.002	0.92	0.97
ENSG00000171224	C10orf35	2	-0.7	0.0022	0.021	-0.3	0.12	0.23	0.4	0.079	0.14	0.06	0.32	0.64
ENSG00000097033	SH3GLB1	9	-0.2	0.0022	0.021	-0.4	3.3e-06	5.9e-05	-0.2	0.0079	0.023	0.02	0.13	0.46
ENSG00000114646	CSPG5	3	-0.5	0.0022	0.021	-0.6	0.0018	0.0091	-0.06	0.7	0.78	-0.08	0.01	0.21
ENSG00000278183	ABCC1	6	-0.3	0.0022	0.021	-0.06	0.46	0.59	0.2	0.016	0.041	-0.007	0.74	0.9
ENSG00000177156	TALDO1	8	-0.4	0.0022	0.021	-0.1	0.23	0.35	0.2	0.047	0.096	0.02	0.16	0.49
ENSG00000072110	ACTN1	8	-0.3	0.0022	0.021	0.03	0.71	0.8	0.3	0.0014	0.0056	-0.002	0.94	0.98
ENSG00000166033	HTRA1	10	-0.3	0.0022	0.021	-0.3	0.01	0.035	0.05	0.6	0.7	0.06	0.012	0.22
ENSG00000172819	RARG	4	0.4	0.0022	0.021	-0.003	0.98	0.99	-0.5	0.0036	0.012	0.003	0.9	0.97
ENSG00000147676	MAL2	7	-0.5	0.0022	0.021	-0.3	0.028	0.073	0.1	0.33	0.45	0.09	0.0074	0.21
ENSG00000168589	DYNLRB2	3	0.4	0.0022	0.021	0.1	0.25	0.38	-0.2	0.05	0.1	0.02	0.45	0.75
ENSG00000148908	RGS10	4	0.5	0.0022	0.021	-0.2	0.3	0.44	-0.7	0.00044	0.0023	-0.09	0.083	0.38
ENSG00000059758	CDK17	5	0.4	0.0022	0.021	0.6	2.5e-05	0.0003	0.2	0.055	0.11	-0.02	0.56	0.82
ENSG00000142686	C1orf216	4	-0.3	0.0022	0.021	-0.02	0.79	0.86	0.3	0.0055	0.017	0.04	0.084	0.38
ENSG00000148842	CNNM2	3	-0.4	0.0022	0.021	-0.2	0.14	0.25	0.2	0.069	0.13	0.02	0.45	0.75
ENSG00000176788	BASP1	5	0.7	0.0022	0.021	-0.4	0.1	0.19	-1	7.1e-05	0.00058	-0.1	0.016	0.23
ENSG00000140350	ANP32A	6	0.2	0.0022	0.021	-0.06	0.4	0.53	-0.3	0.00042	0.0023	-0.01	0.35	0.67
ENSG00000196642	RABL6	7	-0.4	0.0022	0.021	-0.3	0.0046	0.018	0.02	0.86	0.9	0.03	0.1	0.41
ENSG00000057593	F7	0.4	0.7	0.0022	0.021	0.5	0.041	0.098	-0.2	0.3	0.42	0.04	0.45	0.75
ENSG00000265681	RPL17	7	0.4	0.0022	0.021	0.3	0.022	0.061	-0.1	0.38	0.49	0.01	0.77	0.91
ENSG00000186792	HYAL3	3	-0.5	0.0022	0.021	0.003	0.98	0.99	0.5	0.0024	0.0087	0.03	0.19	0.52
ENSG00000157150	TIMP4	5	0.8	0.0022	0.021	-0.3	0.28	0.42	-1	0.00027	0.0016	0.05	0.4	0.71
ENSG00000175970	UNC119B	6	0.2	0.0022	0.021	-0.1	0.14	0.24	-0.3	9.1e-05	0.0007	0.02	0.36	0.68
ENSG00000078177	N4BP2	4	0.3	0.0022	0.021	-0.3	0.0037	0.016	-0.6	2.1e-06	4.1e-05	-0.02	0.16	0.48
ENSG00000058085	LAMC2	2	-0.8	0.0022	0.021	-0.3	0.18	0.29	0.5	0.04	0.084	0.007	0.9	0.97
ENSG00000124383	MPHOSPH10	5	0.2	0.0023	0.021	0.1	0.11	0.2	-0.1	0.11	0.19	-0.01	0.19	0.52
ENSG00000108639	SYNGR2	7	-0.4	0.0023	0.021	-0.2	0.056	0.13	0.2	0.2	0.3	0.01	0.23	0.57
ENSG00000157625	TAB3	6	-0.3	0.0023	0.021	-0.3	0.0021	0.01	-0.02	0.85	0.9	0.02	0.15	0.48
ENSG00000184898	RBM43	5	0.3	0.0023	0.021	-0.6	8.7e-06	0.00013	-0.9	1.1e-08	1.2e-06	-0.04	0.025	0.25
ENSG00000163702	IL17RC	5	-0.3	0.0023	0.021	-0.1	0.21	0.34	0.2	0.05	0.1	0.02	0.08	0.37
ENSG00000181284	TMEM102	2	0.5	0.0023	0.022	-0.02	0.92	0.95	-0.5	0.004	0.013	-0.08	0.0025	0.2
ENSG00000278461	MRPS36	5	-0.4	0.0023	0.022	0.01	0.9	0.94	0.4	0.0023	0.0085	0.04	0.078	0.37
ENSG00000131171	SH3BGRL	8	0.4	0.0023	0.022	-0.06	0.65	0.75	-0.5	0.00099	0.0044	-0.08	0.028	0.26
ENSG00000149273	RPS3	9	0.3	0.0023	0.022	0.05	0.59	0.7	-0.3	0.01	0.027	0.005	0.79	0.92
ENSG00000124164	VAPB	7	-0.2	0.0023	0.022	-0.2	0.0008	0.0047	-0.04	0.56	0.66	0.01	0.22	0.55
ENSG00000154227	CERS3	-2	-2	0.0023	0.022	-0.3	0.5	0.63	2	0.0049	0.015	0.3	0.04	0.29
ENSG00000179772	FOXS1	1	-0.9	0.0023	0.022	0.3	0.28	0.42	1	0.00017	0.0012	0.02	0.8	0.93
ENSG00000158604	TMED4	6	-0.3	0.0023	0.022	-0.2	0.11	0.2	0.1	0.11	0.19	0.01	0.42	0.73
ENSG00000112559	MDFI	-1	1	0.0023	0.022	0.7	0.12	0.22	-0.6	0.15	0.24	-0.09	0.38	0.7
ENSG00000135838	NPL	5	0.7	0.0023	0.022	-0.6	0.018	0.052	-1	1.2e-05	0.00015	-0.2	0.0077	0.21
ENSG00000114405	C3orf14	4	-0.4	0.0023	0.022	-0.1	0.31	0.44	0.2	0.031	0.069	0.02	0.34	0.67
ENSG00000111727	HCFC2	5	0.3	0.0023	0.022	0.1	0.13	0.23	-0.1	0.095	0.17	-0.0003	0.99	1
ENSG00000153922	CHD1	5	0.3	0.0023	0.022	0.1	0.21	0.34	-0.2	0.056	0.11	-0.03	0.029	0.26
ENSG00000163584	RPL22L1	6	0.5	0.0023	0.022	0.3	0.054	0.12	-0.2	0.22	0.32	-0.03	0.44	0.74
ENSG00000123349	PFDN5	7	0.4	0.0023	0.022	0.3	0.045	0.11	-0.2	0.23	0.34	0.009	0.77	0.91
ENSG00000149294	NCAM1	3	0.6	0.0024	0.022	-0.01	0.96	0.97	-0.6	0.0044	0.014	-0.02	0.64	0.86
ENSG00000019995	ZRANB1	6	-0.3	0.0024	0.022	-0.2	0.056	0.12	0.1	0.2	0.31	0.009	0.57	0.82
ENSG00000172339	ALG14	4	-0.3	0.0024	0.022	-0.2	0.079	0.16	0.1	0.15	0.24	0.05	0.019	0.23
ENSG00000197037	ZSCAN25	4	0.3	0.0024	0.022	0.5	1.2e-05	0.00017	0.2	0.03	0.067	-0.004	0.84	0.95
ENSG00000179195	ZNF664	9	-0.5	0.0024	0.022	-0.3	0.098	0.19	0.2	0.13	0.22	0.09	0.015	0.23
ENSG00000035687	ADSS	6	0.3	0.0024	0.022	0.2	0.064	0.14	-0.1	0.19	0.29	-0.04	0.032	0.27
ENSG00000091409	ITGA6	7	-0.4	0.0024	0.022	-0.1	0.29	0.42	0.3	0.037	0.079	0.03	0.36	0.68
ENSG00000018408	WWTR1	8	-0.4	0.0024	0.022	-0.2	0.059	0.13	0.1	0.2	0.3	0.06	0.027	0.25
ENSG00000276547	PCDHGB5	2	-0.4	0.0024	0.022	-0.3	0.0078	0.028	0.05	0.68	0.76	0.002	0.89	0.96
ENSG00000119915	ELOVL3	-0.04	-0.9	0.0024	0.022	-0.05	0.83	0.89	0.9	0.0031	0.011	0.1	0.019	0.23
ENSG00000141449	GREB1L	-1	0.8	0.0024	0.022	1	3.7e-05	0.00041	0.4	0.099	0.17	0.01	0.81	0.93
ENSG00000127483	HP1BP3	7	0.2	0.0024	0.022	-0.06	0.35	0.49	-0.3	0.00036	0.002	-0.003	0.69	0.88
ENSG00000154781	CCDC174	5	0.2	0.0024	0.022	0.2	0.00038	0.0026	0.05	0.35	0.47	-0.001	0.85	0.95
ENSG00000166888	STAT6	8	0.2	0.0024	0.022	0.2	0.022	0.062	-0.06	0.39	0.51	0.008	0.41	0.72
ENSG00000103855	CD276	7	0.5	0.0024	0.022	-0.4	0.012	0.039	-0.9	6.3e-06	9.6e-05	-0.07	0.016	0.23
ENSG00000185339	TCN2	7	0.4	0.0024	0.022	-0.3	0.065	0.14	-0.7	3.7e-05	0.00035	-0.09	0.0017	0.2
ENSG00000169813	HNRNPF	7	0.2	0.0024	0.022	-0.1	0.12	0.22	-0.3	7.8e-05	0.00062	-0.03	0.023	0.24
ENSG00000134698	AGO4	6	0.3	0.0024	0.022	0.3	0.002	0.0096	0.02	0.82	0.87	-0.04	0.022	0.24
ENSG00000197045	GMFB	8	-0.4	0.0024	0.022	-0.4	0.0016	0.0082	-0.03	0.78	0.84	0.04	0.048	0.31
ENSG00000101335	MYL9	9	-0.5	0.0024	0.022	0.3	0.099	0.19	0.8	6.8e-05	0.00056	0.06	0.042	0.29
ENSG00000183785	TUBA8	3	-0.6	0.0024	0.022	-0.5	0.025	0.068	0.2	0.42	0.53	0.04	0.5	0.78
ENSG00000169692	AGPAT2	9	-0.7	0.0024	0.022	-0.2	0.45	0.58	0.5	0.02	0.049	0.08	0.019	0.23
ENSG00000166619	BLCAP	7	-0.3	0.0024	0.022	-0.1	0.16	0.27	0.1	0.078	0.14	0.02	0.055	0.33
ENSG00000143494	VASH2	2	0.8	0.0024	0.022	-0.09	0.76	0.84	-0.9	0.003	0.011	-0.05	0.41	0.72
ENSG00000101557	USP14	7	-0.3	0.0024	0.022	-0.2	0.057	0.13	0.1	0.2	0.31	0.03	0.066	0.35
ENSG00000177853	ZNF518A	5	0.4	0.0024	0.022	0.3	0.029	0.076	-0.1	0.34	0.46	0.002	0.95	0.98
ENSG00000151729	SLC25A4	7	-0.2	0.0024	0.022	-0.03	0.68	0.78	0.2	0.0088	0.025	0.03	0.0063	0.2
ENSG00000137573	SULF1	8	-0.4	0.0024	0.022	-0.3	0.039	0.094	0.1	0.28	0.39	0.04	0.098	0.4
ENSG00000063015	SEZ6	-1	-2	0.0024	0.022	0.007	0.99	0.99	2	0.0016	0.0063	0.1	0.4	0.71
ENSG00000139163	ETNK1	6	0.4	0.0024	0.022	0.3	0.024	0.066	-0.1	0.38	0.5	-0.05	0.051	0.32
ENSG00000118482	PHF3	6	0.3	0.0024	0.022	-0.3	0.00043	0.0029	-0.6	3.2e-07	1.1e-05	-0.002	0.9	0.97
ENSG00000101265	RASSF2	6	0.4	0.0024	0.022	-0.2	0.099	0.19	-0.7	6.4e-05	0.00054	-0.05	0.017	0.23
ENSG00000113272	THG1L	3	0.3	0.0025	0.022	-0.01	0.9	0.93	-0.3	0.0033	0.011	-0.01	0.64	0.86
ENSG00000203722	RAET1G	0.9	-0.9	0.0025	0.022	-0.05	0.83	0.89	0.9	0.0031	0.011	0.02	0.76	0.91
ENSG00000146278	PNRC1	6	0.3	0.0025	0.022	0.2	0.033	0.084	-0.1	0.31	0.43	-0.04	0.12	0.43
ENSG00000146463	ZMYM4	6	0.2	0.0025	0.022	-0.06	0.33	0.47	-0.3	0.00036	0.002	-0.006	0.47	0.76
ENSG00000182492	BGN	7	-0.9	0.0025	0.022	-0.1	0.72	0.81	0.8	0.0082	0.023	0.02	0.72	0.89
ENSG00000102452	NALCN	3	-0.6	0.0025	0.022	-0.6	0.0031	0.014	-0.02	0.92	0.94	0.07	0.23	0.57
ENSG00000082269	FAM135A	5	0.3	0.0025	0.022	0.3	0.013	0.041	-0.06	0.56	0.67	-0.01	0.58	0.82
ENSG00000182919	C11orf54	4	0.3	0.0025	0.022	0.2	0.044	0.1	-0.1	0.26	0.37	-0.03	0.054	0.33
ENSG00000138131	LOXL4	5	-0.5	0.0025	0.022	0.08	0.57	0.69	0.5	0.00082	0.0038	0.07	0.038	0.28
ENSG00000283018	MRPS12	5	-0.4	0.0025	0.022	-0.1	0.28	0.42	0.3	0.036	0.077	0.03	0.18	0.52
ENSG00000273542	HIST1H4K	-0.4	0.7	0.0025	0.022	-0.04	0.88	0.93	-0.7	0.0046	0.015	-0.1	0.057	0.33
ENSG00000092964	DPYSL2	8	0.3	0.0025	0.022	-0.07	0.41	0.54	-0.4	0.00045	0.0024	-0.02	0.048	0.31
ENSG00000182134	TDRKH	4	-0.6	0.0025	0.022	-0.5	0.012	0.038	0.09	0.59	0.69	0.1	0.026	0.25
ENSG00000148153	INIP	4	0.2	0.0025	0.022	-0.02	0.74	0.82	-0.2	0.0018	0.0072	-0.02	0.12	0.44
ENSG00000282825	CTIF	7	-0.4	0.0025	0.022	-0.2	0.19	0.31	0.3	0.063	0.12	0.06	0.13	0.45
ENSG00000178035	IMPDH2	-0.6	-0.7	0.0025	0.022	-0.7	0.0042	0.017	0.02	0.94	0.96	-0.09	0.00077	0.2
ENSG00000186026	ZNF284	2	0.4	0.0025	0.022	0.4	0.0041	0.017	-0.006	0.96	0.98	0.03	0.22	0.56
ENSG00000154380	ENAH	8	-0.2	0.0025	0.022	-0.2	0.0085	0.03	0.03	0.68	0.77	0.005	0.67	0.87
ENSG00000185869	ZNF829	2	0.5	0.0025	0.022	0.8	1.2e-05	0.00016	0.3	0.031	0.068	0.04	0.22	0.55
ENSG00000159069	FBXW5	6	-0.4	0.0025	0.022	-0.2	0.054	0.12	0.2	0.22	0.32	0.04	0.0026	0.2
ENSG00000243335	KCTD7	5	0.3	0.0025	0.022	0.2	0.039	0.094	-0.09	0.29	0.41	0.01	0.56	0.81
ENSG00000115556	PLCD4	5	-0.5	0.0025	0.022	0.9	1.7e-06	3.5e-05	1	4.5e-09	6.5e-07	0.07	0.097	0.4
ENSG00000112983	BRD8	6	0.2	0.0025	0.022	0.6	3.9e-08	2e-06	0.4	4.1e-05	0.00039	0.01	0.59	0.83
ENSG00000124459	ZNF45	4	0.3	0.0025	0.022	0.4	0.00038	0.0027	0.09	0.37	0.48	-0.005	0.82	0.93
ENSG00000143297	FCRL5	2	1	0.0025	0.023	-0.3	0.48	0.61	-1	0.0013	0.0056	-0.2	0.0005	0.2
ENSG00000198417	MT1F	-0.7	-1	0.0025	0.023	-0.7	0.064	0.14	0.5	0.17	0.26	0.09	0.24	0.58
ENSG00000147050	KDM6A	5	0.3	0.0025	0.023	0.3	0.0012	0.0066	0.04	0.66	0.75	0.01	0.39	0.7
ENSG00000178761	FAM219B	6	-0.4	0.0025	0.023	0.05	0.67	0.77	0.4	0.0013	0.0055	0.06	0.028	0.26
ENSG00000188312	CENPP	1	-0.6	0.0025	0.023	-0.3	0.062	0.13	0.2	0.17	0.27	0.02	0.61	0.84
ENSG00000167625	ZNF526	4	0.3	0.0025	0.023	-0.06	0.51	0.64	-0.3	0.00092	0.0041	-0.01	0.32	0.65
ENSG00000147548	WHSC1L1	6	0.2	0.0025	0.023	-0.3	3.6e-05	0.0004	-0.5	4.1e-08	2.8e-06	-0.01	0.08	0.37
ENSG00000182831	C16orf72	7	-0.2	0.0025	0.023	-0.02	0.75	0.83	0.2	0.0073	0.021	-0.004	0.71	0.89
ENSG00000235715	PSMB8	5	0.3	0.0025	0.023	-0.008	0.94	0.96	-0.3	0.0034	0.012	-0.04	0.1	0.41
ENSG00000213593	TMX2	6	-0.2	0.0026	0.023	0.08	0.26	0.39	0.3	0.00024	0.0015	0.004	0.7	0.88
ENSG00000170542	SERPINB9	5	-0.3	0.0026	0.023	-0.3	0.0067	0.025	0.03	0.79	0.85	-0.02	0.46	0.76
ENSG00000110958	PTGES3	8	0.2	0.0026	0.023	0.009	0.9	0.94	-0.2	0.0046	0.015	-0.01	0.51	0.78
ENSG00000014641	MDH1	8	-0.3	0.0026	0.023	-0.1	0.27	0.4	0.2	0.043	0.089	0.04	0.0088	0.21
ENSG00000075643	MOCOS	3	0.3	0.0026	0.023	-0.08	0.49	0.62	-0.4	0.00091	0.0041	-0.004	0.87	0.96
ENSG00000145901	TNIP1	8	-0.4	0.0026	0.023	-0.3	0.0083	0.029	0.04	0.71	0.79	0.04	0.084	0.38
ENSG00000205517	RGL3	-0.3	1	0.0026	0.023	0.5	0.19	0.3	-0.6	0.091	0.16	-0.2	0.015	0.23
ENSG00000113838	TBCCD1	4	0.2	0.0026	0.023	-0.2	0.0084	0.029	-0.4	5.2e-06	8.1e-05	0.003	0.67	0.87
ENSG00000072506	HSD17B10	6	-0.3	0.0026	0.023	-0.3	0.0057	0.022	0.02	0.84	0.89	0.04	0.082	0.38
ENSG00000111816	FRK	1	-0.9	0.0026	0.023	0.5	0.036	0.088	1	1.8e-05	0.00021	0.08	0.081	0.38
ENSG00000090661	CERS4	4	0.5	0.0026	0.023	-0.4	0.025	0.068	-0.9	1.8e-05	0.00021	0.01	0.58	0.82
ENSG00000164941	INTS8	5	0.3	0.0026	0.023	0.3	0.0013	0.0069	0.04	0.67	0.76	-0.008	0.69	0.88
ENSG00000110080	ST3GAL4	5	0.4	0.0026	0.023	-0.3	0.026	0.068	-0.7	1.6e-05	0.00019	-0.05	0.056	0.33
ENSG00000106538	RARRES2	6	0.4	0.0026	0.023	0.5	0.0018	0.009	0.04	0.76	0.83	0.02	0.29	0.62
ENSG00000131845	ZNF304	4	0.3	0.0026	0.023	0.2	0.0056	0.021	-0.02	0.85	0.9	-0.002	0.9	0.97
ENSG00000118518	RNF146	5	0.3	0.0027	0.023	0.5	7.6e-06	0.00012	0.2	0.015	0.037	0.007	0.62	0.85
ENSG00000027697	IFNGR1	7	0.3	0.0027	0.023	-0.006	0.94	0.96	-0.3	0.0029	0.01	-0.03	0.14	0.47
ENSG00000175104	TRAF6	4	0.2	0.0027	0.023	0.002	0.98	0.98	-0.2	0.0044	0.014	0.002	0.84	0.94
ENSG00000168434	COG7	5	-0.2	0.0027	0.023	-0.2	0.028	0.074	0.07	0.36	0.48	0.005	0.69	0.88
ENSG00000091106	NLRC4	-0.4	0.9	0.0027	0.024	-0.3	0.36	0.5	-1	0.00066	0.0032	-0.1	0.17	0.5
ENSG00000141431	ASXL3	-1	-1	0.0027	0.024	-0.1	0.63	0.74	1	0.006	0.018	0.04	0.67	0.87
ENSG00000164091	WDR82	7	0.2	0.0027	0.024	-0.2	0.0094	0.032	-0.4	5.4e-06	8.5e-05	-0.01	0.11	0.42
ENSG00000125746	EML2	5	-0.4	0.0027	0.024	-0.1	0.25	0.38	0.3	0.046	0.095	0.06	0.0066	0.2
ENSG00000153132	CLGN	3	-0.9	0.0027	0.024	0.04	0.86	0.91	0.9	0.0016	0.0063	0.1	0.0033	0.2
ENSG00000114648	KLHL18	5	-0.3	0.0027	0.024	-0.3	0.0096	0.033	0.04	0.69	0.77	0.009	0.64	0.86
ENSG00000111863	ADTRP	4	0.7	0.0027	0.024	-0.7	0.0081	0.029	-1	6.6e-06	9.8e-05	-0.1	0.021	0.24
ENSG00000197343	ZNF655	6	0.3	0.0027	0.024	0.5	1e-06	2.4e-05	0.3	0.0017	0.0068	-0.02	0.32	0.65
ENSG00000198642	KLHL9	6	0.3	0.0027	0.024	-0.3	0.0021	0.01	-0.5	1.4e-06	3.1e-05	-0.009	0.57	0.82
ENSG00000101417	PXMP4	6	-0.3	0.0027	0.024	-0.3	0.0071	0.026	0.03	0.78	0.84	0.04	0.033	0.28
ENSG00000175166	PSMD2	8	-0.2	0.0027	0.024	-0.2	0.019	0.054	0.05	0.47	0.59	0.03	0.037	0.28
ENSG00000133561	GIMAP6	6	0.4	0.0027	0.024	0.03	0.8	0.87	-0.3	0.007	0.021	-0.04	0.19	0.52
ENSG00000183111	ARHGEF37	4	-0.5	0.0027	0.024	0.3	0.056	0.12	0.8	3.3e-05	0.00032	0.09	0.017	0.23
ENSG00000116962	NID1	9	0.4	0.0027	0.024	-0.004	0.97	0.98	-0.4	0.0032	0.011	-0.004	0.81	0.93
ENSG00000166819	PLIN1	10	-0.5	0.0027	0.024	-0.4	0.016	0.048	0.09	0.53	0.63	0.07	0.083	0.38
ENSG00000072954	TMEM38A	4	-0.3	0.0028	0.024	-0.3	0.0029	0.013	-0.01	0.9	0.93	-0.01	0.58	0.83
ENSG00000119655	NPC2	8	0.5	0.0028	0.024	-0.2	0.15	0.26	-0.7	0.00011	0.00082	-0.08	0.046	0.31
ENSG00000196150	ZNF250	4	0.3	0.0028	0.024	0.4	0.00014	0.0012	0.1	0.18	0.27	0.02	0.28	0.62
ENSG00000147403	RPL10	10	0.3	0.0028	0.024	-0.009	0.92	0.95	-0.3	0.0028	0.0099	0.02	0.24	0.57
ENSG00000261594	TPBGL	2	0.6	0.0028	0.024	-0.9	0.0022	0.01	-2	2.1e-06	4.3e-05	-0.1	0.0018	0.2
ENSG00000072042	RDH11	5	0.5	0.0028	0.024	-0.4	0.033	0.082	-0.9	2.2e-05	0.00024	-0.08	0.014	0.22
ENSG00000110700	RPS13	7	0.3	0.0028	0.024	0.2	0.021	0.058	-0.08	0.44	0.56	-0.009	0.74	0.9
ENSG00000136040	PLXNC1	6	0.6	0.0028	0.024	-0.9	9.6e-05	0.00087	-2	9.8e-08	5e-06	-0.1	0.002	0.2
ENSG00000133574	GIMAP4	6	0.4	0.0028	0.024	0.2	0.093	0.18	-0.2	0.15	0.24	-0.02	0.49	0.78
ENSG00000213782	DDX47	5	0.2	0.0028	0.024	0.3	1.1e-05	0.00015	0.1	0.019	0.046	0.006	0.55	0.81
ENSG00000079387	SENP1	4	0.3	0.0028	0.024	0.2	0.08	0.16	-0.1	0.19	0.29	-0.03	0.17	0.5
ENSG00000187097	ENTPD5	5	-0.5	0.0028	0.024	-0.9	6e-06	9.8e-05	-0.4	0.0061	0.019	0.06	0.087	0.39
ENSG00000219438	FAM19A5	-2	-1	0.0028	0.024	0.01	0.97	0.98	1	0.0021	0.0078	-0.08	0.45	0.75
ENSG00000241945	PWP2	5	-0.3	0.0028	0.024	0.05	0.56	0.68	0.3	0.00094	0.0042	-0.005	0.79	0.92
ENSG00000133030	MPRIP	8	-0.3	0.0028	0.024	-0.07	0.5	0.63	0.3	0.019	0.046	0.06	0.033	0.27
ENSG00000177354	C10orf71	-0.3	-1	0.0028	0.024	-0.1	0.67	0.77	1	0.0042	0.014	0.2	0.13	0.46
ENSG00000170412	GPRC5C	1	-0.6	0.0028	0.024	0.2	0.21	0.34	0.9	0.00015	0.001	0.05	0.31	0.64
ENSG00000167656	LY6D	-2	2	0.0028	0.024	0.02	0.97	0.98	-1	0.013	0.034	-0.2	0.23	0.56
ENSG00000123595	RAB9A	5	0.3	0.0028	0.024	0.05	0.52	0.65	-0.2	0.018	0.045	-0.02	0.24	0.57
ENSG00000282945	CMTR2	4	0.3	0.0028	0.024	0.002	0.98	0.99	-0.3	0.0047	0.015	-0.003	0.88	0.96
ENSG00000134153	EMC7	6	-0.3	0.0028	0.024	-0.06	0.44	0.57	0.2	0.023	0.054	0.01	0.41	0.72
ENSG00000122547	EEPD1	7	-0.5	0.0028	0.024	-0.2	0.26	0.39	0.3	0.05	0.1	0.05	0.17	0.5
ENSG00000150672	DLG2	1	0.5	0.0028	0.024	-0.06	0.75	0.83	-0.6	0.0026	0.0094	-0.05	0.19	0.52
ENSG00000047849	MAP4	5	-0.5	0.0028	0.024	-0.4	0.017	0.051	0.1	0.51	0.62	0.06	0.13	0.45
ENSG00000281165	SLC2A6	3	-0.5	0.0028	0.024	0.3	0.075	0.16	0.8	4.6e-05	0.00041	-0.02	0.59	0.83
ENSG00000126803	HSPA2	5	-0.5	0.0029	0.024	-0.6	0.00042	0.0029	-0.1	0.31	0.42	-0.03	0.39	0.71
ENSG00000267680	ZNF224	4	0.4	0.0029	0.024	1	6.6e-10	1.4e-07	0.9	5.4e-07	1.6e-05	0.03	0.37	0.68
ENSG00000132554	RGS22	4	-0.5	0.0029	0.024	-0.7	0.0011	0.0061	-0.1	0.51	0.62	0.1	0.00085	0.2
ENSG00000213983	AP1G2	5	0.4	0.0029	0.024	1	1.6e-08	1.1e-06	0.6	1.6e-05	0.00019	-0.05	0.075	0.37
ENSG00000187498	COL4A1	10	-0.3	0.0029	0.024	-0.2	0.03	0.078	0.1	0.37	0.48	0.009	0.6	0.84
ENSG00000102531	FNDC3A	6	0.3	0.0029	0.024	0.008	0.93	0.95	-0.3	0.0049	0.016	-0.008	0.58	0.82
ENSG00000151151	IPMK	5	0.5	0.0029	0.024	-0.3	0.06	0.13	-0.8	4.8e-05	0.00043	-0.08	0.044	0.3
ENSG00000109943	CRTAM	-0.8	0.8	0.0029	0.025	0.5	0.095	0.18	-0.4	0.2	0.3	0.04	0.44	0.74
ENSG00000114631	PODXL2	5	-0.6	0.0029	0.025	-0.7	0.002	0.0098	-0.06	0.76	0.83	0.1	0.034	0.28
ENSG00000080493	SLC4A4	3	-0.8	0.0029	0.025	-0.4	0.11	0.2	0.4	0.11	0.18	0.1	0.032	0.27
ENSG00000124496	TRERF1	4	0.4	0.0029	0.025	0.06	0.64	0.75	-0.3	0.014	0.035	-0.08	0.0086	0.21
ENSG00000179314	WSCD1	4	-0.5	0.0029	0.025	-0.04	0.81	0.87	0.5	0.0051	0.016	0.1	0.0072	0.21
ENSG00000100401	RANGAP1	6	-0.3	0.0029	0.025	-0.2	0.042	0.1	0.1	0.29	0.4	-0.02	0.38	0.7
ENSG00000163328	GPR155	5	-0.4	0.0029	0.025	-0.3	0.022	0.061	0.1	0.45	0.57	0.05	0.12	0.44
ENSG00000102935	ZNF423	5	-0.3	0.0029	0.025	-0.07	0.41	0.54	0.2	0.025	0.058	0.02	0.45	0.75
ENSG00000265107	GJA5	4	0.4	0.0029	0.025	0.5	0.0018	0.0089	0.05	0.7	0.78	-0.01	0.7	0.88
ENSG00000213741	RPS29	7	0.3	0.0029	0.025	0.1	0.17	0.29	-0.2	0.079	0.14	0.01	0.65	0.87
ENSG00000144791	LIMD1	6	0.3	0.0029	0.025	-0.1	0.15	0.26	-0.4	0.00013	0.00092	-0.04	0.031	0.27
ENSG00000049449	RCN1	9	-0.3	0.0029	0.025	-0.3	0.0049	0.019	0.008	0.93	0.95	0.05	0.0011	0.2
ENSG00000107104	KANK1	8	-0.4	0.0029	0.025	-0.3	0.039	0.095	0.1	0.31	0.43	0.08	0.087	0.39
ENSG00000197111	PCBP2	8	0.2	0.0029	0.025	0.09	0.16	0.27	-0.1	0.088	0.16	-0.003	0.73	0.9
ENSG00000099797	TECR	7	-0.5	0.0029	0.025	0.07	0.63	0.74	0.5	0.0013	0.0056	0.03	0.38	0.7
ENSG00000276155	MAPT	5	-0.5	0.003	0.025	0.06	0.71	0.8	0.6	0.0015	0.0062	0.07	0.18	0.51
ENSG00000188385	JAKMIP3	3	-0.5	0.003	0.025	0.8	5.2e-06	8.7e-05	1	1.6e-08	1.5e-06	0.07	0.076	0.37
ENSG00000100246	DNAL4	4	0.4	0.003	0.025	-0.03	0.84	0.9	-0.4	0.0035	0.012	-0.02	0.44	0.74
ENSG00000150551	LYPD1	-1	1	0.003	0.025	0.2	0.66	0.76	-1	0.019	0.047	0.1	0.22	0.55
ENSG00000121406	ZNF549	3	0.3	0.003	0.025	0.2	0.039	0.094	-0.1	0.35	0.46	0.02	0.32	0.65
ENSG00000115486	GGCX	6	-0.2	0.003	0.025	0.05	0.34	0.47	0.2	0.00043	0.0023	0.005	0.66	0.87
ENSG00000043143	JADE2	5	0.3	0.003	0.025	0.1	0.14	0.25	-0.1	0.11	0.18	0.0008	0.97	0.99
ENSG00000149256	TENM4	5	-0.4	0.003	0.025	-0.3	0.081	0.16	0.2	0.17	0.27	0.08	0.026	0.25
ENSG00000126581	BECN1	6	-0.2	0.003	0.025	-0.2	0.02	0.058	0.05	0.48	0.59	0.02	0.065	0.35
ENSG00000178741	COX5A	7	-0.3	0.003	0.025	-0.07	0.44	0.57	0.2	0.023	0.055	0.02	0.27	0.6
ENSG00000128040	SPINK2	2	-1	0.003	0.025	0.7	0.022	0.062	2	1.3e-05	0.00017	0.1	0.11	0.42
ENSG00000126814	TRMT5	5	0.3	0.003	0.025	0.3	0.00077	0.0046	0.06	0.47	0.58	-0.01	0.58	0.82
ENSG00000103540	CCP110	4	0.2	0.003	0.025	-0.4	9.2e-05	0.00085	-0.6	1e-07	5.1e-06	0.01	0.25	0.59
ENSG00000135750	KCNK1	2	0.9	0.003	0.025	0.2	0.61	0.72	-0.8	0.022	0.052	-0.1	0.064	0.35
ENSG00000107175	CREB3	6	-0.2	0.003	0.025	-0.08	0.27	0.4	0.2	0.048	0.097	0.008	0.51	0.79
ENSG00000231945	VARS	6	-0.4	0.003	0.025	-0.09	0.4	0.54	0.3	0.027	0.061	-0.01	0.54	0.8
ENSG00000276559	BAAT	0.3	-0.8	0.003	0.025	-0.2	0.28	0.42	0.5	0.035	0.076	0.06	0.054	0.33
ENSG00000197619	ZNF615	3	0.4	0.003	0.025	0.5	0.00026	0.0019	0.1	0.28	0.39	-0.02	0.37	0.69
ENSG00000174799	CEP135	3	0.5	0.0031	0.025	0.4	0.013	0.04	-0.07	0.65	0.74	-0.03	0.3	0.63
ENSG00000079150	FKBP7	5	0.5	0.0031	0.025	0.2	0.28	0.41	-0.3	0.056	0.11	0.002	0.95	0.98
ENSG00000062194	GPBP1	7	0.2	0.0031	0.025	-0.001	0.99	0.99	-0.2	0.004	0.013	0.0006	0.97	0.99
ENSG00000197948	FCHSD1	5	0.4	0.0031	0.025	0.9	7.7e-08	3.2e-06	0.5	0.00011	0.00078	-0.03	0.26	0.59
ENSG00000183597	TANGO2	5	-0.3	0.0031	0.025	0.08	0.44	0.57	0.4	0.00064	0.0031	0.02	0.29	0.62
ENSG00000139218	SCAF11	7	0.3	0.0031	0.025	0.04	0.66	0.76	-0.3	0.011	0.03	-0.01	0.36	0.68
ENSG00000159307	SCUBE1	2	0.7	0.0031	0.025	0.5	0.032	0.08	-0.2	0.41	0.53	0.06	0.22	0.55
ENSG00000131095	GFAP	-0.7	-2	0.0031	0.025	-0.06	0.89	0.93	2	0.0023	0.0084	0.02	0.9	0.97
ENSG00000116191	RALGPS2	5	0.4	0.0031	0.025	-0.7	1.5e-05	0.00019	-1	2.1e-08	1.9e-06	-0.02	0.23	0.57
ENSG00000149050	ZNF214	3	0.3	0.0031	0.026	0.3	0.011	0.037	-0.04	0.69	0.77	0.01	0.51	0.79
ENSG00000148158	SNX30	5	0.4	0.0031	0.026	-0.3	0.029	0.075	-0.7	2.1e-05	0.00024	-0.05	0.02	0.24
ENSG00000116288	PARK7	7	-0.3	0.0031	0.026	-0.1	0.21	0.34	0.2	0.066	0.13	0.03	0.043	0.3
ENSG00000157107	FCHO2	6	0.3	0.0031	0.026	0.09	0.37	0.51	-0.2	0.032	0.07	-0.006	0.77	0.92
ENSG00000138286	FAM149B1	5	0.2	0.0031	0.026	-0.1	0.13	0.23	-0.3	0.00012	0.00086	-0.003	0.46	0.76
ENSG00000265972	TXNIP	10	0.4	0.0031	0.026	-0.2	0.13	0.24	-0.6	0.00011	0.0008	0.04	0.14	0.46
ENSG00000138459	SLC35A5	6	0.2	0.0031	0.026	-0.04	0.61	0.73	-0.3	0.0013	0.0056	-0.03	0.1	0.41
ENSG00000068831	RASGRP2	4	-0.4	0.0031	0.026	0.5	0.00028	0.0021	1	3.1e-07	1.1e-05	0.08	0.015	0.23
ENSG00000122557	HERPUD2	6	0.2	0.0031	0.026	0.08	0.19	0.31	-0.1	0.077	0.14	-0.009	0.12	0.43
ENSG00000175287	PHYHD1	4	-0.5	0.0031	0.026	0.3	0.031	0.08	0.8	1.9e-05	0.00022	0.09	0.0054	0.2
ENSG00000149089	APIP	6	-0.3	0.0031	0.026	0.03	0.77	0.84	0.3	0.0021	0.008	0.02	0.33	0.65
ENSG00000086712	TXLNG	6	-0.4	0.0031	0.026	0.1	0.4	0.54	0.5	0.00059	0.0029	0.04	0.072	0.36
ENSG00000124788	ATXN1	5	0.3	0.0031	0.026	-0.2	0.06	0.13	-0.5	4.7e-05	0.00043	-0.05	0.018	0.23
ENSG00000170145	SIK2	8	-0.4	0.0032	0.026	-0.6	0.00011	0.00095	-0.2	0.13	0.22	0.06	0.12	0.43
ENSG00000070729	CNGB1	1	-0.7	0.0032	0.026	-0.06	0.77	0.85	0.7	0.0062	0.019	0.1	0.0053	0.2
ENSG00000164099	PRSS12	4	0.8	0.0032	0.026	-0.4	0.2	0.32	-1	0.00028	0.0016	0.04	0.52	0.79
ENSG00000155096	AZIN1	8	0.3	0.0032	0.026	-0.4	0.00023	0.0018	-0.6	2.4e-07	8.8e-06	-0.02	0.14	0.46
ENSG00000112406	HECA	6	0.3	0.0032	0.026	0.05	0.55	0.67	-0.2	0.017	0.042	-0.04	0.027	0.25
ENSG00000100234	TIMP3	10	-0.5	0.0032	0.026	-0.3	0.1	0.19	0.2	0.15	0.25	0.08	0.061	0.34
ENSG00000196954	CASP4	4	0.3	0.0032	0.026	0.3	0.0072	0.026	-0.02	0.83	0.88	-0.02	0.43	0.74
ENSG00000148926	ADM	6	0.6	0.0032	0.026	0.1	0.54	0.67	-0.5	0.017	0.043	-0.002	0.96	0.99
ENSG00000113240	CLK4	5	0.5	0.0032	0.026	1	3.9e-09	4.3e-07	0.9	3.2e-06	5.6e-05	0.01	0.78	0.92
ENSG00000117000	RLF	5	0.2	0.0032	0.026	-0.07	0.37	0.51	-0.3	0.00058	0.0029	-0.01	0.47	0.77
ENSG00000167562	ZNF701	4	0.3	0.0032	0.026	0.5	4.9e-05	0.00051	0.2	0.068	0.13	-0.008	0.72	0.89
ENSG00000181396	OGFOD3	4	-0.3	0.0032	0.026	-0.4	0.0004	0.0028	-0.1	0.27	0.38	0.006	0.69	0.88
ENSG00000149269	PAK1	6	-0.2	0.0032	0.026	-0.4	2.7e-05	0.00031	-0.1	0.034	0.074	-0.02	0.026	0.25
ENSG00000141504	SAT2	6	0.3	0.0032	0.026	0.06	0.48	0.61	-0.2	0.022	0.053	-0.0005	0.97	0.99
ENSG00000243279	PRAF2	5	-0.3	0.0032	0.026	0.09	0.33	0.47	0.4	0.00043	0.0023	0.04	0.011	0.21
ENSG00000115816	CEBPZ	6	0.2	0.0032	0.026	0.04	0.53	0.65	-0.2	0.019	0.047	-0.006	0.71	0.89
ENSG00000281661	ZNF501	2	0.4	0.0032	0.026	0.2	0.079	0.16	-0.2	0.21	0.32	0.02	0.32	0.64
ENSG00000101460	MAP1LC3A	5	-0.4	0.0032	0.026	0.05	0.7	0.8	0.5	0.0017	0.0066	0.04	0.098	0.4
ENSG00000160746	ANO10	6	-0.2	0.0032	0.026	-0.2	0.0026	0.012	-0.02	0.82	0.87	0.02	0.01	0.21
ENSG00000108561	C1QBP	6	-0.2	0.0032	0.026	-0.06	0.35	0.49	0.2	0.035	0.076	0.01	0.42	0.73
ENSG00000158164	TMSB15A	0.4	0.8	0.0032	0.026	0.2	0.39	0.52	-0.5	0.048	0.098	0.01	0.83	0.94
ENSG00000239857	GET4	5	-0.2	0.0032	0.026	-0.03	0.6	0.71	0.2	0.014	0.037	0.007	0.49	0.78
ENSG00000124784	RIOK1	5	0.2	0.0032	0.026	0.2	0.0037	0.016	0.006	0.93	0.95	-0.006	0.38	0.69
ENSG00000112210	RAB23	5	0.5	0.0033	0.026	-0.4	0.025	0.068	-0.8	1.9e-05	0.00022	-0.01	0.64	0.86
ENSG00000117153	KLHL12	5	0.2	0.0033	0.026	0.3	0.00016	0.0013	0.08	0.17	0.26	-0.0007	0.95	0.98
ENSG00000165997	ARL5B	3	0.4	0.0033	0.026	-2	4.4e-08	2.2e-06	-2	1.5e-10	9.6e-08	-0.03	0.16	0.49
ENSG00000136877	FPGS	5	-0.3	0.0033	0.026	0.09	0.38	0.51	0.4	0.00053	0.0027	0.02	0.46	0.76
ENSG00000198551	ZNF627	3	0.3	0.0033	0.027	0.2	0.07	0.15	-0.1	0.24	0.34	-0.005	0.77	0.91
ENSG00000070961	ATP2B1	6	0.4	0.0033	0.027	0.02	0.9	0.93	-0.4	0.0062	0.019	-0.07	0.024	0.25
ENSG00000154040	CABYR	3	-0.5	0.0033	0.027	-0.3	0.032	0.082	0.1	0.33	0.45	0.03	0.49	0.78
ENSG00000172748	ZNF596	4	0.3	0.0033	0.027	0.7	3.2e-07	9.7e-06	0.4	0.00053	0.0027	-0.01	0.47	0.76
ENSG00000077498	TYR	-0.8	1	0.0033	0.027	-0.4	0.32	0.45	-1	0.0011	0.0046	0.03	0.72	0.89
ENSG00000182195	LDOC1	6	-0.3	0.0033	0.027	-0.09	0.34	0.48	0.2	0.037	0.079	0.05	0.056	0.33
ENSG00000109475	RPL34	6	0.4	0.0033	0.027	0.3	0.0098	0.033	-0.04	0.73	0.81	-0.002	0.95	0.98
ENSG00000054148	PHPT1	5	-0.4	0.0033	0.027	-0.1	0.21	0.33	0.2	0.07	0.13	0.01	0.19	0.52
ENSG00000129245	FXR2	6	-0.2	0.0033	0.027	-0.2	0.0018	0.009	-0.03	0.68	0.77	0.01	0.24	0.58
ENSG00000142676	RPL11	9	0.3	0.0033	0.027	0.08	0.43	0.56	-0.3	0.025	0.057	0.006	0.73	0.9
ENSG00000114127	XRN1	6	0.3	0.0033	0.027	-0.2	0.083	0.17	-0.4	7.1e-05	0.00058	-0.003	0.82	0.94
ENSG00000101019	UQCC1	6	-0.3	0.0033	0.027	-0.1	0.14	0.24	0.1	0.11	0.2	0.03	0.00016	0.2
ENSG00000136731	UGGT1	7	-0.3	0.0033	0.027	-0.4	4.4e-05	0.00047	-0.2	0.058	0.11	0.0006	0.96	0.99
ENSG00000135919	SERPINE2	5	-0.6	0.0034	0.027	0.2	0.39	0.52	0.8	0.00056	0.0028	-0.03	0.43	0.74
ENSG00000069188	SDK2	0.3	-0.8	0.0034	0.027	-0.6	0.022	0.061	0.2	0.46	0.57	-0.1	0.042	0.3
ENSG00000163995	ABLIM2	2	-0.7	0.0034	0.027	-0.02	0.92	0.95	0.7	0.0039	0.013	0.01	0.82	0.93
ENSG00000130755	GMFG	6	0.5	0.0034	0.027	0.03	0.84	0.9	-0.5	0.008	0.023	-0.1	0.039	0.29
ENSG00000115310	RTN4	10	-0.3	0.0034	0.027	-0.2	0.088	0.17	0.1	0.18	0.27	0.04	0.055	0.33
ENSG00000163624	CDS1	0.7	0.8	0.0034	0.027	0.05	0.87	0.92	-0.8	0.011	0.03	-0.1	0.057	0.33
ENSG00000125247	TMTC4	5	0.2	0.0034	0.027	0.3	0.00087	0.005	0.05	0.46	0.58	0.01	0.33	0.65
ENSG00000112576	CCND3	6	-0.2	0.0034	0.027	-0.3	0.00014	0.0012	-0.1	0.14	0.23	-0.01	0.38	0.7
ENSG00000241878	PISD	6	-0.3	0.0034	0.027	-0.2	0.086	0.17	0.1	0.18	0.28	0.002	0.91	0.97
ENSG00000163923	RPL39L	1	-0.8	0.0034	0.027	0.5	0.023	0.063	1	1.5e-05	0.00018	0.1	0.031	0.27
ENSG00000158869	FCER1G	7	0.8	0.0034	0.027	-0.7	0.0036	0.015	-1	2.7e-06	5e-05	-0.2	0.0045	0.2
ENSG00000135596	MICAL1	6	0.5	0.0034	0.027	0.1	0.41	0.54	-0.3	0.03	0.066	-0.09	0.012	0.22
ENSG00000143768	LEFTY2	-0.9	-0.9	0.0034	0.027	-0.004	0.99	0.99	0.9	0.0027	0.0096	0.03	0.55	0.81
ENSG00000007350	TKTL1	-0.3	0.9	0.0034	0.027	-0.4	0.22	0.35	-1	0.0005	0.0026	-0.08	0.26	0.59
ENSG00000110848	CD69	0.9	0.8	0.0034	0.027	0.2	0.5	0.63	-0.6	0.033	0.073	-0.1	0.11	0.42
ENSG00000083817	ZNF416	3	0.3	0.0034	0.027	0.4	0.00021	0.0016	0.1	0.21	0.31	0.002	0.89	0.97
ENSG00000076685	NT5C2	7	-0.3	0.0034	0.027	0.4	0.00043	0.0029	0.6	4.2e-07	1.3e-05	0.007	0.61	0.84
ENSG00000130177	CDC16	6	-0.2	0.0035	0.027	0.1	0.033	0.083	0.4	2.5e-05	0.00026	0.02	0.12	0.43
ENSG00000175906	ARL4D	4	-0.5	0.0035	0.027	-0.06	0.69	0.79	0.5	0.0096	0.027	0.06	0.0061	0.2
ENSG00000124731	TREM1	4	1	0.0035	0.027	-1	0.023	0.064	-2	3.5e-05	0.00034	-0.2	0.0019	0.2
ENSG00000145022	TCTA	6	-0.3	0.0035	0.027	-0.08	0.43	0.56	0.3	0.027	0.062	0.03	0.11	0.42
ENSG00000277361	OCA2	1	-0.8	0.0035	0.027	-0.06	0.81	0.88	0.8	0.0061	0.018	0.09	0.2	0.54
ENSG00000062370	ZNF112	3	0.4	0.0035	0.027	0.3	0.066	0.14	-0.2	0.26	0.37	0.02	0.51	0.79
ENSG00000025800	KPNA6	7	-0.2	0.0035	0.027	-0.2	0.0073	0.026	0.01	0.85	0.9	0.02	0.1	0.41
ENSG00000141098	GFOD2	4	0.3	0.0035	0.028	0.03	0.77	0.84	-0.2	0.01	0.028	0.006	0.7	0.88
ENSG00000178222	RNF212	3	-0.6	0.0035	0.028	-0.3	0.19	0.31	0.4	0.069	0.13	0.07	0.068	0.36
ENSG00000258818	RNASE4	8	0.4	0.0035	0.028	0.2	0.15	0.26	-0.2	0.1	0.18	0.02	0.072	0.36
ENSG00000008324	SS18L2	5	0.3	0.0035	0.028	0.06	0.51	0.64	-0.2	0.024	0.056	-0.02	0.42	0.73
ENSG00000163029	SMC6	6	0.3	0.0035	0.028	-0.09	0.4	0.54	-0.4	0.00072	0.0034	-0.04	0.046	0.31
ENSG00000198478	SH3BGRL2	6	-0.4	0.0035	0.028	-0.6	0.00076	0.0045	-0.1	0.43	0.54	0.08	0.035	0.28
ENSG00000186432	KPNA4	8	-0.3	0.0035	0.028	-0.2	0.047	0.11	0.1	0.3	0.42	0.03	0.1	0.41
ENSG00000232995		7	-0.6	0.0036	0.028	0.03	0.88	0.93	0.6	0.0036	0.012	0.02	0.7	0.89
ENSG00000143248	RGS5	7	-0.6	0.0036	0.028	0.03	0.88	0.93	0.6	0.0036	0.012	0.02	0.7	0.89
ENSG00000101126	ADNP	7	0.2	0.0036	0.028	-1e-06	1	1	-0.2	0.0048	0.015	0.003	0.83	0.94
ENSG00000177096	FAM109B	4	0.3	0.0036	0.028	0.09	0.43	0.56	-0.2	0.034	0.073	-0.02	0.43	0.74
ENSG00000126947	ARMCX1	6	0.2	0.0036	0.028	0.3	0.0002	0.0016	0.1	0.18	0.28	0.002	0.9	0.97
ENSG00000171100	MTM1	5	0.2	0.0036	0.028	0.1	0.13	0.23	-0.1	0.13	0.22	-0.01	0.33	0.66
ENSG00000176974	SHMT1	5	-0.4	0.0036	0.028	-0.3	0.053	0.12	0.2	0.27	0.38	0.06	0.069	0.36
ENSG00000104763	ASAH1	9	0.4	0.0036	0.028	-0.3	0.013	0.04	-0.8	9.2e-06	0.00013	-0.08	0.037	0.28
ENSG00000074219	TEAD2	6	-0.3	0.0036	0.028	-0.009	0.93	0.96	0.3	0.0058	0.018	0.06	0.019	0.23
ENSG00000130811	EIF3G	6	0.3	0.0036	0.028	-0.1	0.21	0.33	-0.4	0.00025	0.0015	0.005	0.71	0.89
ENSG00000217128	FNIP1	6	0.3	0.0036	0.028	-0.08	0.31	0.45	-0.3	0.00047	0.0025	-0.006	0.71	0.89
ENSG00000108100	CCNY	7	0.2	0.0036	0.028	0.03	0.63	0.74	-0.2	0.015	0.037	-0.01	0.26	0.59
ENSG00000110046	ATG2A	5	-0.3	0.0036	0.028	0.2	0.053	0.12	0.6	4.2e-05	0.00039	0.02	0.46	0.76
ENSG00000166289	PLEKHF1	4	0.4	0.0036	0.028	-0.5	0.0075	0.027	-0.9	6.6e-06	9.9e-05	0.03	0.094	0.4
ENSG00000188283	ZNF383	3	0.4	0.0036	0.028	0.7	3.6e-06	6.4e-05	0.3	0.0076	0.022	0.02	0.35	0.67
ENSG00000184178	SCFD2	5	-0.2	0.0036	0.028	-0.3	0.0006	0.0038	-0.06	0.35	0.47	0.03	0.0034	0.2
ENSG00000048545	GUCA1A	0.07	0.8	0.0036	0.028	0.5	0.12	0.23	-0.4	0.19	0.29	0.07	0.18	0.51
ENSG00000121058	COIL	3	0.3	0.0036	0.028	0.1	0.17	0.29	-0.2	0.11	0.19	-0.0003	0.99	1
ENSG00000171115	GIMAP8	5	0.3	0.0036	0.028	0.3	0.014	0.043	-0.05	0.66	0.75	0.03	0.32	0.65
ENSG00000144649	FAM198A	4	0.5	0.0037	0.028	-0.03	0.87	0.92	-0.5	0.0044	0.014	0.007	0.79	0.92
ENSG00000165288	BRWD3	5	0.4	0.0037	0.028	1	1.3e-07	4.9e-06	0.6	0.00021	0.0013	-0.02	0.35	0.67
ENSG00000282367	PTDSS2	5	-0.4	0.0037	0.028	-0.1	0.24	0.36	0.2	0.063	0.12	0.04	0.038	0.28
ENSG00000132122	SPATA6	4	0.4	0.0037	0.028	-0.06	0.65	0.75	-0.5	0.0022	0.0082	-0.06	0.012	0.22
ENSG00000182534	MXRA7	7	-0.4	0.0037	0.028	-0.3	0.024	0.065	0.09	0.49	0.6	0.07	0.03	0.26
ENSG00000168481	LGI3	0.2	-0.7	0.0037	0.029	-0.5	0.015	0.045	0.1	0.49	0.6	0.06	0.24	0.57
ENSG00000159086	PAXBP1	5	0.4	0.0037	0.029	1	1.8e-08	1.2e-06	0.7	1.6e-05	0.00019	0.005	0.88	0.96
ENSG00000166900	STX3	6	0.3	0.0037	0.029	0.6	1.7e-05	0.00022	0.3	0.022	0.052	-0.06	0.034	0.28
ENSG00000164576	SAP30L	6	0.2	0.0037	0.029	-0.2	0.0016	0.0082	-0.4	1.4e-06	3.2e-05	-5e-05	1	1
ENSG00000114767	RRP9	4	-0.3	0.0037	0.029	0.2	0.075	0.16	0.5	6.2e-05	0.00053	0.02	0.14	0.46
ENSG00000144320	LNPK	6	-0.2	0.0037	0.029	-0.3	0.0011	0.0062	-0.05	0.52	0.62	0.004	0.73	0.9
ENSG00000198121	LPAR1	5	0.4	0.0037	0.029	-0.2	0.22	0.35	-0.5	0.00031	0.0018	-0.01	0.56	0.82
ENSG00000139832	RAB20	5	-0.4	0.0037	0.029	-0.2	0.12	0.22	0.2	0.14	0.22	-0.04	0.039	0.29
ENSG00000131069	ACSS2	8	-0.5	0.0037	0.029	0.3	0.13	0.23	0.8	0.00015	0.001	0.09	0.013	0.22
ENSG00000168439	STIP1	7	-0.2	0.0037	0.029	-0.3	0.00043	0.0029	-0.08	0.3	0.41	0.0006	0.97	0.99
ENSG00000127995	CASD1	5	0.3	0.0037	0.029	0.1	0.24	0.37	-0.2	0.073	0.14	0.002	0.95	0.98
ENSG00000115419	GLS	6	0.3	0.0037	0.029	0.5	5.8e-05	0.00058	0.2	0.067	0.13	-0.03	0.12	0.43
ENSG00000115758	ODC1	6	-0.3	0.0038	0.029	-0.3	0.022	0.062	0.07	0.51	0.62	0.05	0.11	0.42
ENSG00000165023	DIRAS2	1	0.7	0.0038	0.029	-0.5	0.095	0.18	-1	0.00016	0.0011	-0.1	0.016	0.23
ENSG00000170382	LRRN2	4	-0.7	0.0038	0.029	-0.6	0.014	0.044	0.1	0.56	0.66	0.02	0.58	0.82
ENSG00000186866	POFUT2	6	-0.3	0.0038	0.029	-0.4	0.00012	0.001	-0.1	0.11	0.19	0.02	0.071	0.36
ENSG00000102931	ARL2BP	6	0.2	0.0038	0.029	-0.04	0.46	0.59	-0.2	0.00093	0.0042	-0.02	0.053	0.32
ENSG00000092607	TBX15	6	-0.3	0.0038	0.029	-0.03	0.77	0.84	0.3	0.0097	0.027	0.03	0.19	0.52
ENSG00000164327	RICTOR	6	0.4	0.0038	0.029	0.6	0.00024	0.0018	0.2	0.21	0.31	-0.0004	0.99	1
ENSG00000080345	RIF1	5	0.3	0.0038	0.029	-0.4	0.0019	0.0095	-0.7	1.8e-06	3.7e-05	-0.03	0.093	0.4
ENSG00000118363	SPCS2	6	0.2	0.0038	0.029	-0.1	0.22	0.34	-0.3	0.00029	0.0017	-0.04	0.046	0.31
ENSG00000170264	FAM161A	1	0.6	0.0038	0.029	0.9	5.8e-05	0.00058	0.3	0.11	0.18	-0.0005	0.99	1
ENSG00000185149	NPY2R	0.6	0.8	0.0038	0.029	0.7	0.021	0.06	-0.2	0.59	0.69	0.1	0.058	0.33
ENSG00000197728	RPS26	7	0.3	0.0038	0.029	0.2	0.05	0.11	-0.09	0.29	0.41	-0.005	0.81	0.93
ENSG00000166676	TVP23A	-2	1	0.0038	0.029	2	7e-05	0.00068	0.8	0.12	0.2	0.07	0.57	0.82
ENSG00000198301	SDAD1	6	0.2	0.0038	0.029	0.03	0.58	0.7	-0.1	0.018	0.045	-0.004	0.61	0.84
ENSG00000132510	KDM6B	4	0.3	0.0038	0.029	0.4	0.00057	0.0036	0.09	0.37	0.48	-0.008	0.76	0.91
ENSG00000143751	SDE2	4	0.2	0.0038	0.029	0.08	0.28	0.42	-0.1	0.059	0.12	-0.02	0.2	0.53
ENSG00000144045	DQX1	-0.7	0.8	0.0038	0.029	2	5.7e-07	1.5e-05	0.8	0.0028	0.01	0.05	0.28	0.61
ENSG00000171033	PKIA	3	0.4	0.0038	0.029	-0.5	0.0035	0.015	-0.9	3.3e-06	5.7e-05	-0.06	0.076	0.37
ENSG00000141424	SLC39A6	6	-0.3	0.0038	0.029	-0.5	0.00012	0.001	-0.2	0.11	0.19	0.03	0.027	0.25
ENSG00000137216	TMEM63B	5	-0.3	0.0038	0.029	0.01	0.87	0.92	0.3	0.0034	0.012	0.006	0.73	0.9
ENSG00000182566	CLEC4G	5	0.4	0.0038	0.029	0.2	0.15	0.27	-0.2	0.11	0.19	0.02	0.54	0.8
ENSG00000109118	PHF12	5	0.2	0.0038	0.029	0.5	3.6e-06	6.4e-05	0.2	0.005	0.016	-0.003	0.84	0.95
ENSG00000178538	CA8	1	-1	0.0038	0.029	0.7	0.011	0.037	2	9.8e-06	0.00013	0.1	0.029	0.26
ENSG00000167202	TBC1D2B	6	0.3	0.0038	0.029	0.1	0.1	0.19	-0.1	0.17	0.27	-0.02	0.14	0.46
ENSG00000142961	MOB3C	5	0.3	0.0038	0.029	-0.1	0.13	0.23	-0.4	0.00015	0.001	-0.006	0.75	0.91
ENSG00000261893	CLK2	5	0.4	0.0038	0.029	1	1.2e-09	1.9e-07	0.8	5.4e-07	1.6e-05	-0.02	0.57	0.82
ENSG00000179057	IGSF22	2	0.7	0.0038	0.029	0.08	0.77	0.84	-0.7	0.016	0.039	-0.1	0.05	0.32
ENSG00000101413	RPRD1B	5	0.2	0.0038	0.029	-0.004	0.95	0.97	-0.2	0.0048	0.015	0.003	0.7	0.88
ENSG00000081853	PCDHGA2	1	-0.7	0.0038	0.029	-0.2	0.26	0.39	0.5	0.045	0.093	0.04	0.38	0.7
ENSG00000149557	FEZ1	5	-0.3	0.0038	0.029	-0.1	0.17	0.29	0.2	0.098	0.17	0.03	0.15	0.48
ENSG00000151474	FRMD4A	7	-0.3	0.0039	0.029	-0.1	0.2	0.32	0.2	0.088	0.16	0.03	0.23	0.57
ENSG00000172348	RCAN2	6	0.4	0.0039	0.029	0.1	0.32	0.46	-0.3	0.047	0.095	0.02	0.65	0.86
ENSG00000163499	CRYBA2	0.3	-0.7	0.0039	0.029	-0.6	0.01	0.034	0.07	0.75	0.82	0.01	0.75	0.9
ENSG00000163625	WDFY3	7	0.3	0.0039	0.029	-0.5	1.3e-05	0.00018	-0.8	2.7e-08	2.2e-06	-0.02	0.18	0.51
ENSG00000090382	LYZ	9	0.9	0.0039	0.029	-0.4	0.13	0.23	-1	0.00011	0.00084	-0.2	0.013	0.22
ENSG00000080371	RAB21	8	-0.4	0.0039	0.029	-0.2	0.075	0.15	0.2	0.23	0.33	0.04	0.13	0.46
ENSG00000198825	INPP5F	7	-0.2	0.0039	0.029	0.3	0.0006	0.0038	0.5	6.2e-07	1.8e-05	-0.007	0.49	0.78
ENSG00000149806	FAU	8	0.3	0.0039	0.029	-0.02	0.86	0.91	-0.3	0.0033	0.011	-0.01	0.42	0.73
ENSG00000196821	C6orf106	7	-0.3	0.0039	0.029	-0.3	0.0029	0.013	-0.03	0.8	0.86	0.03	0.19	0.52
ENSG00000182827	ACBD3	6	0.2	0.0039	0.029	-0.05	0.5	0.63	-0.3	0.0011	0.0048	-0.02	0.049	0.32
ENSG00000068024	HDAC4	5	0.2	0.0039	0.029	-0.01	0.87	0.92	-0.2	0.0038	0.013	-0.003	0.84	0.94
ENSG00000028137	TNFRSF1B	7	0.4	0.0039	0.03	-0.01	0.92	0.95	-0.4	0.0041	0.013	-0.05	0.03	0.26
ENSG00000137880	GCHFR	1	-0.5	0.0039	0.03	-0.05	0.73	0.82	0.5	0.0094	0.026	-0.01	0.68	0.88
ENSG00000132635	PCED1A	4	0.4	0.0039	0.03	0.8	5.2e-07	1.4e-05	0.5	0.0008	0.0037	-0.03	0.37	0.69
ENSG00000134255	CEPT1	6	0.5	0.0039	0.03	0.1	0.55	0.68	-0.4	0.021	0.05	-0.1	0.0082	0.21
ENSG00000164035	EMCN	7	0.4	0.0039	0.03	0.6	0.00022	0.0017	0.2	0.18	0.27	0.02	0.49	0.77
ENSG00000185614	FAM212A	4	-0.3	0.0039	0.03	-0.2	0.078	0.16	0.1	0.21	0.32	0.02	0.018	0.23
ENSG00000060971	ACAA1	6	-0.2	0.004	0.03	-0.2	0.023	0.063	0.05	0.52	0.63	0.03	0.013	0.22
ENSG00000082996	RNF13	8	0.3	0.004	0.03	-0.2	0.14	0.24	-0.5	0.00015	0.001	-0.06	0.051	0.32
ENSG00000276879	IFI27L2	6	0.4	0.004	0.03	0.2	0.16	0.27	-0.2	0.12	0.2	-0.006	0.77	0.92
ENSG00000188559	RALGAPA2	6	0.3	0.004	0.03	0.08	0.36	0.49	-0.2	0.042	0.088	-0.01	0.42	0.73
ENSG00000143858	SYT2	2	-0.7	0.004	0.03	0.04	0.85	0.9	0.8	0.0024	0.0087	-0.02	0.78	0.92
ENSG00000197170	PSMD12	6	-0.2	0.004	0.03	-0.2	0.017	0.051	0.04	0.61	0.7	0.002	0.91	0.97
ENSG00000019169	MARCO	4	1	0.004	0.03	-0.5	0.19	0.31	-2	0.0004	0.0022	-0.1	0.19	0.52
ENSG00000069974	RAB27A	5	0.2	0.004	0.03	0.008	0.92	0.95	-0.2	0.0075	0.022	-0.05	0.021	0.24
ENSG00000164692	COL1A2	10	0.7	0.004	0.03	0.008	0.97	0.98	-0.7	0.0052	0.016	-0.06	0.28	0.61
ENSG00000100300	TSPO	8	-0.5	0.004	0.03	-0.2	0.34	0.47	0.3	0.047	0.096	0.06	0.001	0.2
ENSG00000103479	RBL2	7	0.2	0.004	0.03	-0.3	0.0011	0.0059	-0.5	1e-06	2.6e-05	0.002	0.88	0.96
ENSG00000164106	SCRG1	-1	-2	0.004	0.03	0.9	0.035	0.087	3	3.1e-05	0.00031	0.2	0.082	0.38
ENSG00000158467	AHCYL2	5	-0.2	0.004	0.03	-0.03	0.63	0.74	0.2	0.016	0.04	0.004	0.8	0.93
ENSG00000157326	DHRS4	5	-0.3	0.004	0.03	-0.05	0.62	0.73	0.3	0.017	0.043	0.05	0.071	0.36
ENSG00000205208	C4orf46	5	0.2	0.0041	0.03	0.0004	1	1	-0.2	0.0062	0.019	-0.02	0.13	0.46
ENSG00000134802	SLC43A3	7	0.3	0.0041	0.03	-0.1	0.22	0.34	-0.5	0.00029	0.0017	-0.06	0.00095	0.2
ENSG00000155893	PXYLP1	5	0.4	0.0041	0.03	-0.2	0.18	0.3	-0.6	0.00026	0.0016	-0.02	0.38	0.7
ENSG00000248487	ABHD14A	5	-0.3	0.0041	0.03	-0.1	0.13	0.23	0.1	0.14	0.23	0.03	0.05	0.32
ENSG00000133112	TPT1	10	0.3	0.0041	0.03	0.04	0.69	0.78	-0.3	0.013	0.034	0.002	0.93	0.98
ENSG00000065883	CDK13	6	0.2	0.0041	0.03	0.2	0.0021	0.0099	0.03	0.67	0.76	-0.0003	0.98	0.99
ENSG00000181374	CCL13	3	-0.9	0.0041	0.03	-1	0.004	0.016	-0.06	0.83	0.88	0.1	0.15	0.47
ENSG00000174473	GALNTL6	2	-0.7	0.0041	0.03	-1	0.00028	0.0021	-0.3	0.15	0.24	0.01	0.79	0.92
ENSG00000169814	BTD	7	-0.3	0.0041	0.03	-0.3	0.0077	0.028	0.02	0.89	0.92	0.05	0.048	0.31
ENSG00000053524	MCF2L2	-0.8	1	0.0041	0.03	0.06	0.87	0.92	-1	0.0098	0.027	0.04	0.46	0.76
ENSG00000107819	SFXN3	6	0.3	0.0041	0.03	-0.005	0.96	0.97	-0.3	0.0049	0.015	-0.06	0.0054	0.2
ENSG00000154188	ANGPT1	7	-0.6	0.0041	0.03	-0.3	0.17	0.29	0.3	0.11	0.18	0.08	0.094	0.4
ENSG00000048140	TSPAN17	5	-0.3	0.0041	0.03	-0.3	0.0042	0.017	-0.01	0.88	0.92	-0.01	0.66	0.87
ENSG00000280987		8	0.2	0.0041	0.03	0.07	0.33	0.47	-0.2	0.045	0.092	-0.001	0.95	0.98
ENSG00000015479	MATR3	8	0.2	0.0041	0.03	0.07	0.33	0.47	-0.2	0.045	0.092	-0.001	0.95	0.98
ENSG00000078674	PCM1	7	0.2	0.0041	0.03	-0.3	0.00012	0.001	-0.6	1.6e-07	7e-06	-0.01	0.26	0.6
ENSG00000095015	MAP3K1	5	0.3	0.0041	0.03	0.2	0.023	0.063	-0.06	0.54	0.64	-0.03	0.076	0.37
ENSG00000274891	TRAPPC12	4	-0.2	0.0041	0.03	-0.3	0.0047	0.019	-0.01	0.9	0.93	-0.02	0.22	0.56
ENSG00000179242	CDH4	-2	-2	0.0041	0.03	-1	0.094	0.18	0.8	0.18	0.27	0.05	0.82	0.94
ENSG00000276914	FOPNL	6	-0.3	0.0041	0.03	-0.1	0.13	0.24	0.1	0.14	0.23	0.04	0.017	0.23
ENSG00000099331	MYO9B	7	-0.3	0.0042	0.031	0.0009	0.99	0.99	0.3	0.0057	0.017	-0.02	0.37	0.69
ENSG00000180440	SERTM1	4	-1	0.0042	0.031	-0.08	0.78	0.85	0.9	0.0076	0.022	0.2	0.017	0.23
ENSG00000170915	PAQR8	5	0.6	0.0042	0.031	-0.7	0.0037	0.016	-1	3.8e-06	6.5e-05	-0.1	0.005	0.2
ENSG00000175445	LPL	10	-0.5	0.0042	0.031	-0.2	0.23	0.35	0.3	0.084	0.15	0.09	0.0047	0.2
ENSG00000149600	COMMD7	6	-0.3	0.0042	0.031	0.2	0.11	0.2	0.4	0.00012	0.00086	0.05	0.0038	0.2
ENSG00000188428	BLOC1S5	4	0.2	0.0042	0.031	-0.2	0.0054	0.021	-0.5	5e-06	7.9e-05	-0.03	0.057	0.33
ENSG00000196670	ZFP62	4	0.3	0.0042	0.031	-0.2	0.14	0.25	-0.4	0.0002	0.0013	0.008	0.76	0.91
ENSG00000117614	SYF2	6	0.2	0.0042	0.031	0.1	0.048	0.11	-0.06	0.34	0.45	0.02	0.24	0.57
ENSG00000078618	NRDC	7	-0.2	0.0042	0.031	-0.1	0.15	0.26	0.1	0.13	0.21	0.02	0.071	0.36
ENSG00000078295	ADCY2	-0.2	-1	0.0042	0.031	0.3	0.27	0.4	1	0.0003	0.0017	0.02	0.82	0.93
ENSG00000101972	STAG2	7	0.3	0.0042	0.031	-0.4	7.7e-05	0.00074	-0.7	1.2e-07	5.7e-06	-0.008	0.66	0.87
ENSG00000140577	CRTC3	7	-0.3	0.0042	0.031	0.1	0.12	0.22	0.4	0.00014	0.00098	0.04	0.087	0.39
ENSG00000247596	TWF2	6	0.4	0.0042	0.031	-0.4	0.01	0.034	-0.8	9e-06	0.00013	-0.08	0.018	0.23
ENSG00000099957	P2RX6	0.2	-0.8	0.0043	0.031	-0.5	0.073	0.15	0.3	0.24	0.35	0.04	0.25	0.58
ENSG00000134201	GSTM5	8	-0.4	0.0043	0.031	-0.2	0.27	0.41	0.3	0.065	0.12	0.09	0.015	0.23
ENSG00000211448	DIO2	4	-0.9	0.0043	0.031	-0.5	0.086	0.17	0.4	0.2	0.3	-0.02	0.66	0.87
ENSG00000099260	PALMD	8	-0.4	0.0043	0.031	-0.1	0.23	0.35	0.2	0.083	0.15	0.08	0.0056	0.2
ENSG00000118596	SLC16A7	6	0.4	0.0043	0.031	0.2	0.15	0.26	-0.2	0.13	0.22	0.02	0.63	0.85
ENSG00000176871	WSB2	8	-0.3	0.0043	0.031	-0.5	9.1e-06	0.00013	-0.2	0.012	0.032	0.005	0.78	0.92
ENSG00000105576	TNPO2	7	-0.2	0.0043	0.031	0.04	0.52	0.64	0.2	0.0013	0.0055	0.02	0.35	0.67
ENSG00000282844	ACTN4	8	-0.3	0.0043	0.031	-0.08	0.44	0.57	0.2	0.034	0.074	-0.002	0.93	0.98
ENSG00000166250	CLMP	8	-0.6	0.0043	0.031	-0.9	0.00017	0.0014	-0.3	0.16	0.25	0.1	0.016	0.23
ENSG00000069702	TGFBR3	9	0.3	0.0043	0.031	-0.2	0.053	0.12	-0.6	5e-05	0.00044	0.005	0.8	0.93
ENSG00000077274	CAPN6	3	0.6	0.0043	0.031	0.4	0.063	0.14	-0.2	0.29	0.4	-0.03	0.51	0.79
ENSG00000136160	EDNRB	7	-0.6	0.0043	0.031	-0.06	0.74	0.82	0.5	0.013	0.033	0.02	0.68	0.88
ENSG00000164830	OXR1	7	0.3	0.0043	0.031	0.05	0.61	0.72	-0.2	0.018	0.045	-0.03	0.15	0.47
ENSG00000136270	TBRG4	6	-0.3	0.0043	0.031	0.01	0.87	0.92	0.3	0.0039	0.013	-0.008	0.65	0.86
ENSG00000087470	DNM1L	6	-0.2	0.0043	0.031	0.02	0.79	0.86	0.2	0.0032	0.011	-0.002	0.86	0.95
ENSG00000126267	COX6B1	7	-0.3	0.0043	0.031	-0.1	0.17	0.29	0.2	0.11	0.19	0.04	0.016	0.23
ENSG00000120616	EPC1	5	0.3	0.0043	0.031	0.4	0.00057	0.0036	0.09	0.33	0.45	-0.0002	0.99	1
ENSG00000164440	TXLNB	0.9	-1	0.0043	0.031	-0.5	0.12	0.22	0.5	0.12	0.21	0.06	0.5	0.78
ENSG00000138448	ITGAV	8	-0.4	0.0043	0.031	-0.7	1.2e-05	0.00017	-0.3	0.016	0.04	-0.004	0.86	0.95
ENSG00000132376	INPP5K	6	-0.3	0.0043	0.031	-0.2	0.11	0.21	0.1	0.17	0.26	0.04	0.12	0.44
ENSG00000196422	PPP1R26	5	-0.3	0.0044	0.032	-0.3	0.0046	0.019	-0.01	0.9	0.93	0.01	0.58	0.82
ENSG00000151748	SAV1	6	0.2	0.0044	0.032	0.08	0.25	0.38	-0.1	0.075	0.14	0.01	0.43	0.73
ENSG00000103811	CTSH	8	0.6	0.0044	0.032	-0.3	0.089	0.18	-1	9e-05	0.0007	-0.1	0.037	0.28
ENSG00000104388	RAB2A	9	-0.3	0.0044	0.032	0.01	0.9	0.94	0.3	0.0047	0.015	0.03	0.14	0.46
ENSG00000121454	LHX4	-1	1	0.0044	0.032	2	1.3e-06	2.9e-05	1	0.0043	0.014	0.07	0.22	0.55
ENSG00000149657	LSM14B	5	0.2	0.0044	0.032	-0.06	0.38	0.52	-0.3	0.00083	0.0038	-0.02	0.025	0.25
ENSG00000060656	PTPRU	5	-0.5	0.0044	0.032	-0.003	0.98	0.99	0.5	0.0059	0.018	0.09	0.042	0.3
ENSG00000214160	ALG3	5	-0.3	0.0044	0.032	0.04	0.64	0.75	0.3	0.0019	0.0075	0.01	0.45	0.75
ENSG00000171503	ETFDH	6	-0.3	0.0044	0.032	-0.2	0.094	0.18	0.1	0.2	0.3	0.04	0.065	0.35
ENSG00000113048	MRPS27	6	-0.2	0.0044	0.032	-0.2	0.026	0.068	0.05	0.52	0.62	0.03	0.019	0.23
ENSG00000169884	WNT10B	1	0.6	0.0045	0.032	-0.2	0.49	0.62	-0.7	0.0018	0.0069	0.02	0.71	0.89
ENSG00000205189	ZBTB10	5	0.3	0.0045	0.032	-0.4	0.00027	0.002	-0.7	3.4e-07	1.1e-05	0.003	0.87	0.96
ENSG00000142541	RPL13A	10	0.3	0.0045	0.032	0.02	0.81	0.87	-0.3	0.0097	0.027	0.004	0.76	0.91
ENSG00000172031	EPHX4	2	-0.5	0.0045	0.032	-0.4	0.05	0.11	0.2	0.37	0.48	-0.03	0.37	0.69
ENSG00000089041	P2RX7	3	0.4	0.0045	0.032	-0.3	0.069	0.14	-0.6	8.9e-05	0.00069	-0.08	0.0077	0.21
ENSG00000168228	ZCCHC4	3	0.3	0.0045	0.032	0.4	7.4e-05	0.00071	0.2	0.073	0.14	-0.03	0.066	0.35
ENSG00000101474	APMAP	9	-0.3	0.0045	0.032	-0.3	0.0075	0.027	0.02	0.89	0.92	0.05	0.031	0.27
ENSG00000131400	NAPSA	0.2	-0.8	0.0045	0.032	-0.1	0.56	0.68	0.7	0.016	0.04	0.07	0.16	0.48
ENSG00000273780	ARHGAP23	6	0.3	0.0045	0.032	-0.009	0.93	0.95	-0.3	0.0052	0.016	-0.04	0.12	0.44
ENSG00000167395	ZNF646	4	0.3	0.0045	0.032	-0.04	0.72	0.81	-0.4	0.0031	0.011	-0.006	0.83	0.94
ENSG00000133065	SLC41A1	6	-0.3	0.0045	0.032	0.06	0.52	0.64	0.3	0.0013	0.0055	0.05	0.0086	0.21
ENSG00000174233	ADCY6	8	-0.4	0.0045	0.032	0.1	0.26	0.4	0.5	0.00046	0.0024	0.05	0.13	0.44
ENSG00000260230	FRRS1L	0.6	-0.8	0.0045	0.032	-0.8	0.0051	0.02	-0.02	0.94	0.96	0.1	0.03	0.26
ENSG00000116455	WDR77	5	-0.2	0.0045	0.032	-0.2	0.058	0.13	0.08	0.3	0.42	0.03	0.0099	0.21
ENSG00000143947	RPS27A	8	0.4	0.0045	0.032	0.4	0.0075	0.027	-0.01	0.91	0.94	0.007	0.83	0.94
ENSG00000116761	CTH	2	-3	0.0045	0.032	-0.9	0.32	0.45	2	0.029	0.066	-0.1	0.33	0.66
ENSG00000042753	AP2S1	6	-0.2	0.0045	0.032	-0.2	0.028	0.073	0.05	0.5	0.61	0.01	0.56	0.82
ENSG00000231372	MICB	3	0.3	0.0045	0.032	0.2	0.099	0.19	-0.1	0.23	0.34	0.01	0.46	0.76
ENSG00000158636	EMSY	4	0.2	0.0045	0.032	-0.2	0.014	0.043	-0.4	1.4e-05	0.00017	0.004	0.83	0.94
ENSG00000188994	ZNF292	5	0.3	0.0045	0.032	-0.04	0.67	0.77	-0.3	0.0024	0.0088	-0.009	0.66	0.87
ENSG00000124228	DDX27	5	0.2	0.0046	0.032	0.2	0.047	0.11	-0.07	0.37	0.48	-0.02	0.17	0.5
ENSG00000169994	MYO7B	1	-1	0.0046	0.032	2	2.1e-06	4.2e-05	3	3.8e-08	2.7e-06	0.1	0.068	0.36
ENSG00000198053	SIRPA	7	0.5	0.0046	0.032	-0.4	0.026	0.069	-0.9	2.4e-05	0.00025	-0.1	0.03	0.26
ENSG00000137154	RPS6	9	0.4	0.0046	0.032	0.1	0.25	0.38	-0.2	0.069	0.13	0.005	0.84	0.94
ENSG00000072121	ZFYVE26	6	0.3	0.0046	0.032	-0.2	0.044	0.1	-0.5	4.5e-05	0.00041	-0.01	0.43	0.74
ENSG00000165280	VCP	9	-0.2	0.0046	0.033	-0.3	0.0002	0.0016	-0.1	0.16	0.26	0.01	0.25	0.59
ENSG00000114861	FOXP1	6	0.3	0.0046	0.033	0.3	0.0071	0.026	-0.006	0.96	0.97	-0.02	0.19	0.52
ENSG00000175538	KCNE3	4	0.6	0.0046	0.033	-0.4	0.14	0.25	-1	0.00026	0.0015	-0.1	0.014	0.23
ENSG00000168564	CDKN2AIP	5	0.2	0.0046	0.033	0.2	0.016	0.048	-0.03	0.69	0.77	0.003	0.84	0.94
ENSG00000106723	SPIN1	7	0.2	0.0046	0.033	-0.3	0.0019	0.0094	-0.5	2e-06	4.1e-05	-0.03	0.021	0.24
ENSG00000188487	INSC	-0.8	-1	0.0046	0.033	-0.8	0.053	0.12	0.4	0.31	0.43	-0.1	0.51	0.78
ENSG00000197279	ZNF165	0.3	0.6	0.0046	0.033	-0.1	0.62	0.73	-0.7	0.0031	0.011	-0.04	0.26	0.6
ENSG00000177311	ZBTB38	6	0.2	0.0046	0.033	-0.5	5.8e-06	9.4e-05	-0.7	1.5e-08	1.4e-06	-0.001	0.94	0.98
ENSG00000088205	DDX18	6	0.2	0.0047	0.033	0.2	0.0081	0.029	-0.007	0.91	0.94	-0.004	0.7	0.88
ENSG00000213079	SCAF8	6	0.2	0.0047	0.033	-0.2	0.0036	0.015	-0.4	3.6e-06	6.2e-05	-0.01	0.42	0.73
ENSG00000145780	FEM1C	6	0.3	0.0047	0.033	-0.3	0.025	0.066	-0.6	2.5e-05	0.00026	-0.05	0.0031	0.2
ENSG00000164754	RAD21	7	0.2	0.0047	0.033	-0.06	0.33	0.47	-0.2	0.00063	0.0031	-0.008	0.5	0.78
ENSG00000134049	IER3IP1	5	0.3	0.0047	0.033	0.07	0.57	0.69	-0.3	0.025	0.057	-0.06	0.092	0.4
ENSG00000112425	EPM2A	5	-0.3	0.0047	0.033	-0.2	0.032	0.081	0.08	0.45	0.56	0.06	0.015	0.23
ENSG00000163162	RNF149	6	0.5	0.0047	0.033	-0.07	0.67	0.77	-0.6	0.0025	0.0089	-0.1	0.027	0.25
ENSG00000145945	FAM50B	3	-0.5	0.0047	0.033	-0.4	0.0069	0.025	0.002	0.99	0.99	0.06	0.066	0.35
ENSG00000238158		3	-0.5	0.0047	0.033	-0.4	0.0069	0.025	0.002	0.99	0.99	0.06	0.066	0.35
ENSG00000158987	RAPGEF6	4	0.3	0.0048	0.033	-0.05	0.63	0.74	-0.3	0.0023	0.0086	-0.02	0.075	0.37
ENSG00000104313	EYA1	3	-0.7	0.0048	0.033	-0.08	0.7	0.79	0.6	0.011	0.029	0.07	0.12	0.44
ENSG00000179218	CALR	10	-0.3	0.0048	0.033	-0.4	0.00024	0.0018	-0.1	0.18	0.28	-0.03	0.15	0.47
ENSG00000088854	C20orf194	7	-0.5	0.0048	0.034	-0.4	0.019	0.055	0.08	0.62	0.72	0.08	0.069	0.36
ENSG00000065485	PDIA5	5	0.4	0.0048	0.034	0.3	0.018	0.052	-0.06	0.67	0.76	-0.02	0.52	0.79
ENSG00000117899	MESDC2	6	0.2	0.0048	0.034	-0.2	0.0082	0.029	-0.4	8.3e-06	0.00012	-0.01	0.3	0.63
ENSG00000106236	NPTX2	-0.9	1	0.0048	0.034	-0.5	0.28	0.42	-2	0.00085	0.0039	0.04	0.7	0.88
ENSG00000163820	FYCO1	7	-0.3	0.0048	0.034	-0.4	0.00015	0.0012	-0.2	0.12	0.21	0.04	0.097	0.4
ENSG00000128617	OPN1SW	2	-0.5	0.0048	0.034	0.1	0.55	0.67	0.6	0.0013	0.0054	0.06	0.12	0.43
ENSG00000104853	CLPTM1	7	-0.3	0.0048	0.034	-0.2	0.073	0.15	0.1	0.27	0.38	0.01	0.58	0.82
ENSG00000235568	NFAM1	5	0.8	0.0048	0.034	-1	0.0024	0.011	-2	2.9e-06	5.3e-05	-0.2	0.0067	0.21
ENSG00000180376	CCDC66	5	0.3	0.0048	0.034	0.8	9.6e-09	7.5e-07	0.5	4.8e-06	7.8e-05	-0.003	0.88	0.96
ENSG00000166086	JAM3	6	-0.3	0.0049	0.034	-0.2	0.057	0.13	0.09	0.32	0.44	0.03	0.2	0.54
ENSG00000178409	BEND3	2	-0.4	0.0049	0.034	-0.1	0.27	0.41	0.2	0.063	0.12	0.03	0.044	0.3
ENSG00000105662	CRTC1	4	0.3	0.0049	0.034	0.4	0.0003	0.0022	0.1	0.2	0.3	0.01	0.51	0.79
ENSG00000282941	TCEA3	5	-0.3	0.0049	0.034	-0.2	0.054	0.12	0.1	0.33	0.44	0.05	0.047	0.31
ENSG00000105708	ZNF14	2	0.4	0.0049	0.034	0.2	0.14	0.25	-0.2	0.17	0.27	-0.03	0.33	0.65
ENSG00000237412	PRSS56	-0.2	-0.8	0.0049	0.034	-0.2	0.34	0.47	0.5	0.039	0.083	0.2	0.00079	0.2
ENSG00000162783	IER5	4	0.5	0.0049	0.034	-0.08	0.69	0.78	-0.6	0.0033	0.011	-0.1	0.0071	0.21
ENSG00000198887	SMC5	6	0.4	0.0049	0.034	1	2e-07	6.8e-06	0.6	0.00015	0.001	-0.01	0.58	0.83
ENSG00000160908	ZNF394	4	0.2	0.0049	0.034	-0.02	0.76	0.83	-0.2	0.0037	0.012	-0.001	0.87	0.96
ENSG00000077232	DNAJC10	8	-0.2	0.0049	0.034	-0.4	5.6e-05	0.00057	-0.2	0.055	0.11	0.01	0.24	0.58
ENSG00000196975	ANXA4	7	0.4	0.0049	0.034	-0.2	0.064	0.14	-0.6	7e-05	0.00057	-0.07	0.011	0.21
ENSG00000278540	ACACA	8	-0.8	0.0049	0.034	-0.04	0.89	0.93	0.8	0.01	0.028	0.2	0.012	0.22
ENSG00000153551	CMTM7	3	0.4	0.005	0.034	-0.05	0.74	0.82	-0.5	0.0046	0.015	-0.06	0.077	0.37
ENSG00000166012	TAF1D	3	0.3	0.005	0.034	0.6	9.8e-06	0.00014	0.3	0.014	0.037	-0.01	0.45	0.75
ENSG00000117594	HSD11B1	5	-0.7	0.005	0.034	-0.2	0.35	0.48	0.5	0.048	0.098	0.1	0.095	0.4
ENSG00000174669	SLC29A2	0.2	-0.7	0.005	0.034	0.3	0.15	0.26	1	0.00017	0.0011	0.06	0.25	0.59
ENSG00000153071	DAB2	9	-0.2	0.005	0.034	0.2	0.017	0.049	0.4	1.7e-05	0.0002	0.008	0.65	0.86
ENSG00000092009	CMA1	2	0.6	0.005	0.034	-0.2	0.51	0.63	-0.8	0.0021	0.0079	-0.0004	0.99	1
ENSG00000135540	NHSL1	4	0.5	0.005	0.034	-0.04	0.84	0.9	-0.6	0.0051	0.016	-0.02	0.38	0.7
ENSG00000110318	CEP126	4	0.4	0.005	0.034	-0.05	0.67	0.77	-0.4	0.0032	0.011	0.008	0.73	0.9
ENSG00000156508	EEF1A1	10	0.3	0.005	0.034	-0.09	0.42	0.56	-0.4	0.00096	0.0043	0.007	0.73	0.9
ENSG00000174348	PODN	8	0.4	0.005	0.034	-0.1	0.46	0.59	-0.5	0.0011	0.0048	0.01	0.76	0.91
ENSG00000119616	FCF1	4	0.2	0.005	0.034	0.1	0.16	0.27	-0.1	0.15	0.24	-0.03	0.029	0.26
ENSG00000138032	PPM1B	6	-0.3	0.005	0.035	-0.1	0.11	0.21	0.1	0.18	0.28	0.02	0.24	0.57
ENSG00000196605	ZNF846	3	0.3	0.005	0.035	0.3	0.0094	0.032	-0.008	0.94	0.96	-0.03	0.021	0.24
ENSG00000178229	ZNF543	2	0.4	0.005	0.035	0.2	0.081	0.16	-0.1	0.28	0.39	0.03	0.26	0.6
ENSG00000156976	EIF4A2	8	0.3	0.005	0.035	0.5	5.8e-05	0.00058	0.2	0.049	0.1	0.01	0.54	0.81
ENSG00000010318	PHF7	4	0.3	0.005	0.035	0.6	5.1e-06	8.6e-05	0.3	0.0072	0.021	0.007	0.72	0.89
ENSG00000154493	C10orf90	2	-0.6	0.005	0.035	-0.3	0.19	0.31	0.3	0.12	0.2	0.06	0.14	0.46
ENSG00000164180	TMEM161B	4	0.4	0.005	0.035	0.9	2e-07	6.7e-06	0.5	0.0003	0.0017	-0.05	0.1	0.41
ENSG00000152382	TADA1	4	0.2	0.005	0.035	0.3	0.00059	0.0038	0.08	0.31	0.43	0.0008	0.96	0.99
ENSG00000182481	KPNA2	5	-0.3	0.0051	0.035	-0.2	0.13	0.24	0.1	0.16	0.26	-0.05	0.12	0.44
ENSG00000164949	GEM	6	0.4	0.0051	0.035	0.3	0.041	0.098	-0.1	0.43	0.54	-0.04	0.2	0.53
ENSG00000164220	F2RL2	2	0.6	0.0051	0.035	0.05	0.82	0.89	-0.5	0.016	0.039	-0.07	0.09	0.39
ENSG00000179295	PTPN11	6	-0.5	0.0051	0.035	-2	1.1e-08	8.1e-07	-1	2.8e-06	5.1e-05	0.05	0.12	0.44
ENSG00000196357	ZNF565	2	0.4	0.0051	0.035	0.3	0.02	0.057	-0.07	0.63	0.73	-0.01	0.46	0.76
ENSG00000132676	DAP3	6	-0.2	0.0051	0.035	0.1	0.11	0.21	0.3	0.00015	0.001	0.006	0.67	0.87
ENSG00000197381	ADARB1	5	-0.3	0.0051	0.035	0.2	0.074	0.15	0.4	8.7e-05	0.00068	-0.03	0.038	0.29
ENSG00000106070	GRB10	6	0.3	0.0051	0.035	1	1e-09	1.8e-07	0.8	2.2e-07	8.5e-06	0.02	0.5	0.78
ENSG00000144029	MRPS5	5	-0.2	0.0051	0.035	0.03	0.61	0.73	0.2	0.0021	0.0079	0.001	0.91	0.97
ENSG00000282046	GREM1	3	-1	0.0051	0.035	-0.7	0.082	0.17	0.4	0.28	0.39	-0.1	0.31	0.64
ENSG00000137871	ZNF280D	6	0.3	0.0051	0.035	0.5	1.7e-05	0.00022	0.2	0.018	0.044	0.009	0.65	0.86
ENSG00000105829	BET1	5	0.3	0.0051	0.035	0.08	0.4	0.53	-0.2	0.048	0.097	-0.006	0.82	0.93
ENSG00000179023	KLHDC7A	1	1	0.0051	0.035	-0.2	0.68	0.78	-1	0.0055	0.017	-0.1	0.0038	0.2
ENSG00000106554	CHCHD3	4	-0.3	0.0051	0.035	-0.06	0.51	0.63	0.2	0.028	0.064	0.01	0.48	0.77
ENSG00000145824	CXCL14	8	-0.4	0.0051	0.035	-0.1	0.32	0.46	0.3	0.06	0.12	0.03	0.42	0.73
ENSG00000114054	PCCB	5	-0.3	0.0051	0.035	-0.3	0.025	0.068	0.07	0.56	0.66	0.05	0.043	0.3
ENSG00000146376	ARHGAP18	6	0.4	0.0051	0.035	-0.07	0.62	0.73	-0.5	0.0022	0.0082	-0.07	0.037	0.28
ENSG00000166949	SMAD3	6	-0.4	0.0051	0.035	-0.3	0.059	0.13	0.1	0.32	0.43	0.05	0.14	0.46
ENSG00000077458	FAM76B	5	0.5	0.0052	0.035	1	1.2e-07	4.6e-06	0.8	0.0001	0.00077	-0.001	0.98	0.99
ENSG00000136888	ATP6V1G1	7	0.5	0.0052	0.035	0.1	0.51	0.64	-0.4	0.029	0.065	-0.1	0.036	0.28
ENSG00000156639	ZFAND3	7	-0.2	0.0052	0.035	-0.3	0.0028	0.012	-0.03	0.69	0.78	0.02	0.26	0.59
ENSG00000118939	UCHL3	5	-0.3	0.0052	0.035	-0.2	0.039	0.095	0.07	0.44	0.55	-0.02	0.4	0.71
ENSG00000047662	FAM184B	4	0.3	0.0052	0.035	1	1.9e-10	7.7e-08	0.8	7.6e-08	4.2e-06	0.03	0.29	0.62
ENSG00000261115	TMEM178B	3	-0.6	0.0052	0.035	-0.7	0.0018	0.0088	-0.1	0.5	0.61	0.09	0.087	0.39
ENSG00000135637	CCDC142	3	0.3	0.0052	0.035	0.6	2.8e-06	5.3e-05	0.3	0.0038	0.013	-0.002	0.92	0.97
ENSG00000168291	PDHB	6	-0.3	0.0052	0.035	0.04	0.68	0.78	0.3	0.0027	0.0097	0.04	0.011	0.21
ENSG00000108448	TRIM16L	5	-0.5	0.0052	0.035	-0.3	0.065	0.14	0.2	0.29	0.41	0.05	0.17	0.5
ENSG00000263961	C1orf186	2	-0.7	0.0052	0.035	0.3	0.08	0.16	1	8.3e-05	0.00066	0.07	0.14	0.47
ENSG00000175895	PLEKHF2	6	0.3	0.0052	0.035	-0.1	0.32	0.46	-0.4	0.00073	0.0035	-0.06	0.024	0.24
ENSG00000004961	HCCS	5	-0.2	0.0052	0.035	-0.2	0.068	0.14	0.09	0.3	0.41	0.02	0.22	0.56
ENSG00000141756	FKBP10	6	0.4	0.0053	0.035	-0.1	0.45	0.58	-0.5	0.0012	0.0052	-0.05	0.088	0.39
ENSG00000115255	REEP6	4	-0.7	0.0053	0.035	0.3	0.23	0.35	1	0.00032	0.0018	0.09	0.054	0.33
ENSG00000186141	POLR3C	5	0.3	0.0053	0.035	0.06	0.52	0.65	-0.2	0.032	0.07	0.03	0.12	0.43
ENSG00000198771	RCSD1	5	0.4	0.0053	0.035	-0.1	0.5	0.63	-0.5	0.0017	0.0067	-0.09	0.012	0.22
ENSG00000118412	CASP8AP2	5	0.3	0.0053	0.035	-0.2	0.047	0.11	-0.5	5.8e-05	0.0005	0.01	0.43	0.74
ENSG00000214022	REPIN1	6	-0.2	0.0053	0.035	0.05	0.46	0.59	0.3	0.0012	0.0052	0.005	0.66	0.87
ENSG00000080822	CLDND1	6	0.2	0.0053	0.036	0.06	0.33	0.46	-0.1	0.059	0.12	0.005	0.69	0.88
ENSG00000143321	HDGF	7	-0.2	0.0053	0.036	-0.1	0.12	0.22	0.1	0.18	0.28	0.005	0.58	0.82
ENSG00000114923	SLC4A3	3	-0.5	0.0053	0.036	0.07	0.66	0.76	0.6	0.0021	0.0078	0.05	0.13	0.46
ENSG00000047188	YTHDC2	5	0.2	0.0053	0.036	0.2	0.006	0.022	0.007	0.93	0.95	0.0003	0.99	1
ENSG00000162642	C1orf52	4	-0.2	0.0053	0.036	0.2	0.0084	0.029	0.5	9e-06	0.00013	0.03	0.14	0.46
ENSG00000100347	SAMM50	7	-0.2	0.0053	0.036	-0.1	0.24	0.36	0.1	0.09	0.16	0.03	0.021	0.24
ENSG00000165434	PGM2L1	4	0.5	0.0053	0.036	-0.3	0.057	0.13	-0.8	8.4e-05	0.00066	-0.1	0.00066	0.2
ENSG00000178301	AQP11	1	-0.7	0.0053	0.036	-0.5	0.033	0.082	0.2	0.48	0.59	0.1	0.035	0.28
ENSG00000108312	UBTF	7	0.2	0.0053	0.036	-0.09	0.099	0.19	-0.3	0.00013	0.00094	-0.002	0.8	0.93
ENSG00000118308	LRMP	4	0.3	0.0054	0.036	0.6	1.5e-05	0.0002	0.3	0.018	0.044	-0.04	0.091	0.39
ENSG00000131100	ATP6V1E1	7	-0.3	0.0054	0.036	-0.2	0.069	0.15	0.09	0.29	0.41	0.03	0.018	0.23
ENSG00000165807	PPP1R36	0.9	-0.8	0.0054	0.036	-0.02	0.94	0.96	0.8	0.0052	0.016	0.1	0.037	0.28
ENSG00000048028	USP28	4	0.3	0.0054	0.036	0.2	0.012	0.038	-0.02	0.84	0.89	-0.03	0.095	0.4
ENSG00000157191	NECAP2	7	0.2	0.0054	0.036	-0.2	0.007	0.025	-0.5	7.7e-06	0.00011	-0.05	0.0036	0.2
ENSG00000144118	RALB	7	0.2	0.0054	0.036	-0.1	0.095	0.18	-0.4	0.00013	0.0009	-0.05	0.039	0.29
ENSG00000138594	TMOD3	7	0.3	0.0054	0.036	-0.08	0.41	0.54	-0.4	0.001	0.0045	-0.05	0.019	0.23
ENSG00000162804	SNED1	5	-0.4	0.0054	0.036	0.5	0.0016	0.008	0.9	2e-06	4e-05	0.03	0.38	0.7
ENSG00000122042	UBL3	7	0.3	0.0054	0.036	-0.09	0.31	0.44	-0.3	0.00064	0.0031	0.0004	0.98	1
ENSG00000147679	UTP23	5	0.2	0.0054	0.036	0.09	0.25	0.38	-0.1	0.091	0.16	-0.004	0.78	0.92
ENSG00000155849	ELMO1	5	0.3	0.0054	0.036	0.06	0.57	0.69	-0.2	0.028	0.062	-0.04	0.094	0.4
ENSG00000148426	PROSER2	2	-0.5	0.0054	0.036	-0.1	0.41	0.54	0.3	0.035	0.075	0.05	0.097	0.4
ENSG00000143013	LMO4	6	-0.3	0.0054	0.036	0.04	0.62	0.73	0.3	0.0022	0.0083	0.02	0.45	0.75
ENSG00000173947	PIFO	1	0.6	0.0054	0.036	-0.04	0.85	0.9	-0.6	0.0068	0.02	0.03	0.26	0.6
ENSG00000087245	MMP2	10	0.4	0.0054	0.036	-0.4	0.0054	0.021	-0.7	6e-06	9.2e-05	-0.04	0.033	0.27
ENSG00000100209	HSCB	3	0.3	0.0054	0.036	0.2	0.034	0.086	-0.07	0.52	0.62	-0.004	0.83	0.94
ENSG00000108854	SMURF2	5	0.3	0.0054	0.036	-0.2	0.086	0.17	-0.5	0.00012	0.00088	-0.005	0.79	0.92
ENSG00000175348	TMEM9B	6	0.3	0.0054	0.036	-0.03	0.74	0.83	-0.3	0.0036	0.012	-0.05	0.067	0.36
ENSG00000012124	CD22	2	0.6	0.0054	0.036	-0.01	0.96	0.98	-0.7	0.01	0.027	-0.1	0.03	0.26
ENSG00000155659	VSIG4	6	0.7	0.0054	0.036	-0.8	0.0024	0.011	-2	2.8e-06	5.2e-05	-0.1	0.055	0.33
ENSG00000104228	TRIM35	4	-0.4	0.0054	0.036	-0.4	0.01	0.034	0.02	0.89	0.92	-0.006	0.86	0.95
ENSG00000070718	AP3M2	6	-0.2	0.0055	0.036	-0.08	0.29	0.43	0.2	0.07	0.13	0.05	0.017	0.23
ENSG00000198624	CCDC69	10	-0.6	0.0055	0.036	-0.4	0.066	0.14	0.2	0.32	0.43	0.1	0.0077	0.21
ENSG00000205403	CFI	4	0.3	0.0055	0.036	0.6	2.3e-05	0.00028	0.3	0.024	0.055	-0.04	0.28	0.62
ENSG00000148840	PPRC1	5	0.3	0.0055	0.036	0.4	0.00029	0.0021	0.1	0.18	0.28	-0.05	0.022	0.24
ENSG00000106804	C5	2	0.6	0.0055	0.036	0.2	0.43	0.56	-0.4	0.063	0.12	0.01	0.77	0.92
ENSG00000241685	ARPC1A	7	-0.3	0.0055	0.036	-0.1	0.26	0.39	0.2	0.082	0.15	0.05	0.0076	0.21
ENSG00000158825	CDA	7	0.3	0.0055	0.036	-0.1	0.34	0.47	-0.4	0.00074	0.0035	0.01	0.51	0.79
ENSG00000131016	AKAP12	9	-0.4	0.0055	0.036	-0.4	0.0045	0.018	-0.03	0.82	0.87	0.07	0.083	0.38
ENSG00000144381	HSPD1	8	-0.3	0.0055	0.036	-0.2	0.17	0.29	0.2	0.13	0.22	0.04	0.072	0.36
ENSG00000167272	POP5	4	-0.2	0.0055	0.036	-0.05	0.53	0.65	0.2	0.029	0.066	0.005	0.68	0.88
ENSG00000112561	TFEB	5	-0.2	0.0055	0.036	-0.1	0.17	0.28	0.1	0.13	0.22	0.007	0.41	0.72
ENSG00000130741	EIF2S3	6	0.2	0.0055	0.037	0.2	0.0037	0.015	0.02	0.76	0.83	-0.005	0.71	0.89
ENSG00000163660	CCNL1	5	0.4	0.0056	0.037	1	5.4e-10	1.3e-07	0.9	1.4e-07	6.2e-06	-0.002	0.95	0.98
ENSG00000176401	EID2B	4	0.2	0.0056	0.037	0.1	0.12	0.22	-0.1	0.2	0.3	-0.006	0.68	0.88
ENSG00000198925	ATG9A	6	-0.2	0.0056	0.037	0.04	0.63	0.74	0.3	0.0025	0.009	0.008	0.66	0.87
ENSG00000174106	LEMD3	5	0.2	0.0056	0.037	0.09	0.25	0.38	-0.1	0.093	0.16	-0.009	0.57	0.82
ENSG00000128513	POT1	5	0.2	0.0056	0.037	-0.03	0.71	0.8	-0.3	0.0034	0.012	0.001	0.94	0.98
ENSG00000254726	MEX3A	0.8	0.6	0.0056	0.037	1	8.4e-06	0.00013	0.5	0.018	0.044	-0.02	0.59	0.83
ENSG00000175073	VCPIP1	6	0.3	0.0056	0.037	-0.6	8.7e-05	0.00081	-0.9	1.6e-07	6.8e-06	-0.03	0.07	0.36
ENSG00000164631	ZNF12	5	0.2	0.0056	0.037	-0.09	0.28	0.41	-0.3	0.00064	0.0031	-0.003	0.79	0.92
ENSG00000163687	DNASE1L3	2	1	0.0056	0.037	-0.007	0.99	0.99	-1	0.01	0.027	0.07	0.42	0.73
ENSG00000091483	FH	6	-0.2	0.0056	0.037	-0.07	0.3	0.43	0.1	0.071	0.13	0.02	0.11	0.42
ENSG00000184182	UBE2F	5	-0.2	0.0056	0.037	-0.09	0.2	0.32	0.1	0.11	0.19	0.006	0.6	0.84
ENSG00000099365	STX1B	2	0.6	0.0056	0.037	0.6	0.006	0.022	0.03	0.87	0.91	0.07	0.19	0.52
ENSG00000050165	DKK3	5	-0.9	0.0056	0.037	0.02	0.95	0.97	0.9	0.0052	0.016	-0.03	0.39	0.7
ENSG00000178852	EFCAB13	-0.2	1	0.0056	0.037	1	0.00017	0.0014	0.5	0.18	0.28	0.02	0.75	0.91
ENSG00000160752	FDPS	6	-0.5	0.0057	0.037	0.07	0.68	0.78	0.6	0.0028	0.0099	0.07	0.093	0.4
ENSG00000115520	COQ10B	5	-0.3	0.0057	0.037	-0.2	0.052	0.12	0.08	0.38	0.5	-0.01	0.45	0.75
ENSG00000118640	VAMP8	4	0.7	0.0057	0.037	-0.3	0.3	0.43	-0.9	0.00095	0.0042	-0.2	0.006	0.2
ENSG00000160194	NDUFV3	5	-0.2	0.0057	0.037	-0.09	0.22	0.34	0.1	0.11	0.18	0.003	0.78	0.92
ENSG00000250021	C15orf38-AP3S2	3	-0.4	0.0057	0.037	-0.4	0.0097	0.033	0.006	0.97	0.98	0.04	0.26	0.6
ENSG00000162777	DENND2D	4	0.4	0.0057	0.037	-0.1	0.4	0.53	-0.5	0.0013	0.0056	-0.08	0.00023	0.2
ENSG00000156042	CFAP70	3	0.3	0.0057	0.037	0.5	0.00028	0.0021	0.1	0.19	0.29	0.007	0.82	0.93
ENSG00000165156	ZHX1	7	-0.3	0.0057	0.037	-0.5	0.00024	0.0018	-0.2	0.15	0.24	0.05	0.023	0.24
ENSG00000107954	NEURL1	1	-0.8	0.0058	0.037	-0.7	0.031	0.079	0.2	0.57	0.67	0.06	0.41	0.72
ENSG00000161956	SENP3	5	-0.2	0.0058	0.037	-0.08	0.26	0.39	0.1	0.084	0.15	0.01	0.17	0.5
ENSG00000004455	AK2	7	-0.4	0.0058	0.037	-0.2	0.075	0.16	0.1	0.29	0.4	0.07	0.0052	0.2
ENSG00000171533	MAP6	2	-0.6	0.0058	0.037	-0.2	0.21	0.34	0.3	0.094	0.17	0.07	0.22	0.56
ENSG00000100804	PSMB5	7	-0.2	0.0058	0.038	-0.1	0.064	0.14	0.07	0.33	0.44	0.01	0.42	0.73
[truncated: 11,332 more rows]

## Sheet: S1b SM DEG
GeneID	HGNCsymbol	AveExpr_SM_lcpm	Post.vs.Pre_logFC	Post.vs.Pre_Pval	Post.vs.Pre_FDR	Wash.vs.Post_logFC	Wash.vs.Post_Pval	Wash.vs.Post_FDR	Wash.vs.Pre_logFC	Wash.vs.Pre_Pval	Wash.vs.Pre_FDR
ENSG00000012223	LTF	-0.2	-2	0.00029	0.93	0.8	0.023	0.22	-0.9	0.005	0.059
ENSG00000175832	ETV4	0.6	2	0.00031	0.93	-2	0.00013	0.056	-0.02	0.96	0.98
ENSG00000179796	LRRC3B	6	-1	0.00033	0.93	0.5	0.026	0.23	-0.6	0.012	0.086
ENSG00000084764	MAPRE3	6	-0.6	0.00056	0.93	0.2	0.088	0.37	-0.4	0.0058	0.063
ENSG00000257591	ZNF625	-1	-2	0.00057	0.93	1	0.018	0.2	-0.9	0.015	0.098
ENSG00000114405	C3orf14	2	-1	0.0007	0.93	0.2	0.33	0.65	-0.9	0.00091	0.032
ENSG00000135077	HAVCR2	-2	-2	0.00094	0.93	1	0.021	0.21	-0.9	0.02	0.11
ENSG00000053108	FSTL4	2	-1	0.0011	0.93	1	0.0004	0.072	-0.04	0.84	0.92
ENSG00000091137	SLC26A4	0.6	-1	0.0011	0.93	0.6	0.021	0.21	-0.4	0.05	0.18
ENSG00000197329	PELI1	4	-1	0.0012	0.93	0.6	0.019	0.2	-0.4	0.053	0.19
ENSG00000128886	ELL3	2	-2	0.0016	0.93	0.4	0.33	0.65	-1	0.0025	0.044
ENSG00000166426	CRABP1	-2	-2	0.0017	0.93	2	0.005	0.13	-0.7	0.16	0.35
ENSG00000139190	VAMP1	4	-0.5	0.0017	0.93	0.2	0.1	0.4	-0.3	0.011	0.085
ENSG00000108551	RASD1	0.5	-2	0.0017	0.93	1	0.07	0.34	-1	0.013	0.09
ENSG00000168427	KLHL30	6	-0.8	0.0017	0.93	0.7	0.0013	0.097	-0.06	0.71	0.84
ENSG00000136244	IL6	-2	-2	0.0019	0.93	1	0.019	0.2	-0.9	0.053	0.19
ENSG00000053438	NNAT	0.9	-3	0.0019	0.93	0.7	0.27	0.6	-2	0.0053	0.06
ENSG00000143320	CRABP2	5	-1	0.0022	0.93	0.5	0.11	0.41	-0.7	0.019	0.11
ENSG00000187550	SBK2	-1	-5	0.0022	0.93	5	0.00014	0.056	0.7	0.44	0.63
ENSG00000182566	CLEC4G	1	-2	0.0024	0.93	0.5	0.36	0.67	-2	0.0016	0.038
ENSG00000156113	KCNMA1	5	0.7	0.0024	0.93	0.0009	1	1	0.7	0.00058	0.028
ENSG00000113369	ARRDC3	6	-0.8	0.0028	0.93	0.2	0.45	0.74	-0.6	0.0037	0.051
ENSG00000160190	SLC37A1	4	-0.6	0.0029	0.93	0.4	0.008	0.16	-0.1	0.29	0.49
ENSG00000100600	LGMN	7	-0.5	0.0032	0.93	0.3	0.029	0.24	-0.2	0.13	0.31
ENSG00000101333	PLCB4	3	0.6	0.0034	0.93	-0.09	0.52	0.79	0.5	0.0036	0.051
ENSG00000149968	MMP3	-0.8	-2	0.0036	0.93	1	0.035	0.26	-1	0.01	0.082
ENSG00000129173	E2F8	2	1	0.0038	0.93	0.07	0.78	0.92	1	0.00058	0.028
ENSG00000080031	PTPRH	-1	-2	0.0039	0.93	1	0.035	0.26	-1	0.053	0.19
ENSG00000110002	VWA5A	5	-1	0.0041	0.93	0.2	0.46	0.75	-0.8	0.0055	0.061
ENSG00000185652	NTF3	-1	-1	0.0042	0.93	1	0.0084	0.16	-0.3	0.33	0.54
ENSG00000115525	ST3GAL5	4	-0.4	0.0043	0.93	0.03	0.8	0.93	-0.4	0.0022	0.043
ENSG00000145014	TMEM44	5	-0.6	0.0043	0.93	0.5	0.006	0.14	-0.1	0.51	0.69
ENSG00000149150	SLC43A1	4	-0.7	0.0045	0.93	0.2	0.21	0.54	-0.4	0.02	0.11
ENSG00000067221	STOML1	2	-0.8	0.0045	0.93	0.3	0.096	0.39	-0.4	0.042	0.16
ENSG00000264424	MYH4	9	-2	0.0045	0.93	0.8	0.11	0.42	-1	0.05	0.18
ENSG00000103066	PLA2G15	5	-0.6	0.0045	0.93	0.3	0.078	0.36	-0.3	0.065	0.21
ENSG00000151948	GLT1D1	-1	-2	0.0046	0.93	0.9	0.058	0.31	-0.8	0.079	0.23
ENSG00000010361	FUZ	3	-0.5	0.0046	0.93	0.1	0.39	0.7	-0.4	0.0085	0.074
ENSG00000123999	INHA	0.8	-0.9	0.0048	0.93	0.7	0.0083	0.16	-0.2	0.38	0.58
ENSG00000123146	ADGRE5	5	-0.7	0.005	0.93	0.4	0.032	0.25	-0.3	0.17	0.36
ENSG00000188643	S100A16	6	-0.4	0.005	0.93	0.1	0.26	0.59	-0.3	0.018	0.11
ENSG00000163703	CRELD1	5	-0.3	0.005	0.93	0.03	0.69	0.88	-0.2	0.0034	0.05
ENSG00000197557	TTC30A	3	-0.7	0.0051	0.93	0.3	0.089	0.38	-0.3	0.058	0.2
ENSG00000007952	NOX1	-0.5	-1	0.0051	0.93	0.4	0.2	0.53	-0.8	0.016	0.099
ENSG00000153820	SPHKAP	-0.8	-2	0.0051	0.93	1	0.089	0.38	-1	0.03	0.14
ENSG00000166501	PRKCB	-1	-2	0.0052	0.93	1	0.012	0.18	-0.5	0.27	0.48
ENSG00000160097	FNDC5	6	0.6	0.0054	0.93	-0.6	0.0012	0.097	-0.04	0.79	0.88
ENSG00000185532	PRKG1	5	0.9	0.0054	0.93	-0.3	0.18	0.51	0.6	0.03	0.14
ENSG00000133398	MED10	5	-0.3	0.0054	0.93	-0.06	0.55	0.81	-0.4	0.0004	0.024
ENSG00000134107	BHLHE40	8	-0.6	0.0055	0.93	0.6	0.0015	0.1	0.03	0.85	0.92
ENSG00000166592	RRAD	7	-1	0.0056	0.93	0.4	0.14	0.46	-0.6	0.048	0.18
ENSG00000102683	SGCG	7	-0.5	0.0057	0.93	0.2	0.2	0.53	-0.3	0.03	0.14
ENSG00000154127	UBASH3B	1	-1	0.0057	0.93	1	0.0015	0.1	0.03	0.91	0.95
ENSG00000152104	PTPN14	5	0.4	0.0058	0.93	0.2	0.21	0.54	0.6	0.00011	0.015
ENSG00000167972	ABCA3	4	-0.6	0.0059	0.93	0.8	0.00025	0.063	0.2	0.28	0.49
ENSG00000077092	RARB	3	0.8	0.0059	0.93	-0.7	0.0067	0.15	0.1	0.68	0.81
ENSG00000132031	MATN3	-0.8	-1	0.0061	0.93	0.9	0.035	0.25	-0.6	0.11	0.28
ENSG00000163348	PYGO2	5	-0.4	0.0062	0.93	0.1	0.21	0.54	-0.2	0.029	0.14
ENSG00000135373	EHF	-1	-2	0.0062	0.93	0.8	0.056	0.31	-0.7	0.069	0.22
ENSG00000176842	IRX5	-2	-4	0.0064	0.93	3	0.0076	0.15	-0.7	0.41	0.6
ENSG00000168944	CEP120	4	0.4	0.0065	0.93	-0.1	0.17	0.5	0.2	0.042	0.16
ENSG00000163618	CADPS	5	-0.5	0.0065	0.93	0.08	0.54	0.8	-0.4	0.009	0.076
ENSG00000170370	EMX2	0.2	-2	0.0066	0.93	1	0.009	0.16	-0.4	0.36	0.56
ENSG00000198523	PLN	5	0.8	0.0067	0.93	0.3	0.18	0.51	1	6.8e-05	0.014
ENSG00000109832	DDX25	0.5	-1	0.0067	0.93	0.7	0.067	0.33	-0.6	0.041	0.16
ENSG00000150687	PRSS23	7	-0.9	0.0069	0.93	0.3	0.24	0.57	-0.6	0.03	0.14
ENSG00000163704	PRRT3	0.07	-1	0.0071	0.93	0.7	0.036	0.26	-0.4	0.17	0.36
ENSG00000168003	SLC3A2	7	-0.5	0.0071	0.93	0.3	0.11	0.42	-0.3	0.074	0.22
ENSG00000010295	IFFO1	5	-0.7	0.0071	0.93	0.2	0.29	0.62	-0.5	0.022	0.12
ENSG00000141750	STAC2	-0.1	-2	0.0072	0.93	0.8	0.12	0.43	-1	0.028	0.13
ENSG00000170412	GPRC5C	5	-0.6	0.0072	0.93	0.5	0.011	0.17	-0.1	0.51	0.69
ENSG00000112992	NNT	9	0.7	0.0072	0.93	-0.09	0.66	0.86	0.6	0.0052	0.06
ENSG00000214212	C19orf38	0.9	-0.9	0.0073	0.93	0.5	0.11	0.41	-0.5	0.059	0.2
ENSG00000100906	NFKBIA	5	-0.8	0.0075	0.93	-0.3	0.23	0.56	-1	0.00019	0.018
ENSG00000144290	SLC4A10	0.7	-2	0.0077	0.93	1	0.033	0.25	-0.8	0.17	0.35
ENSG00000107611	CUBN	-1	-1	0.0078	0.93	0.9	0.027	0.23	-0.4	0.21	0.4
ENSG00000166558	SLC38A8	3	-0.7	0.0078	0.93	0.1	0.53	0.79	-0.6	0.01	0.08
ENSG00000116857	TMEM9	3	-1	0.0078	0.93	0.2	0.47	0.76	-0.8	0.0091	0.077
ENSG00000115353	TACR1	-0.02	-2	0.0079	0.93	0.9	0.05	0.29	-0.6	0.078	0.23
ENSG00000143476	DTL	-1	-1	0.008	0.93	0.7	0.084	0.37	-0.6	0.088	0.25
ENSG00000105643	ARRDC2	7	-1	0.0083	0.93	0.4	0.26	0.59	-0.8	0.032	0.14
ENSG00000158062	UBXN11	-1	-1	0.0084	0.93	0.5	0.16	0.48	-0.7	0.049	0.18
ENSG00000197961	ZNF121	1	0.7	0.0084	0.93	0.1	0.64	0.86	0.8	0.0011	0.034
ENSG00000143367	TUFT1	3	-0.6	0.0084	0.93	0.3	0.12	0.43	-0.3	0.092	0.25
ENSG00000146859	TMEM140	4	-0.7	0.0084	0.93	0.9	0.00042	0.072	0.2	0.3	0.51
ENSG00000105664	COMP	2	-3	0.0085	0.93	1	0.1	0.4	-1	0.028	0.13
ENSG00000070444	MNT	3	-0.5	0.0086	0.93	0.7	0.00057	0.076	0.1	0.38	0.58
ENSG00000160602	NEK8	0.8	-0.8	0.0086	0.93	0.09	0.72	0.89	-0.8	0.0058	0.063
ENSG00000117215	PLA2G2D	1	-2	0.0086	0.93	0.7	0.22	0.55	-1	0.023	0.12
ENSG00000075945	KIFAP3	5	-0.4	0.0087	0.93	0.2	0.09	0.38	-0.2	0.11	0.28
ENSG00000131373	HACL1	5	-0.5	0.0087	0.93	0.2	0.3	0.63	-0.3	0.025	0.13
ENSG00000138411	HECW2	1	1	0.0088	0.93	0.2	0.57	0.82	1	0.00069	0.03
ENSG00000092054	MYH7	10	3	0.009	0.93	-0.9	0.41	0.72	3	0.023	0.12
ENSG00000151365	THRSP	6	-1	0.0091	0.93	0.9	0.032	0.25	-0.4	0.27	0.48
ENSG00000133328	HRASLS2	2	-1	0.0093	0.93	0.1	0.64	0.86	-1	0.0028	0.046
ENSG00000064652	SNX24	4	-0.4	0.0094	0.93	0.2	0.071	0.34	-0.2	0.15	0.34
ENSG00000206579	XKR4	-0.7	-1	0.0094	0.93	1	0.0036	0.12	0.02	0.95	0.97
ENSG00000197971	MBP	5	0.7	0.0096	0.93	0.2	0.25	0.58	0.9	0.00027	0.021
ENSG00000166900	STX3	4	-0.6	0.0097	0.93	0.2	0.39	0.7	-0.5	0.021	0.11
ENSG00000206305	HLA-DQA1	2	0.6	0.0097	0.93	0.05	0.79	0.92	0.7	0.0016	0.038
ENSG00000231526	HLA-DQA2	2	0.6	0.0097	0.93	0.05	0.79	0.92	0.7	0.0016	0.038
ENSG00000172794	RAB37	-1	1	0.0098	0.93	-0.2	0.68	0.87	1	0.012	0.086
ENSG00000232995		6	0.7	0.01	0.93	0.5	0.031	0.24	1	2.4e-05	0.0089
ENSG00000143248	RGS5	6	0.7	0.01	0.93	0.5	0.031	0.24	1	2.4e-05	0.0089
ENSG00000185697	MYBL1	-1	-1	0.01	0.93	1	0.035	0.25	-0.5	0.27	0.47
ENSG00000185499	MUC1	-2	-3	0.01	0.93	1	0.081	0.36	-1	0.097	0.26
ENSG00000188257	PLA2G2A	3	-2	0.01	0.93	-0.3	0.55	0.81	-2	0.0012	0.034
ENSG00000164535	DAGLB	4	-0.4	0.01	0.93	0.3	0.026	0.23	-0.1	0.37	0.57
ENSG00000129353	SLC44A2	8	-0.4	0.011	0.93	0.1	0.31	0.63	-0.3	0.034	0.15
ENSG00000027697	IFNGR1	5	-0.7	0.011	0.93	0.3	0.14	0.46	-0.4	0.086	0.24
ENSG00000003147	ICA1	2	1	0.011	0.93	-0.9	0.022	0.22	0.2	0.5	0.68
ENSG00000137628	DDX60	2	0.8	0.011	0.93	-0.6	0.022	0.22	0.2	0.53	0.71
ENSG00000117601	SERPINC1	-0.5	-0.9	0.011	0.93	-0.3	0.27	0.6	-1	0.00044	0.026
ENSG00000140450	ARRDC4	5	-0.6	0.011	0.93	-0.2	0.22	0.55	-0.8	0.0003	0.021
ENSG00000165029	ABCA1	6	0.6	0.011	0.93	-0.6	0.0068	0.15	0.03	0.87	0.93
ENSG00000065361	ERBB3	2	-2	0.011	0.93	0.3	0.6	0.84	-2	0.0079	0.072
ENSG00000144468	RHBDD1	4	-0.4	0.011	0.93	0.2	0.049	0.29	-0.1	0.25	0.45
ENSG00000182541	LIMK2	4	-0.4	0.012	0.93	0.08	0.52	0.79	-0.3	0.013	0.092
ENSG00000185760	KCNQ5	5	0.7	0.012	0.93	-0.3	0.24	0.57	0.4	0.055	0.19
ENSG00000111716	LDHB	3	0.7	0.012	0.93	-0.4	0.077	0.36	0.3	0.2	0.39
ENSG00000141458	NPC1	6	-0.5	0.012	0.93	0.4	0.02	0.21	-0.1	0.5	0.68
ENSG00000119686	FLVCR2	1	-2	0.012	0.93	0.3	0.55	0.8	-1	0.0089	0.076
ENSG00000101892	ATP1B4	5	0.8	0.012	0.93	-0.2	0.57	0.82	0.7	0.014	0.092
ENSG00000101665	SMAD7	4	-0.7	0.012	0.93	0.9	0.00098	0.087	0.2	0.41	0.61
ENSG00000172594	SMPDL3A	5	-0.6	0.012	0.93	0.2	0.36	0.67	-0.4	0.03	0.14
ENSG00000174791	RIN1	-0.2	-2	0.012	0.93	0.2	0.64	0.86	-1	0.01	0.082
ENSG00000184445	KNTC1	0.3	-0.7	0.012	0.93	0.8	0.0023	0.11	0.08	0.7	0.83
ENSG00000159713	TPPP3	5	-1	0.012	0.93	0.6	0.094	0.39	-0.5	0.14	0.33
ENSG00000102007	PLP2	5	-0.6	0.012	0.93	0.1	0.55	0.8	-0.5	0.015	0.096
ENSG00000084234	APLP2	7	-0.3	0.013	0.93	0.1	0.23	0.56	-0.2	0.059	0.2
ENSG00000152402	GUCY1A2	4	0.5	0.013	0.93	0.2	0.16	0.49	0.7	0.00018	0.018
ENSG00000089159	PXN	7	-0.4	0.013	0.93	0.1	0.33	0.65	-0.3	0.037	0.15
ENSG00000182885	ADGRG3	-1	-2	0.013	0.93	0.4	0.52	0.78	-2	0.0096	0.079
ENSG00000082212	ME2	5	0.7	0.013	0.93	-0.2	0.25	0.58	0.4	0.054	0.19
ENSG00000073754	CD5L	-0.4	-2	0.013	0.93	0.7	0.24	0.57	-1	0.021	0.11
ENSG00000160563	MED27	3	-0.4	0.013	0.93	0.2	0.18	0.5	-0.2	0.079	0.23
ENSG00000234243	GPSM3	-0.2	-1	0.013	0.93	0.4	0.33	0.65	-0.9	0.025	0.12
ENSG00000069122	ADGRF5	4	0.6	0.013	0.93	-0.1	0.54	0.8	0.5	0.017	0.1
ENSG00000136867	SLC31A2	4	-0.4	0.013	0.93	0.02	0.85	0.95	-0.4	0.0071	0.069
ENSG00000274665	PVALB	8	-0.8	0.013	0.93	-0.07	0.78	0.92	-0.8	0.0025	0.045
ENSG00000129128	SPCS3	6	-0.3	0.013	0.93	0.3	0.0015	0.1	0.06	0.48	0.67
ENSG00000116133	DHCR24	1	-1	0.014	0.93	1	0.0026	0.12	0.1	0.72	0.84
ENSG00000170893	TRH	-0.01	-2	0.014	0.93	0.5	0.34	0.66	-1	0.016	0.099
ENSG00000108963	DPH1	4	-0.4	0.014	0.93	0.03	0.82	0.94	-0.4	0.0084	0.074
ENSG00000162998	FRZB	6	1	0.014	0.93	-0.9	0.0074	0.15	0.02	0.95	0.97
ENSG00000164695	CHMP4C	3	-0.6	0.014	0.93	0.5	0.014	0.18	-0.08	0.67	0.81
ENSG00000196975	ANXA4	5	-1	0.014	0.93	0.2	0.62	0.85	-0.9	0.013	0.092
ENSG00000165996	HACD1	6	-0.5	0.014	0.93	0.3	0.1	0.4	-0.2	0.16	0.35
ENSG00000183914	DNAH2	-2	-2	0.014	0.93	3	0.00056	0.076	0.7	0.22	0.42
ENSG00000283448	GPR1	2	-2	0.015	0.93	0.9	0.13	0.45	-0.9	0.066	0.21
ENSG00000170312	CDK1	-0.1	-1	0.015	0.93	0.4	0.28	0.6	-0.7	0.031	0.14
ENSG00000158022	TRIM63	8	-1	0.015	0.93	0.5	0.16	0.49	-0.6	0.11	0.27
ENSG00000168591	TMUB2	4	-0.4	0.015	0.93	0.09	0.43	0.73	-0.3	0.027	0.13
ENSG00000090104	RGS1	-1	-2	0.015	0.93	0.5	0.48	0.76	-2	0.0097	0.079
ENSG00000129566	TEP1	7	-0.3	0.015	0.93	-0.07	0.51	0.78	-0.4	0.0012	0.035
ENSG00000100100	PIK3IP1	5	-0.6	0.015	0.93	0.2	0.26	0.59	-0.4	0.059	0.2
ENSG00000205221	VIT	4	-1	0.015	0.93	0.9	0.03	0.24	-0.3	0.36	0.56
ENSG00000141179	PCTP	3	-0.4	0.015	0.93	0.07	0.59	0.83	-0.3	0.015	0.097
ENSG00000100055	CYTH4	1	-0.9	0.015	0.93	-0.1	0.67	0.87	-1	0.0011	0.034
ENSG00000139173	TMEM117	3	-0.5	0.015	0.93	0.3	0.073	0.35	-0.2	0.22	0.42
ENSG00000125898	FAM110A	2	-1	0.015	0.93	-0.5	0.14	0.46	-1	0.00038	0.024
ENSG00000128050	PAICS	3	-0.4	0.015	0.93	0.3	0.012	0.17	-0.03	0.77	0.87
ENSG00000114395	CYB561D2	0.02	-0.9	0.015	0.93	0.1	0.67	0.87	-0.8	0.0081	0.073
ENSG00000271858		0.02	-0.9	0.015	0.93	0.1	0.67	0.87	-0.8	0.0081	0.073
ENSG00000164038	SLC9B2	1	-0.6	0.016	0.93	0.7	0.0021	0.11	0.1	0.56	0.73
ENSG00000230456	DDR1	4	-0.5	0.016	0.93	0.1	0.51	0.78	-0.4	0.023	0.12
ENSG00000128039	SRD5A3	4	-0.3	0.016	0.93	0.2	0.17	0.5	-0.2	0.093	0.26
ENSG00000244405	ETV5	3	0.7	0.016	0.93	-0.7	0.009	0.16	0.02	0.93	0.96
ENSG00000169621	APLF	2	-0.6	0.016	0.93	0.09	0.62	0.85	-0.5	0.015	0.095
ENSG00000168826	ZBTB49	3	-0.4	0.016	0.93	-0.05	0.69	0.88	-0.5	0.0023	0.043
ENSG00000144746	ARL6IP5	9	-0.4	0.016	0.93	-0.04	0.77	0.91	-0.4	0.0031	0.048
ENSG00000112232	KHDRBS2	1	-0.6	0.016	0.93	0.2	0.41	0.71	-0.4	0.053	0.19
ENSG00000160808	MYL3	9	1	0.016	0.93	-0.6	0.21	0.54	0.8	0.092	0.25
ENSG00000198133	TMEM229B	-0.2	-2	0.017	0.93	1	0.062	0.32	-0.5	0.22	0.42
ENSG00000125726	CD70	-0.9	-2	0.017	0.93	0.6	0.35	0.67	-1	0.022	0.12
ENSG00000114805	PLCH1	0.5	-1	0.017	0.93	0.4	0.23	0.56	-0.6	0.058	0.2
ENSG00000154153	FAM134B	7	-0.8	0.017	0.93	0.7	0.021	0.21	-0.1	0.65	0.79
ENSG00000146147	MLIP	7	-0.4	0.017	0.93	0.1	0.34	0.66	-0.3	0.048	0.18
ENSG00000088756	ARHGAP28	6	-0.6	0.017	0.93	0.2	0.26	0.59	-0.3	0.069	0.22
ENSG00000089199	CHGB	-1	-2	0.017	0.93	0.6	0.4	0.7	-1	0.034	0.15
ENSG00000144843	ADPRH	5	-0.4	0.017	0.93	0.1	0.28	0.61	-0.2	0.063	0.21
ENSG00000153048	CARHSP1	3	-0.6	0.017	0.93	0.4	0.037	0.26	-0.2	0.4	0.59
ENSG00000100368	CSF2RB	0.8	-1	0.017	0.93	0.9	0.032	0.25	-0.3	0.38	0.58
ENSG00000154380	ENAH	7	0.8	0.017	0.93	-0.08	0.77	0.91	0.7	0.011	0.085
ENSG00000158008	EXTL1	3	-0.9	0.018	0.93	1	0.0036	0.12	0.1	0.72	0.84
ENSG00000137077	CCL21	2	-2	0.018	0.93	0.7	0.36	0.67	-1	0.029	0.14
ENSG00000281165	SLC2A6	-0.3	-1	0.018	0.93	0.3	0.52	0.79	-1	0.013	0.089
ENSG00000102445	RUBCNL	-0.5	-1	0.018	0.93	0.7	0.04	0.27	-0.3	0.38	0.58
ENSG00000166783	KIAA0430	6	0.3	0.018	0.93	0.08	0.48	0.76	0.4	0.0014	0.036
ENSG00000099282	TSPAN15	4	-0.7	0.018	0.93	0.05	0.83	0.94	-0.7	0.011	0.082
ENSG00000011105	TSPAN9	5	-0.9	0.018	0.93	0.9	0.0047	0.13	0.08	0.78	0.88
ENSG00000099860	GADD45B	2	-1	0.019	0.93	0.2	0.69	0.88	-1	0.013	0.09
ENSG00000171914	TLN2	6	0.7	0.019	0.93	0.05	0.83	0.94	0.7	0.0042	0.055
ENSG00000171017	LRRC8E	-2	-2	0.019	0.93	-0.2	0.77	0.92	-2	0.0034	0.05
ENSG00000116521	SCAMP3	5	-0.3	0.019	0.93	0.2	0.051	0.3	-0.08	0.38	0.58
ENSG00000146477	SLC22A3	4	0.9	0.019	0.93	-0.7	0.036	0.26	0.2	0.5	0.68
ENSG00000011143	MKS1	4	-0.4	0.019	0.93	-0.2	0.13	0.44	-0.5	0.00024	0.02
ENSG00000104497	SNX16	4	-0.5	0.019	0.93	0.5	0.014	0.18	-0.04	0.81	0.9
ENSG00000100311	PDGFB	4	-0.6	0.019	0.93	0.5	0.018	0.2	-0.08	0.69	0.82
ENSG00000185046	ANKS1B	-0.7	-2	0.019	0.93	1	0.084	0.37	-0.7	0.16	0.35
ENSG00000171004	HS6ST2	-0.3	1	0.019	0.93	-1	0.0098	0.16	-0.01	0.98	0.99
ENSG00000120049	KCNIP2	2	-0.5	0.02	0.93	-0.06	0.7	0.88	-0.6	0.0026	0.045
ENSG00000168071	CCDC88B	-0.5	-1	0.02	0.93	0.5	0.19	0.52	-0.6	0.083	0.24
ENSG00000013364	MVP	5	-0.7	0.02	0.93	0.2	0.4	0.71	-0.5	0.043	0.17
ENSG00000068438	FTSJ1	4	-0.3	0.02	0.93	0.04	0.67	0.87	-0.2	0.018	0.11
ENSG00000211584	SLC48A1	5	-0.3	0.02	0.93	0.003	0.98	0.99	-0.3	0.0079	0.072
ENSG00000064300	NGFR	0.5	1	0.02	0.93	-1	0.032	0.25	0.2	0.6	0.76
ENSG00000198756	COLGALT2	0.9	-1	0.02	0.93	1	0.029	0.24	-0.3	0.51	0.69
ENSG00000128016	ZFP36	4	-0.7	0.02	0.93	-0.7	0.013	0.18	-1	3.3e-05	0.01
ENSG00000117013	KCNQ4	3	-0.7	0.021	0.93	0.4	0.12	0.42	-0.3	0.2	0.4
ENSG00000099377	HSD3B7	3	-0.6	0.021	0.93	0.3	0.18	0.51	-0.3	0.13	0.31
ENSG00000213366	GSTM2	6	-0.3	0.021	0.93	0.06	0.61	0.84	-0.3	0.023	0.12
ENSG00000077943	ITGA8	-0.05	0.9	0.021	0.93	0.8	0.02	0.21	2	2.6e-05	0.0089
ENSG00000106261	ZKSCAN1	4	0.5	0.021	0.93	0.5	0.016	0.19	1	2.6e-05	0.0089
ENSG00000165507	C10orf10	3	-1	0.021	0.93	0.004	0.99	1	-1	0.0067	0.068
ENSG00000163159	VPS72	5	-0.3	0.021	0.93	0.05	0.64	0.86	-0.3	0.021	0.12
ENSG00000153551	CMTM7	1	-0.9	0.021	0.93	-0.03	0.93	0.97	-0.9	0.0054	0.061
ENSG00000174740	PABPC5	0.2	0.8	0.021	0.93	-0.5	0.081	0.36	0.3	0.3	0.51
ENSG00000143479	DYRK3	0.8	-1	0.022	0.93	2	0.00022	0.062	0.6	0.045	0.17
ENSG00000168685	IL7R	-1	2	0.022	0.93	0.06	0.91	0.97	2	0.011	0.083
ENSG00000108518	PFN1	6	-0.5	0.022	0.93	-0.06	0.72	0.89	-0.5	0.0038	0.052
ENSG00000052802	MSMO1	4	-0.4	0.022	0.93	0.2	0.23	0.56	-0.2	0.1	0.26
ENSG00000170558	CDH2	-0.3	1	0.022	0.93	-1	0.074	0.35	0.5	0.36	0.57
ENSG00000164611	PTTG1	0.5	-0.9	0.022	0.93	-0.6	0.1	0.4	-1	0.00044	0.026
ENSG00000145850	TIMD4	-0.6	-2	0.022	0.93	0.8	0.25	0.58	-1	0.05	0.18
ENSG00000149582	TMEM25	3	-0.4	0.022	0.93	-0.1	0.33	0.65	-0.5	0.00099	0.033
ENSG00000144648	ACKR2	1	-2	0.022	0.93	0.8	0.15	0.47	-0.8	0.11	0.27
ENSG00000105771	SMG9	4	-0.3	0.022	0.93	-0.02	0.86	0.95	-0.3	0.0056	0.062
ENSG00000171155	C1GALT1C1	3	-0.4	0.023	0.93	-0.02	0.89	0.96	-0.4	0.0055	0.061
ENSG00000187522	HSPA14	5	-0.3	0.023	0.93	0.09	0.38	0.69	-0.2	0.057	0.2
ENSG00000203965	EFCAB7	3	-0.4	0.023	0.93	0.1	0.35	0.67	-0.3	0.061	0.2
ENSG00000158578	ALAS2	-0.2	4	0.023	0.93	0.1	0.94	0.98	4	0.011	0.085
ENSG00000114854	TNNC1	9	2	0.023	0.93	-0.6	0.3	0.62	1	0.088	0.25
ENSG00000137478	FCHSD2	3	0.4	0.023	0.93	-0.03	0.82	0.94	0.4	0.015	0.098
ENSG00000146250	PRSS35	0.5	1	0.023	0.93	-0.5	0.25	0.58	0.7	0.082	0.24
ENSG00000244607	CCDC13	-2	-2	0.023	0.93	3	0.0032	0.12	0.4	0.56	0.73
ENSG00000130811	EIF3G	6	0.3	0.023	0.93	-0.2	0.058	0.31	0.1	0.41	0.6
ENSG00000110723	EXPH5	2	-0.8	0.023	0.93	2	9.9e-06	0.022	0.9	0.0012	0.034
ENSG00000167925	GHDC	4	-0.3	0.024	0.93	0.06	0.62	0.85	-0.3	0.024	0.12
ENSG00000154734	ADAMTS1	5	-0.5	0.024	0.93	0.7	0.0013	0.097	0.2	0.28	0.49
ENSG00000134198	TSPAN2	3	-0.8	0.024	0.93	0.4	0.14	0.46	-0.4	0.19	0.39
ENSG00000131781	FMO5	1	-0.6	0.024	0.93	0.3	0.21	0.54	-0.3	0.13	0.31
ENSG00000124491	F13A1	4	-2	0.024	0.93	2	0.012	0.18	-0.07	0.87	0.93
ENSG00000104804	TULP2	-0.5	-0.8	0.024	0.93	0.4	0.15	0.48	-0.4	0.15	0.34
ENSG00000090659	CD209	2	-2	0.024	0.93	1	0.092	0.38	-0.7	0.19	0.38
ENSG00000164099	PRSS12	4	-0.5	0.024	0.93	0.2	0.3	0.63	-0.3	0.085	0.24
ENSG00000108576	SLC6A4	2	-0.7	0.024	0.93	0.6	0.026	0.23	-0.1	0.67	0.81
ENSG00000072135	PTPN18	4	-0.3	0.024	0.93	-0.2	0.09	0.38	-0.5	0.00022	0.019
ENSG00000040487	PQLC2	3	-0.5	0.024	0.93	0.09	0.57	0.82	-0.4	0.03	0.14
ENSG00000103148	NPRL3	4	-0.3	0.024	0.93	0.2	0.13	0.45	-0.1	0.19	0.39
ENSG00000165794	SLC39A2	-1	-2	0.024	0.93	0.6	0.37	0.69	-1	0.03	0.14
ENSG00000166265	CYYR1	3	0.5	0.025	0.93	-0.1	0.47	0.75	0.4	0.048	0.18
ENSG00000171425	ZNF581	3	0.4	0.025	0.93	-0.3	0.051	0.3	0.09	0.5	0.68
ENSG00000112242	E2F3	5	-0.4	0.025	0.93	0.4	0.018	0.2	-0.03	0.85	0.92
ENSG00000087074	PPP1R15A	6	-0.3	0.025	0.93	0.5	0.00067	0.077	0.2	0.16	0.35
ENSG00000102078	SLC25A14	3	-0.4	0.025	0.93	-0.1	0.41	0.71	-0.5	0.0017	0.038
ENSG00000159173	TNNI1	9	2	0.025	0.93	-0.7	0.35	0.67	1	0.076	0.23
ENSG00000109062	SLC9A3R1	1	-2	0.025	0.93	0.2	0.71	0.89	-1	0.016	0.1
ENSG00000197747	S100A10	7	-0.5	0.025	0.93	-0.1	0.55	0.81	-0.7	0.0028	0.046
ENSG00000067191	CACNB1	9	-0.5	0.025	0.93	0.2	0.16	0.48	-0.2	0.19	0.38
ENSG00000101290	CDS2	6	-0.4	0.025	0.93	0.1	0.33	0.65	-0.3	0.078	0.23
ENSG00000137675	MMP27	0.5	-2	0.025	0.93	0.5	0.35	0.67	-1	0.048	0.18
ENSG00000177106	EPS8L2	-2	-1	0.025	0.93	0.6	0.22	0.55	-0.7	0.067	0.21
ENSG00000162298	SYVN1	5	-0.2	0.025	0.93	0.2	0.012	0.17	0.003	0.97	0.98
ENSG00000265817	FSBP	2	-0.6	0.025	0.93	0.3	0.27	0.59	-0.4	0.087	0.25
ENSG00000143036	SLC44A3	-2	1	0.026	0.93	-0.6	0.22	0.55	0.6	0.17	0.37
ENSG00000129911	KLF16	2	-0.6	0.026	0.93	0.3	0.16	0.49	-0.3	0.16	0.34
ENSG00000147174	ACRC	1	-1	0.026	0.93	0.3	0.33	0.65	-0.6	0.062	0.2
ENSG00000181885	CLDN7	-0.1	-0.9	0.026	0.93	-0.6	0.11	0.41	-1	0.00041	0.025
ENSG00000003989	SLC7A2	7	0.6	0.026	0.93	-0.4	0.092	0.38	0.2	0.31	0.51
ENSG00000033627	ATP6V0A1	6	-0.3	0.026	0.93	0.008	0.94	0.98	-0.3	0.013	0.089
ENSG00000128271	ADORA2A	0.2	0.7	0.027	0.93	-0.2	0.41	0.71	0.5	0.07	0.22
ENSG00000160051	IQCC	3	-0.4	0.027	0.93	0.1	0.29	0.62	-0.2	0.087	0.24
ENSG00000132688	NES	7	-1	0.027	0.93	0.5	0.2	0.53	-0.5	0.16	0.35
ENSG00000120053	GOT1	7	0.5	0.027	0.93	-0.4	0.045	0.28	0.1	0.53	0.7
ENSG00000120925	RNF170	5	-0.3	0.027	0.93	-0.02	0.84	0.95	-0.3	0.0068	0.068
ENSG00000114473	IQCG	4	0.6	0.027	0.93	-0.7	0.0088	0.16	-0.06	0.8	0.89
ENSG00000142748	FCN3	3	0.5	0.028	0.93	-0.1	0.47	0.76	0.4	0.057	0.19
ENSG00000187079	TEAD1	9	0.5	0.028	0.93	0.3	0.069	0.34	0.8	0.00017	0.018
ENSG00000011422	PLAUR	0.08	-1	0.028	0.93	0.4	0.33	0.65	-0.8	0.05	0.18
ENSG00000092871	RFFL	4	-0.3	0.028	0.93	0.04	0.71	0.89	-0.3	0.026	0.13
ENSG00000165490	DDIAS	-1	-1	0.028	0.93	0.3	0.45	0.74	-0.8	0.055	0.19
ENSG00000011021	CLCN6	5	-0.3	0.028	0.93	0.09	0.4	0.71	-0.2	0.066	0.21
ENSG00000187266	EPOR	1	-0.8	0.028	0.93	0.4	0.13	0.44	-0.3	0.2	0.4
ENSG00000152518	ZFP36L2	5	-0.8	0.028	0.93	-0.01	0.97	0.99	-0.8	0.0096	0.079
ENSG00000184557	SOCS3	2	-1	0.028	0.93	-0.007	0.99	1	-1	0.0076	0.071
ENSG00000108342	CSF3	0.2	-2	0.028	0.93	0.3	0.68	0.87	-2	0.019	0.11
ENSG00000176095	IP6K1	4	-0.3	0.028	0.93	0.09	0.46	0.75	-0.2	0.053	0.19
ENSG00000149735	GPHA2	-2	-1	0.028	0.93	0.1	0.79	0.92	-0.9	0.023	0.12
ENSG00000133789	SWAP70	6	-0.3	0.028	0.93	0.06	0.64	0.86	-0.3	0.031	0.14
ENSG00000115386	REG1A	-0.9	-1	0.028	0.93	-0.6	0.24	0.57	-2	0.0019	0.04
ENSG00000163636	PSMD6	7	-0.3	0.028	0.93	0.01	0.9	0.97	-0.3	0.015	0.097
ENSG00000151445	VIPAS39	5	-0.3	0.028	0.93	-0.04	0.69	0.88	-0.3	0.0045	0.056
ENSG00000159259	CHAF1B	2	0.6	0.028	0.93	-0.5	0.034	0.25	0.07	0.76	0.87
ENSG00000116497	S100PBP	3	-0.4	0.029	0.93	-0.006	0.97	0.99	-0.4	0.01	0.081
ENSG00000164176	EDIL3	0.2	1	0.029	0.93	-0.8	0.1	0.4	0.5	0.31	0.52
ENSG00000160746	ANO10	5	-0.3	0.029	0.93	0.2	0.055	0.31	-0.07	0.5	0.68
ENSG00000064989	CALCRL	3	0.7	0.029	0.93	-0.2	0.43	0.73	0.5	0.063	0.2
ENSG00000151726	ACSL1	7	0.4	0.029	0.93	-0.2	0.32	0.64	0.3	0.092	0.25
ENSG00000125753	VASP	4	-0.5	0.029	0.93	0.2	0.19	0.52	-0.2	0.15	0.34
ENSG00000145824	CXCL14	5	-0.8	0.029	0.93	0.2	0.6	0.83	-0.7	0.032	0.14
ENSG00000104691	UBXN8	2	-0.5	0.029	0.93	-0.2	0.36	0.67	-0.7	0.0016	0.037
ENSG00000103723	AP3B2	-0.07	-1	0.029	0.93	-0.1	0.78	0.92	-1	0.0045	0.056
ENSG00000102452	NALCN	0.3	0.9	0.029	0.93	-0.4	0.31	0.63	0.6	0.088	0.25
ENSG00000265190	ANXA8	-1	-2	0.029	0.93	1	0.15	0.48	-1	0.12	0.3
ENSG00000206404	LY6G5C	-0.8	-1	0.029	0.93	0.5	0.22	0.56	-0.5	0.11	0.29
ENSG00000172159	FRMD3	7	-0.5	0.029	0.93	0.1	0.42	0.72	-0.3	0.069	0.22
ENSG00000148339	SLC25A25	6	-0.9	0.029	0.93	1	0.0021	0.11	0.3	0.34	0.54
ENSG00000196072	BLOC1S2	6	-0.3	0.029	0.93	-0.09	0.47	0.75	-0.4	0.0025	0.044
ENSG00000132768	DPH2	3	-0.3	0.029	0.93	0.03	0.78	0.92	-0.3	0.019	0.11
ENSG00000071991	CDH19	0.2	0.9	0.029	0.93	-0.9	0.013	0.18	-0.05	0.88	0.94
ENSG00000184144	CNTN2	-0.2	-2	0.03	0.93	0.3	0.6	0.83	-1	0.025	0.13
ENSG00000072422	RHOBTB1	6	-0.2	0.03	0.93	0.4	0.00025	0.063	0.2	0.055	0.19
ENSG00000102804	TSC22D1	7	-0.4	0.03	0.93	-0.2	0.21	0.54	-0.6	0.00073	0.03
ENSG00000138032	PPM1B	7	0.4	0.03	0.93	-0.006	0.96	0.99	0.4	0.013	0.092
ENSG00000100219	XBP1	7	-0.4	0.03	0.93	-0.04	0.81	0.93	-0.5	0.0075	0.07
ENSG00000187676	B3GLCT	5	-0.3	0.03	0.93	0.1	0.27	0.6	-0.2	0.12	0.3
ENSG00000160179	ABCG1	4	0.7	0.03	0.93	-1	0.00047	0.073	-0.5	0.099	0.26
ENSG00000091106	NLRC4	-1	-1	0.03	0.93	-0.2	0.68	0.88	-1	0.0062	0.065
ENSG00000243509	TNFRSF6B	-1	-1	0.03	0.93	0.8	0.088	0.37	-0.4	0.35	0.55
ENSG00000169884	WNT10B	0.02	-2	0.03	0.93	0.4	0.42	0.72	-1	0.034	0.15
ENSG00000088827	SIGLEC1	2	-1	0.03	0.93	0.2	0.61	0.84	-0.9	0.022	0.12
ENSG00000230128	IER3	3	-0.6	0.03	0.93	-0.03	0.87	0.95	-0.6	0.0084	0.074
ENSG00000109065	NAT9	4	-0.3	0.03	0.93	-0.09	0.37	0.68	-0.4	0.0018	0.04
ENSG00000160055	TMEM234	2	-0.5	0.03	0.93	0.02	0.93	0.98	-0.5	0.014	0.092
ENSG00000159479	MED8	4	-0.3	0.031	0.93	0.03	0.78	0.92	-0.3	0.022	0.12
ENSG00000140497	SCAMP2	4	-0.3	0.031	0.93	0.1	0.33	0.65	-0.2	0.094	0.26
ENSG00000133874	RNF122	4	-0.6	0.031	0.93	0.4	0.11	0.41	-0.2	0.3	0.51
ENSG00000164120	HPGD	5	-0.3	0.031	0.93	0.1	0.37	0.68	-0.2	0.083	0.24
ENSG00000149541	B3GAT3	3	-0.5	0.031	0.93	0.03	0.89	0.96	-0.5	0.014	0.094
ENSG00000119943	PYROXD2	4	-0.6	0.031	0.93	-0.03	0.9	0.96	-0.6	0.014	0.094
ENSG00000105671	DDX49	4	-0.3	0.031	0.93	0.2	0.061	0.32	-0.07	0.49	0.67
ENSG00000064225	ST3GAL6	7	-0.4	0.031	0.93	0.2	0.26	0.59	-0.2	0.13	0.31
ENSG00000120693	SMAD9	3	-0.6	0.031	0.93	0.3	0.16	0.49	-0.3	0.2	0.39
ENSG00000133119	RFC3	2	-0.4	0.031	0.93	0.05	0.79	0.92	-0.4	0.019	0.11
ENSG00000075914	EXOSC7	3	-0.3	0.031	0.93	-0.2	0.046	0.29	-0.5	0.00014	0.017
ENSG00000183401	CCDC159	2	-0.5	0.031	0.93	-0.3	0.16	0.49	-0.8	0.00053	0.027
ENSG00000103978	TMEM87A	6	-0.4	0.032	0.93	0.08	0.58	0.82	-0.3	0.044	0.17
ENSG00000170345	FOS	5	-1	0.032	0.93	0.1	0.82	0.94	-1	0.022	0.12
ENSG00000173517	PEAK1	5	0.4	0.032	0.93	0.3	0.04	0.27	0.7	0.00011	0.015
ENSG00000137699	TRIM29	0.2	-2	0.032	0.93	0.07	0.9	0.96	-1	0.013	0.089
ENSG00000198089	SFI1	2	-0.5	0.032	0.93	-0.01	0.94	0.98	-0.5	0.01	0.081
ENSG00000137216	TMEM63B	5	-0.4	0.032	0.93	0.3	0.028	0.23	-0.03	0.8	0.89
ENSG00000254685	FPGT	4	-0.4	0.032	0.93	-0.1	0.5	0.77	-0.5	0.003	0.047
ENSG00000282854	ASAP3	4	-0.8	0.033	0.93	-0.2	0.56	0.81	-0.9	0.0037	0.051
ENSG00000111245	MYL2	9	2	0.033	0.93	-0.8	0.4	0.71	2	0.08	0.23
ENSG00000133800	LYVE1	4	-2	0.033	0.93	1	0.079	0.36	-0.5	0.34	0.54
ENSG00000172175	MALT1	3	0.4	0.033	0.93	-0.1	0.31	0.63	0.2	0.12	0.29
ENSG00000055332	EIF2AK2	2	0.6	0.033	0.93	0.04	0.84	0.94	0.6	0.011	0.082
ENSG00000080845	DLGAP4	7	-0.4	0.033	0.93	0.09	0.59	0.83	-0.3	0.045	0.17
ENSG00000171819	ANGPTL7	1	1	0.033	0.93	-0.5	0.22	0.56	0.6	0.12	0.29
ENSG00000069399	BCL3	2	-0.9	0.033	0.93	0.3	0.3	0.63	-0.5	0.1	0.27
ENSG00000115944	COX7A2L	4	0.3	0.033	0.93	-0.4	0.00044	0.072	-0.2	0.083	0.24
ENSG00000107672	NSMCE4A	4	-0.4	0.033	0.93	-0.2	0.22	0.55	-0.6	0.00093	0.032
ENSG00000186462	NAP1L2	5	-0.3	0.034	0.93	0.2	0.12	0.43	-0.1	0.31	0.51
ENSG00000162073	PAQR4	0.9	0.7	0.034	0.93	-0.4	0.13	0.45	0.2	0.36	0.56
ENSG00000243496	HLA-DOB	-0.3	0.8	0.034	0.93	-0.3	0.28	0.61	0.5	0.12	0.29
ENSG00000177675	CD163L1	0.9	-1	0.034	0.93	1	0.042	0.28	-0.3	0.51	0.69
ENSG00000172081	MOB3A	1	-0.8	0.034	0.93	0.4	0.23	0.56	-0.4	0.16	0.35
ENSG00000196850	PPTC7	8	0.7	0.034	0.93	0.2	0.39	0.7	0.9	0.0021	0.042
ENSG00000186567	CEACAM19	1	-0.6	0.034	0.93	0.5	0.024	0.22	-0.05	0.8	0.89
ENSG00000110108	TMEM109	7	-0.3	0.034	0.93	0.1	0.27	0.6	-0.2	0.14	0.32
ENSG00000037757	MRI1	3	-0.3	0.034	0.93	0.06	0.62	0.84	-0.3	0.04	0.16
ENSG00000173153	ESRRA	6	0.5	0.034	0.93	-0.2	0.26	0.59	0.3	0.14	0.32
ENSG00000167306	MYO5B	-0.4	-2	0.034	0.93	1	0.23	0.56	-1	0.11	0.28
ENSG00000186204	CYP4F12	1	-0.6	0.034	0.93	-0.07	0.76	0.91	-0.6	0.0074	0.07
ENSG00000124104	SNX21	5	-0.3	0.034	0.93	0.3	0.026	0.23	-0.02	0.86	0.92
ENSG00000172005	MAL	-2	-1	0.034	0.93	0.8	0.15	0.47	-0.6	0.17	0.37
ENSG00000116132	PRRX1	7	0.5	0.034	0.93	-0.4	0.05	0.3	0.09	0.6	0.76
ENSG00000116574	RHOU	5	0.5	0.034	0.93	-0.08	0.69	0.88	0.5	0.035	0.15
ENSG00000178761	FAM219B	4	-0.2	0.034	0.93	0.02	0.83	0.94	-0.2	0.023	0.12
ENSG00000109171	SLAIN2	7	0.3	0.034	0.93	-0.04	0.77	0.91	0.3	0.027	0.13
ENSG00000151623	NR3C2	4	0.4	0.034	0.93	-0.1	0.46	0.75	0.3	0.069	0.22
ENSG00000171962	DRC3	-0.3	-0.7	0.035	0.93	0.5	0.099	0.39	-0.3	0.31	0.52
ENSG00000163466	ARPC2	7	0.2	0.035	0.93	-0.4	0.00099	0.088	-0.1	0.16	0.35
ENSG00000005381	MPO	-1	-1	0.035	0.93	0.2	0.56	0.81	-0.8	0.035	0.15
ENSG00000180448	ARHGAP45	0.1	-1	0.035	0.93	0.6	0.27	0.59	-0.8	0.089	0.25
ENSG00000166482	MFAP4	6	-1	0.035	0.93	0.5	0.24	0.57	-0.6	0.16	0.35
ENSG00000083093	PALB2	3	-0.3	0.035	0.93	0.2	0.11	0.42	-0.1	0.33	0.53
ENSG00000105989	WNT2	-1	-2	0.035	0.93	1	0.19	0.52	-1	0.13	0.31
ENSG00000007392	LUC7L	5	-0.4	0.035	0.93	-0.3	0.086	0.37	-0.7	0.00031	0.022
ENSG00000109805	NCAPG	1	-0.5	0.035	0.93	0.1	0.53	0.79	-0.4	0.054	0.19
ENSG00000122484	RPAP2	4	-0.3	0.035	0.93	0.01	0.91	0.97	-0.3	0.019	0.11
ENSG00000131871	SELENOS	5	-0.3	0.035	0.93	0.06	0.61	0.84	-0.2	0.043	0.17
ENSG00000143858	SYT2	5	1	0.035	0.93	-0.5	0.17	0.5	0.4	0.23	0.43
ENSG00000130222	GADD45G	4	-0.9	0.035	0.93	-1	0.016	0.19	-2	8.2e-05	0.015
ENSG00000044090	CUL7	5	-0.2	0.035	0.93	0.04	0.64	0.86	-0.2	0.04	0.16
ENSG00000130164	LDLR	0.9	-1	0.036	0.93	2	0.0011	0.093	0.5	0.15	0.34
ENSG00000104783	KCNN4	0.6	-0.8	0.036	0.93	-0.1	0.62	0.85	-0.9	0.0052	0.06
ENSG00000095303	PTGS1	3	-0.9	0.036	0.93	0.1	0.66	0.86	-0.7	0.032	0.14
ENSG00000115523	GNLY	-1	-1	0.037	0.93	0.5	0.27	0.59	-0.7	0.14	0.32
ENSG00000185619	PCGF3	4	0.2	0.037	0.93	-0.1	0.26	0.59	0.1	0.16	0.35
ENSG00000120217	CD274	-0.9	0.8	0.037	0.93	-0.7	0.046	0.29	0.1	0.71	0.84
ENSG00000178053	MLF1	9	-0.4	0.037	0.93	-0.06	0.69	0.88	-0.4	0.0062	0.065
ENSG00000171223	JUNB	2	-1	0.037	0.93	0.3	0.4	0.71	-0.7	0.071	0.22
ENSG00000120160	EQTN	-0.5	-1	0.037	0.93	1	0.04	0.27	-0.2	0.58	0.74
ENSG00000204010	IFIT1B	0.3	1	0.037	0.93	-0.2	0.64	0.86	0.8	0.071	0.22
ENSG00000118514	ALDH8A1	-0.6	-0.8	0.037	0.93	0.02	0.94	0.98	-0.7	0.016	0.099
ENSG00000164488	DACT2	2	-1	0.037	0.93	0.1	0.78	0.92	-1	0.018	0.11
ENSG00000197081	IGF2R	8	0.3	0.037	0.93	0.02	0.87	0.95	0.4	0.011	0.083
ENSG00000108556	CHRNE	-0.2	2	0.037	0.93	-2	0.044	0.28	0.1	0.88	0.94
ENSG00000160883	HK3	2	-0.9	0.037	0.93	-0.2	0.67	0.87	-1	0.0047	0.057
ENSG00000124701	APOBEC2	10	-0.4	0.038	0.93	0.1	0.36	0.67	-0.2	0.11	0.28
ENSG00000184900	SUMO3	6	0.3	0.038	0.93	-0.2	0.1	0.4	0.1	0.39	0.59
ENSG00000112139	MDGA1	3	-0.6	0.038	0.93	0.3	0.19	0.52	-0.3	0.21	0.41
ENSG00000226742	HSBP1L1	3	0.4	0.038	0.93	-0.6	0.0014	0.099	-0.2	0.19	0.38
ENSG00000156427	FGF18	0.3	-1	0.038	0.93	0.4	0.39	0.7	-0.8	0.068	0.21
ENSG00000113282	CLINT1	6	0.2	0.038	0.93	-0.02	0.79	0.92	0.2	0.028	0.13
ENSG00000094841	UPRT	3	-0.4	0.038	0.93	0.3	0.06	0.32	-0.08	0.55	0.72
ENSG00000172399	MYOZ2	6	1	0.038	0.93	-0.3	0.44	0.73	0.7	0.069	0.22
ENSG00000115183	TANC1	5	0.3	0.038	0.93	-0.02	0.84	0.95	0.3	0.026	0.13
ENSG00000081087	OSTM1	4	-0.3	0.039	0.93	0.005	0.97	0.99	-0.3	0.018	0.11
ENSG00000139998	RAB15	3	0.7	0.039	0.93	-1	0.00051	0.073	-0.5	0.083	0.24
ENSG00000156076	WIF1	0.5	-2	0.039	0.93	0.2	0.85	0.95	-2	0.007	0.069
ENSG00000165186	PTCHD1	-0.8	1	0.039	0.93	-0.8	0.085	0.37	0.3	0.48	0.67
ENSG00000139182	CLSTN3	0.6	-1	0.039	0.93	0.5	0.23	0.56	-0.5	0.14	0.32
ENSG00000196154	S100A4	6	-1	0.039	0.93	0.2	0.64	0.86	-1	0.041	0.16
ENSG00000063046	EIF4B	8	0.4	0.039	0.93	-0.07	0.69	0.88	0.4	0.038	0.15
ENSG00000231618	PPT2	4	-0.3	0.039	0.93	-0.04	0.73	0.9	-0.3	0.0084	0.074
ENSG00000130590	SAMD10	-1	-0.8	0.039	0.93	0.3	0.26	0.59	-0.4	0.13	0.31
ENSG00000169252	ADRB2	4	-0.5	0.039	0.93	0.3	0.23	0.56	-0.3	0.19	0.38
ENSG00000105854	PON2	4	-0.4	0.039	0.93	-0.1	0.54	0.8	-0.5	0.0039	0.053
ENSG00000166508	MCM7	4	0.2	0.039	0.93	-0.4	0.0014	0.099	-0.1	0.19	0.38
ENSG00000275246	TLCD2	-0.7	-0.9	0.039	0.93	0.4	0.24	0.57	-0.5	0.14	0.32
ENSG00000025156	HSF2	5	-0.4	0.039	0.93	0.2	0.34	0.66	-0.2	0.12	0.3
ENSG00000170876	TMEM43	6	-0.6	0.039	0.93	0.2	0.45	0.74	-0.4	0.084	0.24
ENSG00000091879	ANGPT2	3	-0.5	0.039	0.93	-0.3	0.21	0.54	-0.8	0.0011	0.034
ENSG00000165071	TMEM71	0.6	-0.9	0.04	0.93	0.3	0.35	0.67	-0.5	0.082	0.24
ENSG00000196118	CCDC189	-0.7	-1	0.04	0.93	0.1	0.8	0.93	-0.9	0.026	0.13
ENSG00000141384	TAF4B	2	-0.4	0.04	0.93	0.3	0.062	0.32	-0.09	0.57	0.73
ENSG00000010278	CD9	5	-1	0.04	0.93	0.2	0.69	0.88	-0.8	0.038	0.15
ENSG00000142959	BEST4	-0.7	0.7	0.04	0.93	-0.8	0.013	0.18	-0.08	0.76	0.87
ENSG00000162522	KIAA1522	3	-0.9	0.04	0.93	-0.09	0.81	0.93	-1	0.0085	0.074
ENSG00000135912	TTLL4	4	-0.3	0.04	0.93	0.09	0.41	0.71	-0.2	0.097	0.26
ENSG00000129595	EPB41L4A	1	0.7	0.04	0.93	-0.5	0.058	0.31	0.1	0.62	0.77
ENSG00000196209	SIRPB2	-2	-1	0.04	0.93	1	0.011	0.17	0.1	0.75	0.86
ENSG00000140443	IGF1R	4	-0.3	0.04	0.93	0.4	0.0066	0.15	0.07	0.55	0.72
ENSG00000170581	STAT2	6	-0.3	0.04	0.93	-0.008	0.95	0.98	-0.3	0.015	0.098
ENSG00000135766	EGLN1	9	0.4	0.04	0.93	-0.2	0.34	0.66	0.3	0.12	0.3
ENSG00000140961	OSGIN1	4	-0.4	0.041	0.93	-0.1	0.41	0.72	-0.5	0.0029	0.047
ENSG00000162641	AKNAD1	-0.3	-1	0.041	0.93	0.02	0.96	0.99	-1	0.015	0.098
ENSG00000123338	NCKAP1L	2	-0.9	0.041	0.93	0.6	0.11	0.41	-0.3	0.32	0.53
ENSG00000145335	SNCA	-2	3	0.041	0.93	-0.003	1	1	3	0.026	0.13
ENSG00000198932	GPRASP1	3	0.3	0.041	0.93	-0.3	0.023	0.22	-0.001	0.99	1
ENSG00000149256	TENM4	4	-0.6	0.041	0.93	0.6	0.023	0.22	-0.004	0.99	0.99
ENSG00000163482	STK36	3	-0.5	0.041	0.93	-0.2	0.2	0.53	-0.7	0.0013	0.036
ENSG00000104723	TUSC3	3	-0.6	0.041	0.93	-0.005	0.98	1	-0.6	0.018	0.11
ENSG00000135324	MRAP2	0.3	-0.8	0.041	0.93	-0.1	0.68	0.87	-1	0.0055	0.061
ENSG00000172819	RARG	3	-0.7	0.041	0.93	0.5	0.077	0.36	-0.2	0.44	0.63
ENSG00000162645	GBP2	0.9	0.6	0.041	0.93	-0.9	0.0026	0.12	-0.3	0.29	0.49
ENSG00000163106	HPGDS	-0.5	-2	0.041	0.93	2	0.023	0.22	-0.07	0.89	0.94
ENSG00000141699	FAM134C	6	-0.3	0.041	0.93	-0.08	0.47	0.75	-0.3	0.0037	0.051
ENSG00000214078	CPNE1	5	-0.3	0.041	0.93	-0.03	0.83	0.94	-0.3	0.011	0.085
ENSG00000076554	TPD52	3	-0.5	0.042	0.93	0.3	0.15	0.48	-0.2	0.29	0.5
ENSG00000124374	PAIP2B	6	0.6	0.042	0.93	0.4	0.14	0.46	1	0.00065	0.029
ENSG00000083067	TRPM3	-0.8	0.8	0.042	0.93	-0.5	0.12	0.43	0.3	0.42	0.61
ENSG00000096060	FKBP5	6	0.7	0.042	0.93	0.1	0.71	0.89	0.8	0.0082	0.073
ENSG00000134758	RNF138	3	-0.5	0.042	0.93	0.05	0.82	0.93	-0.5	0.029	0.13
ENSG00000158850	B4GALT3	4	-0.2	0.042	0.93	0.05	0.6	0.84	-0.2	0.055	0.19
ENSG00000145777	TSLP	-2	-2	0.042	0.93	0.4	0.52	0.79	-1	0.051	0.18
ENSG00000095739	BAMBI	-0.6	1	0.042	0.93	-1	0.0031	0.12	-0.4	0.32	0.52
ENSG00000128285	MCHR1	2	-0.9	0.042	0.93	1	0.017	0.2	0.05	0.88	0.94
ENSG00000100129	EIF3L	7	0.3	0.042	0.93	-0.2	0.14	0.46	0.1	0.32	0.53
ENSG00000184465	WDR27	-0.4	-0.9	0.042	0.93	0.4	0.27	0.59	-0.5	0.14	0.33
ENSG00000135926	TMBIM1	7	-0.3	0.043	0.93	0.1	0.36	0.68	-0.2	0.12	0.3
ENSG00000143155	TIPRL	5	-0.2	0.043	0.93	0.01	0.88	0.96	-0.2	0.026	0.13
ENSG00000166848	TERF2IP	5	-0.3	0.043	0.93	-0.07	0.54	0.8	-0.4	0.005	0.059
ENSG00000276879	IFI27L2	4	-0.7	0.043	0.93	-0.3	0.31	0.63	-1	0.0024	0.044
ENSG00000146233	CYP39A1	2	-0.8	0.043	0.93	0.05	0.87	0.95	-0.7	0.019	0.11
ENSG00000163485	ADORA1	0.6	0.6	0.043	0.93	-0.9	0.0042	0.13	-0.2	0.38	0.58
ENSG00000124201	ZNFX1	5	0.3	0.043	0.93	0.02	0.83	0.94	0.3	0.012	0.087
ENSG00000138029	HADHB	8	0.4	0.044	0.93	-0.3	0.075	0.35	0.1	0.54	0.71
ENSG00000197006	METTL9	6	0.3	0.044	0.93	-0.2	0.056	0.31	0.05	0.65	0.8
ENSG00000228628	ATF6B	5	-0.3	0.044	0.93	0.002	0.99	1	-0.3	0.019	0.11
ENSG00000161642	ZNF385A	3	-2	0.044	0.93	2	0.03	0.24	-0.07	0.91	0.95
ENSG00000184154	LRTOMT	0.8	-0.5	0.044	0.93	0.3	0.21	0.54	-0.2	0.22	0.43
ENSG00000156804	FBXO32	9	-0.5	0.044	0.93	0.6	0.011	0.17	0.08	0.67	0.81
ENSG00000138755	CXCL9	-0.6	2	0.045	0.93	-3	0.00091	0.085	-1	0.11	0.29
ENSG00000150627	WDR17	0.6	0.6	0.045	0.93	0.3	0.28	0.6	0.9	0.0019	0.04
ENSG00000168264	IRF2BP2	6	-0.6	0.045	0.93	0.4	0.18	0.51	-0.3	0.28	0.48
ENSG00000008513	ST3GAL1	4	0.5	0.045	0.93	0.08	0.67	0.87	0.6	0.0071	0.069
ENSG00000143333	RGS16	5	-1	0.045	0.93	0.1	0.8	0.93	-0.9	0.036	0.15
ENSG00000101916	TLR8	-1	-2	0.045	0.93	1	0.067	0.33	-0.4	0.51	0.69
ENSG00000147155	EBP	3	-0.5	0.045	0.93	-0.2	0.4	0.7	-0.7	0.0027	0.046
ENSG00000114480	GBE1	7	-0.4	0.045	0.93	0.3	0.089	0.38	-0.1	0.51	0.69
ENSG00000253873	PCDHGA11	0.2	-0.8	0.045	0.93	0.7	0.047	0.29	-0.1	0.65	0.79
ENSG00000131747	TOP2A	-1	-1	0.045	0.93	2	0.0049	0.13	0.4	0.42	0.62
ENSG00000188763	FZD9	-0.02	0.7	0.045	0.93	-0.2	0.38	0.69	0.4	0.14	0.32
ENSG00000118007	STAG1	5	0.3	0.045	0.93	0.2	0.092	0.38	0.5	0.00042	0.025
ENSG00000139631	CSAD	3	-0.3	0.045	0.93	-0.3	0.013	0.18	-0.6	7e-05	0.014
ENSG00000147255	IGSF1	3	-0.8	0.045	0.93	0.4	0.17	0.5	-0.3	0.23	0.44
ENSG00000138246	DNAJC13	5	0.2	0.045	0.93	0.4	0.0018	0.1	0.6	8.3e-06	0.0062
ENSG00000172572	PDE3A	2	0.6	0.045	0.93	0.007	0.98	0.99	0.6	0.018	0.11
ENSG00000123136	DDX39A	4	-0.2	0.045	0.93	-0.2	0.1	0.4	-0.4	0.00052	0.027
ENSG00000128604	IRF5	1	-1	0.045	0.93	-0.3	0.4	0.71	-1	0.002	0.04
ENSG00000135587	SMPD2	2	-0.6	0.045	0.93	-0.04	0.87	0.95	-0.6	0.013	0.09
ENSG00000169435	RASSF6	-0.5	-0.7	0.045	0.93	0.08	0.79	0.92	-0.6	0.063	0.21
ENSG00000198074	AKR1B10	5	-0.4	0.045	0.93	0.003	0.99	1	-0.4	0.021	0.11
ENSG00000134910	STT3A	5	-0.4	0.046	0.93	0.2	0.23	0.56	-0.2	0.22	0.42
ENSG00000160888	IER2	3	-0.6	0.046	0.93	0.3	0.19	0.52	-0.3	0.22	0.42
ENSG00000153406	NMRAL1	4	-0.2	0.046	0.93	-0.2	0.098	0.39	-0.4	0.00053	0.027
ENSG00000196104	SPOCK3	5	-0.5	0.046	0.93	0.04	0.86	0.95	-0.4	0.033	0.14
ENSG00000108387	2019-09-04	2	0.5	0.046	0.93	-0.8	0.0028	0.12	-0.2	0.27	0.48
ENSG00000101000	PROCR	3	-1	0.046	0.93	0.3	0.57	0.82	-0.9	0.046	0.17
ENSG00000143546	S100A8	-0.1	-2	0.046	0.93	0.8	0.37	0.68	-1	0.074	0.22
ENSG00000164530	PI16	4	-2	0.046	0.93	0.9	0.17	0.49	-0.7	0.24	0.45
ENSG00000102763	VWA8	4	0.7	0.047	0.93	0.8	0.013	0.18	1	6.5e-05	0.014
ENSG00000109066	TMEM104	3	-0.4	0.047	0.93	0.4	0.017	0.19	0.03	0.84	0.91
ENSG00000090989	EXOC1	5	-0.3	0.047	0.93	0.06	0.64	0.86	-0.2	0.056	0.19
ENSG00000168333	C8orf22	9	-0.5	0.047	0.93	0.4	0.032	0.25	-0.02	0.93	0.96
ENSG00000151117	TMEM86A	2	-0.6	0.047	0.93	0.1	0.62	0.84	-0.5	0.068	0.21
ENSG00000133030	MPRIP	8	0.4	0.047	0.93	0.4	0.057	0.31	0.8	0.00027	0.021
ENSG00000178585	CTNNBIP1	4	-0.3	0.047	0.93	0.3	0.035	0.26	-0.02	0.87	0.93
ENSG00000015475	BID	2	-0.6	0.047	0.93	-0.1	0.65	0.86	-0.7	0.0087	0.075
ENSG00000169896	ITGAM	2	-1	0.047	0.93	0.5	0.28	0.61	-0.6	0.13	0.31
ENSG00000148814	LRRC27	2	-0.4	0.047	0.93	0.04	0.78	0.92	-0.3	0.037	0.15
ENSG00000161905	ALOX15	0.5	-2	0.047	0.93	0.7	0.27	0.59	-0.8	0.12	0.29
ENSG00000166862	CACNG2	0.6	-0.5	0.047	0.93	-0.3	0.15	0.47	-0.9	0.0011	0.034
ENSG00000183049	CAMK1D	0.3	-1	0.047	0.93	0.4	0.29	0.62	-0.6	0.14	0.33
ENSG00000131669	NINJ1	3	-0.5	0.047	0.93	0.1	0.59	0.83	-0.4	0.056	0.19
ENSG00000111679	PTPN6	2	-0.8	0.047	0.93	0.4	0.22	0.55	-0.4	0.2	0.39
ENSG00000065978	YBX1	9	0.3	0.047	0.93	-0.2	0.069	0.34	0.06	0.61	0.76
ENSG00000197417	SHPK	0.3	-0.8	0.047	0.93	0.6	0.085	0.37	-0.2	0.47	0.66
ENSG00000006282	SPATA20	5	-0.3	0.048	0.93	0.2	0.14	0.47	-0.1	0.35	0.55
ENSG00000169247	SH3TC2	0.3	0.6	0.048	0.93	0.2	0.57	0.82	0.8	0.0082	0.073
ENSG00000186951	PPARA	6	0.5	0.048	0.93	0.3	0.098	0.39	0.8	0.00049	0.027
ENSG00000120162	MOB3B	3	0.5	0.048	0.93	-0.8	0.0022	0.11	-0.3	0.22	0.42
ENSG00000167780	SOAT2	-2	-1	0.048	0.93	0.7	0.16	0.48	-0.5	0.28	0.49
ENSG00000143549	TPM3	9	1	0.048	0.93	-0.06	0.9	0.96	1	0.032	0.14
ENSG00000221968	FADS3	4	-0.4	0.048	0.93	-0.02	0.87	0.95	-0.4	0.016	0.098
ENSG00000128645	HOXD1	2	-0.8	0.048	0.93	0.9	0.0098	0.16	0.1	0.63	0.78
ENSG00000078399	HOXA9	5	-0.4	0.048	0.93	0.05	0.77	0.91	-0.4	0.04	0.16
ENSG00000149182	ARFGAP2	8	-0.4	0.048	0.93	0.02	0.91	0.97	-0.4	0.029	0.14
ENSG00000124159	MATN4	0.03	-2	0.048	0.93	0.6	0.34	0.66	-1	0.076	0.23
ENSG00000066248	NGEF	-1	-2	0.048	0.93	0.4	0.65	0.86	-2	0.035	0.15
ENSG00000132906	CASP9	4	-0.3	0.048	0.93	-0.2	0.076	0.35	-0.5	0.00042	0.025
ENSG00000149328	GLB1L2	-0.2	-0.7	0.048	0.93	0.01	0.96	0.99	-0.6	0.02	0.11
ENSG00000169087	HSPBAP1	4	-0.5	0.049	0.93	-0.4	0.061	0.32	-0.9	0.00037	0.024
ENSG00000221944	TIGD1	1	-0.5	0.049	0.93	-0.1	0.6	0.83	-0.6	0.0071	0.069
ENSG00000123643	SLC36A1	4	-0.6	0.049	0.93	0.2	0.43	0.73	-0.4	0.1	0.27
ENSG00000102100	SLC35A2	3	-0.3	0.049	0.93	0.07	0.53	0.8	-0.2	0.077	0.23
ENSG00000073578	SDHA	8	0.4	0.049	0.93	-0.2	0.18	0.51	0.2	0.29	0.5
ENSG00000177575	CD163	3	-1	0.049	0.93	0.9	0.054	0.3	-0.2	0.63	0.78
ENSG00000169188	APEX2	2	-0.4	0.049	0.93	0.07	0.7	0.88	-0.4	0.042	0.16
ENSG00000116525	TRIM62	1	-0.6	0.049	0.93	0.1	0.56	0.81	-0.4	0.061	0.2
ENSG00000169814	BTD	3	-0.5	0.049	0.93	0.04	0.86	0.95	-0.5	0.029	0.14
ENSG00000086062	B4GALT1	5	-0.3	0.049	0.93	0.3	0.065	0.33	-0.06	0.65	0.79
ENSG00000179820	MYADM	6	-0.9	0.049	0.93	0.4	0.3	0.63	-0.5	0.17	0.36
ENSG00000164659	KIAA1324L	3	0.6	0.049	0.93	0.2	0.33	0.65	0.8	0.0018	0.04
ENSG00000167779	IGFBP6	6	-1	0.049	0.93	0.3	0.43	0.73	-0.7	0.11	0.27
ENSG00000070501	POLB	6	-0.2	0.05	0.93	-0.07	0.52	0.79	-0.3	0.0057	0.063
ENSG00000181826	RELL1	3	-0.4	0.05	0.93	0.8	0.00035	0.071	0.4	0.036	0.15
ENSG00000156642	NPTN	7	-0.3	0.05	0.93	-0.008	0.94	0.98	-0.3	0.02	0.11
ENSG00000133055	MYBPH	5	1	0.05	0.93	-2	9.8e-05	0.051	-1	0.013	0.09
ENSG00000108932	SLC16A6	2	-0.9	0.05	0.93	0.7	0.069	0.34	-0.2	0.61	0.76
ENSG00000140678	ITGAX	3	-1	0.05	0.93	0.3	0.58	0.82	-0.8	0.061	0.2
ENSG00000180938	ZNF572	0.2	0.6	0.05	0.93	-0.3	0.29	0.62	0.3	0.21	0.41
ENSG00000108559	NUP88	6	-0.3	0.05	0.93	0.05	0.66	0.87	-0.2	0.057	0.2
ENSG00000162496	DHRS3	4	0.4	0.05	0.93	-0.6	0.00082	0.084	-0.3	0.094	0.26
ENSG00000188026	RILPL1	7	0.4	0.05	0.93	-0.2	0.33	0.65	0.2	0.16	0.35
ENSG00000188785	ZNF548	3	0.4	0.05	0.93	-0.2	0.22	0.54	0.2	0.28	0.48
ENSG00000164406	LEAP2	-0.3	-0.8	0.05	0.93	0.09	0.8	0.93	-0.7	0.036	0.15
ENSG00000138375	SMARCAL1	5	-0.3	0.051	0.93	0.05	0.69	0.88	-0.3	0.054	0.19
ENSG00000095637	SORBS1	8	0.5	0.051	0.93	0.05	0.78	0.92	0.5	0.013	0.089
ENSG00000148773	MKI67	-1	-2	0.051	0.93	2	0.0032	0.12	0.7	0.25	0.46
ENSG00000128590	DNAJB9	6	-0.3	0.051	0.93	0.2	0.079	0.36	-0.07	0.59	0.75
ENSG00000214517	PPME1	5	-0.2	0.051	0.93	0.1	0.17	0.5	-0.09	0.32	0.53
ENSG00000164074	ABHD18	3	0.4	0.051	0.93	-0.01	0.95	0.98	0.4	0.03	0.14
ENSG00000100365	NCF4	0.6	-0.9	0.051	0.93	0.1	0.74	0.9	-0.8	0.032	0.14
ENSG00000155265	GOLGA7B	4	-0.5	0.051	0.93	-0.4	0.092	0.38	-0.8	0.00079	0.031
ENSG00000111907	TPD52L1	6	0.3	0.051	0.93	-0.3	0.048	0.29	0.03	0.79	0.89
ENSG00000117016	RIMS3	0.4	-0.6	0.051	0.93	0.07	0.76	0.91	-0.5	0.045	0.17
ENSG00000123095	BHLHE41	7	-0.4	0.051	0.93	0.6	0.003	0.12	0.2	0.26	0.47
ENSG00000169136	ATF5	4	-0.4	0.052	0.93	0.3	0.14	0.47	-0.2	0.35	0.55
ENSG00000108773	KAT2A	6	-0.4	0.052	0.93	-0.2	0.24	0.57	-0.6	0.0018	0.04
ENSG00000118705	RPN2	6	-0.3	0.052	0.93	0.04	0.74	0.9	-0.3	0.048	0.18
ENSG00000138463	DIRC2	6	-0.3	0.052	0.93	0.2	0.14	0.46	-0.1	0.39	0.58
ENSG00000100347	SAMM50	6	0.4	0.052	0.93	-0.2	0.11	0.42	0.1	0.46	0.65
ENSG00000135047	CTSL	5	-0.3	0.052	0.93	-0.1	0.4	0.71	-0.4	0.0038	0.052
ENSG00000134070	IRAK2	3	-0.5	0.052	0.93	0.4	0.095	0.39	-0.1	0.46	0.65
ENSG00000165457	FOLR2	1	-1	0.052	0.93	0.5	0.35	0.67	-0.8	0.096	0.26
ENSG00000106113	CRHR2	3	-0.9	0.052	0.93	0.5	0.14	0.46	-0.3	0.34	0.55
ENSG00000152413	HOMER1	7	0.4	0.052	0.93	0.05	0.81	0.93	0.5	0.014	0.094
ENSG00000131771	PPP1R1B	4	0.8	0.052	0.93	-0.3	0.33	0.65	0.5	0.18	0.37
ENSG00000157927	RADIL	0.9	-0.6	0.052	0.93	-0.1	0.64	0.86	-0.7	0.0097	0.079
ENSG00000174165	ZDHHC24	4	-0.6	0.052	0.93	0.3	0.31	0.63	-0.3	0.17	0.36
ENSG00000178467	P4HTM	4	-0.5	0.052	0.93	-0.02	0.91	0.97	-0.5	0.018	0.11
ENSG00000185022	MAFF	3	-0.6	0.052	0.93	0.5	0.091	0.38	-0.2	0.51	0.69
ENSG00000034971	MYOC	5	-0.7	0.052	0.93	0.4	0.23	0.56	-0.3	0.25	0.46
ENSG00000164329	PAPD4	5	-0.4	0.052	0.93	0.08	0.66	0.86	-0.3	0.06	0.2
ENSG00000089195	TRMT6	4	-0.3	0.053	0.93	0.1	0.47	0.76	-0.2	0.11	0.28
ENSG00000074582	BCS1L	4	-0.2	0.053	0.93	-0.04	0.64	0.86	-0.3	0.0091	0.077
ENSG00000269113	TRABD2B	-0.2	-0.6	0.053	0.93	0.6	0.03	0.24	-0.02	0.94	0.97
ENSG00000137265	IRF4	-0.6	2	0.053	0.93	0.5	0.45	0.74	2	0.0051	0.06
ENSG00000161999	JMJD8	2	-0.4	0.053	0.93	0.1	0.39	0.7	-0.2	0.13	0.31
ENSG00000151353	TMEM18	3	-0.4	0.053	0.93	0.3	0.07	0.34	-0.07	0.65	0.79
ENSG00000152642	GPD1L	7	0.4	0.053	0.93	0.1	0.53	0.79	0.6	0.0062	0.065
ENSG00000136631	VPS45	4	-0.2	0.053	0.93	0.1	0.2	0.52	-0.1	0.3	0.51
ENSG00000179091	CYC1	8	0.4	0.053	0.93	-0.3	0.048	0.29	0.04	0.81	0.89
ENSG00000173253	DMRT2	0.6	-0.8	0.053	0.93	-0.1	0.69	0.88	-0.9	0.0084	0.074
ENSG00000175352	NRIP3	-1	-1	0.054	0.93	0.4	0.33	0.65	-0.6	0.14	0.33
ENSG00000163755	HPS3	2	-0.5	0.054	0.93	0.3	0.24	0.57	-0.3	0.25	0.46
ENSG00000172183	ISG20	-2	-2	0.054	0.93	0.5	0.4	0.7	-1	0.11	0.27
ENSG00000167996	FTH1	7	-0.4	0.054	0.93	0.2	0.21	0.54	-0.2	0.28	0.49
ENSG00000127324	TSPAN8	7	-0.4	0.054	0.93	-0.003	0.99	1	-0.4	0.025	0.13
ENSG00000115657	ABCB6	6	-0.2	0.054	0.93	-0.1	0.2	0.53	-0.4	0.0014	0.036
ENSG00000147576	ADHFE1	5	0.4	0.054	0.93	-0.2	0.19	0.52	0.2	0.32	0.53
ENSG00000213694	S1PR3	1	-0.6	0.054	0.93	0.6	0.029	0.24	0.005	0.98	0.99
ENSG00000107372	ZFAND5	9	-0.3	0.054	0.93	0.1	0.36	0.68	-0.2	0.16	0.34
ENSG00000145029	NICN1	3	-0.3	0.054	0.93	0.02	0.87	0.96	-0.3	0.033	0.14
ENSG00000265491	RNF115	6	0.4	0.054	0.93	0.1	0.45	0.74	0.5	0.005	0.059
ENSG00000160789	LMNA	7	-0.5	0.054	0.93	0.1	0.59	0.83	-0.4	0.079	0.23
ENSG00000163491	NEK10	-0.03	0.8	0.054	0.93	0.06	0.87	0.95	0.8	0.03	0.14
ENSG00000120451	SNX19	5	0.3	0.054	0.93	0.3	0.082	0.36	0.6	0.00046	0.026
ENSG00000198131	ZNF544	2	0.4	0.054	0.93	-0.5	0.015	0.19	-0.06	0.71	0.83
ENSG00000274418	RDH13	3	0.6	0.054	0.93	0.1	0.56	0.81	0.7	0.0096	0.079
ENSG00000230873	STMND1	0.4	-0.6	0.055	0.93	-0.008	0.98	0.99	-0.6	0.026	0.13
ENSG00000141560	FN3KRP	4	-0.3	0.055	0.93	-0.1	0.34	0.66	-0.4	0.0034	0.05
ENSG00000128266	GNAZ	5	0.6	0.055	0.93	-0.3	0.24	0.57	0.3	0.25	0.45
ENSG00000184979	USP18	0.5	-0.8	0.055	0.93	0.1	0.7	0.88	-0.7	0.057	0.19
ENSG00000151500	THYN1	6	-0.2	0.055	0.93	-0.2	0.095	0.39	-0.4	0.00057	0.028
ENSG00000239305	RNF103	5	-0.3	0.055	0.93	0.02	0.84	0.95	-0.3	0.039	0.16
ENSG00000173207	CKS1B	2	-0.5	0.055	0.93	-0.2	0.33	0.65	-0.7	0.0029	0.047
ENSG00000281763	DHX36	5	-0.3	0.055	0.93	0.2	0.053	0.3	-0.03	0.78	0.88
ENSG00000146067	FAM193B	4	-0.4	0.055	0.93	-0.3	0.13	0.44	-0.6	0.00087	0.032
ENSG00000234729	AGER	0.6	-0.6	0.055	0.93	-0.3	0.34	0.66	-0.9	0.0026	0.045
ENSG00000155659	VSIG4	2	-1	0.055	0.93	0.7	0.16	0.48	-0.5	0.29	0.5
ENSG00000184459	BPIFC	0.2	-0.5	0.055	0.93	-0.1	0.48	0.76	-0.6	0.0048	0.058
ENSG00000161911	TREML1	-1	-1	0.055	0.93	1	0.091	0.38	-0.3	0.46	0.65
ENSG00000235658	ATAT1	3	-0.5	0.055	0.93	0.09	0.68	0.88	-0.4	0.055	0.19
ENSG00000180772	AGTR2	-0.3	-1	0.055	0.93	0.8	0.14	0.46	-0.5	0.35	0.55
ENSG00000095383	TBC1D2	0.7	-0.7	0.055	0.93	0.07	0.81	0.93	-0.6	0.038	0.16
ENSG00000122729	ACO1	5	0.2	0.055	0.93	-0.02	0.84	0.95	0.2	0.04	0.16
ENSG00000188452	CERKL	-0.5	0.9	0.056	0.93	-0.4	0.29	0.62	0.5	0.24	0.44
ENSG00000239474	KLHL41	10	0.3	0.056	0.93	-0.2	0.15	0.47	0.1	0.4	0.6
ENSG00000044574	HSPA5	7	-0.3	0.056	0.93	0.1	0.33	0.65	-0.2	0.18	0.38
ENSG00000107798	LIPA	4	-0.6	0.056	0.93	0.2	0.36	0.67	-0.3	0.15	0.34
ENSG00000145808	ADAMTS19	1	0.6	0.056	0.93	0.5	0.035	0.26	1	0.00014	0.017
ENSG00000277086	MTMR10	6	0.3	0.056	0.93	-0.08	0.55	0.8	0.2	0.089	0.25
ENSG00000140287	HDC	-2	-1	0.056	0.93	-0.4	0.55	0.8	-2	0.0069	0.068
ENSG00000111049	MYF5	2	-0.6	0.056	0.93	0.1	0.62	0.84	-0.5	0.066	0.21
ENSG00000165449	SLC16A9	0.05	-0.9	0.056	0.93	0.2	0.64	0.86	-0.7	0.046	0.17
ENSG00000103152	MPG	4	-0.3	0.056	0.93	0.09	0.43	0.73	-0.2	0.12	0.3
ENSG00000156052	GNAQ	2	0.6	0.056	0.93	0.6	0.049	0.29	1	0.00025	0.02
ENSG00000009709	PAX7	3	-0.5	0.056	0.93	0.3	0.19	0.52	-0.2	0.29	0.49
ENSG00000132646	PCNA	4	-0.3	0.057	0.93	-0.1	0.42	0.72	-0.4	0.0048	0.057
ENSG00000128710	HOXD10	-1	-1	0.057	0.93	-0.2	0.69	0.88	-1	0.0088	0.075
ENSG00000103647	CORO2B	3	-0.9	0.057	0.93	0.2	0.63	0.85	-0.8	0.047	0.17
ENSG00000160233	LRRC3	-1	-0.9	0.057	0.93	1	0.011	0.17	0.2	0.59	0.75
ENSG00000163815	CLEC3B	6	-1	0.057	0.93	0.3	0.49	0.77	-0.8	0.1	0.27
ENSG00000051108	HERPUD1	8	-0.3	0.057	0.93	-0.1	0.49	0.77	-0.4	0.0057	0.062
ENSG00000130377	ACSBG2	-0.03	0.5	0.057	0.93	-0.02	0.92	0.97	0.5	0.035	0.15
ENSG00000225824	HLA-DQB1	3	0.3	0.057	0.93	-0.2	0.28	0.6	0.2	0.25	0.45
ENSG00000179314	WSCD1	4	0.5	0.057	0.93	-0.07	0.73	0.9	0.4	0.061	0.2
ENSG00000242247	ARFGAP3	5	-0.3	0.057	0.93	0.09	0.43	0.73	-0.2	0.13	0.31
ENSG00000178038	ALS2CL	4	-0.3	0.057	0.93	0.02	0.9	0.96	-0.3	0.035	0.15
ENSG00000134644	PUM1	6	0.2	0.058	0.93	0.3	0.0082	0.16	0.5	4.5e-05	0.012
ENSG00000102265	TIMP1	4	-1	0.058	0.93	0.2	0.61	0.84	-0.9	0.051	0.18
ENSG00000074842	MYDGF	4	-0.4	0.058	0.93	0.07	0.67	0.87	-0.3	0.061	0.2
ENSG00000158560	DYNC1I1	3	-0.5	0.058	0.93	0.6	0.012	0.17	0.09	0.61	0.76
ENSG00000140280	LYSMD2	1	-0.6	0.058	0.93	-0.2	0.5	0.78	-0.8	0.0048	0.057
ENSG00000179583	CIITA	2	0.7	0.058	0.93	-0.2	0.48	0.76	0.5	0.12	0.29
ENSG00000132514	CLEC10A	-0.001	-1	0.058	0.93	0.08	0.88	0.96	-1	0.033	0.14
ENSG00000103994	ZNF106	10	0.9	0.058	0.93	1	0.019	0.2	2	0.00011	0.016
ENSG00000101365	IDH3B	7	0.3	0.058	0.93	-0.3	0.019	0.2	-0.03	0.76	0.87
ENSG00000144048	DUSP11	3	-0.5	0.058	0.93	-0.2	0.35	0.67	-0.6	0.0041	0.054
ENSG00000187268	FAM9C	-0.1	1	0.059	0.93	-0.7	0.11	0.41	0.2	0.6	0.76
ENSG00000266094	RASSF5	2	-0.8	0.059	0.93	0.3	0.35	0.67	-0.5	0.14	0.32
ENSG00000082068	WDR70	3	-0.3	0.059	0.93	0.06	0.63	0.85	-0.2	0.076	0.23
ENSG00000213588	ZBTB9	2	0.4	0.059	0.93	-0.2	0.18	0.51	0.1	0.38	0.58
ENSG00000121053	EPX	-0.01	-0.7	0.059	0.93	-0.4	0.22	0.54	-1	0.0016	0.038
ENSG00000185909	KLHDC8B	4	-0.4	0.059	0.93	7e-05	1	1	-0.4	0.029	0.13
ENSG00000112343	TRIM38	5	-0.5	0.059	0.93	0.1	0.5	0.78	-0.3	0.1	0.27
ENSG00000020922	MRE11	3	0.3	0.059	0.93	-0.01	0.92	0.97	0.3	0.036	0.15
ENSG00000157470	FAM81A	0.9	0.6	0.059	0.93	-0.1	0.64	0.85	0.4	0.096	0.26
ENSG00000167658	EEF2	10	0.4	0.059	0.93	0.07	0.7	0.88	0.5	0.012	0.087
ENSG00000171224	C10orf35	-0.8	-0.8	0.059	0.93	0.4	0.29	0.62	-0.4	0.21	0.4
ENSG00000168096	ANKS3	3	-0.3	0.059	0.93	-0.04	0.8	0.92	-0.4	0.015	0.097
ENSG00000134882	UBAC2	5	-0.2	0.059	0.93	0.2	0.016	0.19	0.03	0.69	0.82
ENSG00000138379	MSTN	4	-0.6	0.06	0.93	0.5	0.072	0.35	-0.1	0.69	0.82
ENSG00000112118	MCM3	0.3	-0.7	0.06	0.93	0.1	0.75	0.9	-0.6	0.047	0.17
ENSG00000198793	MTOR	7	0.5	0.06	0.93	0.03	0.91	0.97	0.5	0.022	0.12
ENSG00000169249	ZRSR2	3	-0.3	0.06	0.93	-0.02	0.86	0.95	-0.3	0.021	0.11
ENSG00000197614	MFAP5	6	-1	0.06	0.93	0.9	0.066	0.33	-0.2	0.73	0.85
ENSG00000121904	CSMD2	-0.8	-1	0.06	0.93	1	0.049	0.29	-0.1	0.78	0.88
ENSG00000176454	LPCAT4	4	-0.3	0.06	0.93	-0.05	0.73	0.9	-0.4	0.014	0.093
ENSG00000133065	SLC41A1	6	0.6	0.06	0.93	0.08	0.76	0.91	0.6	0.015	0.097
ENSG00000049768	FOXP3	-0.6	0.7	0.06	0.93	-0.6	0.08	0.36	0.1	0.71	0.83
ENSG00000196557	CACNA1H	2	0.7	0.061	0.93	0.1	0.69	0.88	0.8	0.013	0.091
ENSG00000125484	GTF3C4	3	0.4	0.061	0.93	0.3	0.14	0.46	0.6	0.001	0.033
ENSG00000185112	FAM43A	2	-0.5	0.061	0.93	0.4	0.074	0.35	-0.09	0.63	0.78
ENSG00000108528	SLC25A11	7	0.4	0.061	0.93	-0.3	0.093	0.38	0.09	0.6	0.76
ENSG00000164093	PITX2	4	-0.8	0.061	0.93	0.5	0.18	0.51	-0.3	0.35	0.55
ENSG00000126803	HSPA2	3	-0.6	0.061	0.93	0.6	0.039	0.27	-0.03	0.91	0.95
ENSG00000172893	DHCR7	0.4	-0.5	0.061	0.93	0.1	0.57	0.82	-0.4	0.12	0.3
ENSG00000143416	SELENBP1	5	0.5	0.061	0.93	-0.4	0.046	0.29	0.02	0.91	0.95
ENSG00000118785	SPP1	5	-0.9	0.061	0.93	0.2	0.67	0.87	-0.8	0.077	0.23
ENSG00000134851	TMEM165	4	-0.4	0.062	0.93	-0.1	0.57	0.82	-0.5	0.0077	0.071
ENSG00000162694	EXTL2	5	-0.2	0.062	0.93	0.1	0.22	0.55	-0.1	0.3	0.51
ENSG00000152782	PANK1	5	0.5	0.062	0.93	-0.4	0.14	0.46	0.2	0.48	0.66
ENSG00000171055	FEZ2	5	-0.3	0.062	0.93	0.3	0.025	0.23	0.02	0.85	0.92
ENSG00000163170	BOLA3	3	0.4	0.062	0.93	-0.4	0.033	0.25	-0.02	0.93	0.97
ENSG00000121749	TBC1D15	6	-0.3	0.062	0.93	0.1	0.49	0.77	-0.2	0.12	0.29
ENSG00000162521	RBBP4	5	-0.3	0.062	0.93	0.09	0.45	0.74	-0.2	0.14	0.32
ENSG00000143862	ARL8A	5	-0.2	0.062	0.93	0.007	0.95	0.98	-0.2	0.035	0.15
ENSG00000162373	BEND5	1	0.5	0.063	0.93	-0.3	0.21	0.54	0.2	0.34	0.54
ENSG00000104973	MED25	4	-0.2	0.063	0.93	0.1	0.28	0.61	-0.1	0.25	0.45
ENSG00000101194	SLC17A9	-0.2	-2	0.063	0.93	1	0.082	0.36	-0.3	0.55	0.72
ENSG00000128059	PPAT	1	-0.4	0.063	0.93	0.6	0.0088	0.16	0.1	0.47	0.66
ENSG00000271303	SRXN1	5	-0.4	0.063	0.93	-0.02	0.92	0.97	-0.4	0.024	0.12
ENSG00000140043	PTGR2	7	0.3	0.063	0.93	-0.2	0.29	0.62	0.2	0.23	0.44
ENSG00000100902	PSMA6	5	-0.3	0.063	0.93	-0.08	0.55	0.81	-0.4	0.0087	0.075
ENSG00000169439	SDC2	6	-0.6	0.063	0.93	0.4	0.19	0.52	-0.3	0.36	0.56
ENSG00000107262	BAG1	7	0.3	0.064	0.93	-0.3	0.05	0.29	0.02	0.87	0.93
ENSG00000183117	CSMD1	2	-0.6	0.064	0.93	0.9	0.0035	0.12	0.3	0.23	0.43
ENSG00000131480	AOC2	-0.9	-0.7	0.064	0.93	-0.4	0.28	0.61	-1	0.0025	0.045
ENSG00000129667	RHBDF2	4	-0.3	0.064	0.93	0.06	0.69	0.88	-0.3	0.063	0.2
ENSG00000113048	MRPS27	6	0.4	0.064	0.93	-0.2	0.25	0.58	0.2	0.28	0.49
ENSG00000142178	SIK1	3	-0.5	0.064	0.93	0.3	0.17	0.49	-0.2	0.39	0.58
ENSG00000173372	C1QA	3	-1	0.064	0.93	-0.3	0.58	0.83	-1	0.0068	0.068
ENSG00000068697	LAPTM4A	8	-0.2	0.064	0.93	-0.002	0.99	1	-0.2	0.032	0.14
ENSG00000139567	ACVRL1	4	-0.6	0.064	0.93	0.3	0.31	0.63	-0.3	0.2	0.39
ENSG00000147443	DOK2	-0.5	-1	0.065	0.93	0.2	0.72	0.89	-1	0.046	0.17
ENSG00000136895	GARNL3	3	-0.5	0.065	0.93	-0.09	0.68	0.87	-0.6	0.013	0.089
ENSG00000188277	C15orf62	0.9	-0.5	0.065	0.93	0.2	0.37	0.68	-0.3	0.17	0.36
ENSG00000184787	UBE2G2	7	0.4	0.065	0.93	-0.2	0.24	0.57	0.2	0.3	0.5
ENSG00000137642	SORL1	4	-0.4	0.065	0.93	0.4	0.034	0.25	0.01	0.93	0.97
ENSG00000182718	ANXA2	7	-0.9	0.065	0.93	0.2	0.62	0.85	-0.7	0.092	0.25
ENSG00000178295	GEN1	2	-0.5	0.065	0.93	0.2	0.49	0.77	-0.3	0.13	0.31
ENSG00000126067	PSMB2	6	-0.3	0.066	0.93	-0.2	0.077	0.36	-0.5	0.00055	0.028
ENSG00000241839	PLEKHO2	3	-0.6	0.066	0.93	0.3	0.35	0.66	-0.3	0.19	0.38
ENSG00000186298	PPP1CC	8	0.3	0.066	0.93	-0.1	0.37	0.68	0.2	0.18	0.38
ENSG00000165731	RET	3	-0.6	0.066	0.93	0.7	0.019	0.2	0.08	0.74	0.85
ENSG00000180532	ZSCAN4	-2	1	0.066	0.93	-1	0.063	0.33	0.09	0.87	0.93
ENSG00000125637	PSD4	2	0.5	0.066	0.93	0.3	0.22	0.56	0.7	0.0022	0.043
ENSG00000172349	IL16	3	-0.6	0.066	0.93	0.1	0.7	0.88	-0.5	0.058	0.2
ENSG00000116044	NFE2L2	7	-0.3	0.066	0.93	0.2	0.19	0.52	-0.1	0.38	0.58
ENSG00000168002	POLR2G	4	-0.3	0.066	0.93	-0.4	0.011	0.17	-0.7	9.7e-05	0.015
ENSG00000168658	VWA3B	2	0.9	0.067	0.93	-0.4	0.28	0.61	0.4	0.27	0.48
ENSG00000110025	SNX15	3	-0.3	0.067	0.93	0.1	0.35	0.67	-0.2	0.19	0.38
ENSG00000138615	CILP	7	-1	0.067	0.93	0.8	0.15	0.47	-0.4	0.47	0.65
ENSG00000167600	CYP2S1	-1	-1	0.067	0.93	-0.1	0.8	0.92	-1	0.022	0.12
ENSG00000165312	OTUD1	5	0.8	0.067	0.93	-0.4	0.23	0.56	0.3	0.34	0.54
ENSG00000273802	HIST1H2BG	-0.8	-0.9	0.067	0.93	0.4	0.29	0.61	-0.5	0.19	0.38
ENSG00000152137	HSPB8	10	-0.3	0.067	0.93	-0.07	0.65	0.86	-0.4	0.013	0.089
ENSG00000104763	ASAH1	7	-0.4	0.067	0.93	0.2	0.19	0.52	-0.1	0.38	0.58
ENSG00000127561	SYNGR3	2	-0.7	0.067	0.93	-0.03	0.92	0.97	-0.7	0.024	0.12
ENSG00000181045	SLC26A11	2	-0.4	0.067	0.93	0.05	0.76	0.91	-0.3	0.046	0.17
ENSG00000169914	OTUD3	5	0.3	0.067	0.93	-0.001	0.99	1	0.3	0.035	0.15
ENSG00000125740	FOSB	0.9	-2	0.067	0.93	2	0.03	0.24	0.07	0.91	0.95
ENSG00000123739	PLA2G12A	6	0.2	0.068	0.93	-0.1	0.35	0.66	0.1	0.2	0.4
ENSG00000167969	ECI1	5	0.4	0.068	0.93	-0.3	0.065	0.33	0.04	0.8	0.89
ENSG00000146416	AIG1	4	-0.5	0.068	0.93	-0.1	0.67	0.87	-0.6	0.012	0.087
ENSG00000128482	RNF112	1	-0.6	0.068	0.93	-0.3	0.38	0.69	-0.9	0.0048	0.058
ENSG00000206433	LST1	-2	-1	0.068	0.93	0.8	0.13	0.44	-0.3	0.46	0.65
ENSG00000076258	FMO4	0.4	-0.5	0.068	0.93	0.2	0.3	0.62	-0.2	0.24	0.44
ENSG00000166401	SERPINB8	0.4	-0.9	0.068	0.93	0.3	0.42	0.72	-0.6	0.13	0.31
ENSG00000281244	ADAMTS13	2	-0.4	0.068	0.93	-0.3	0.076	0.36	-0.7	0.00069	0.03
ENSG00000153896	ZNF599	1	-0.5	0.068	0.93	-0.1	0.51	0.78	-0.6	0.0087	0.075
ENSG00000146282	RARS2	4	-0.2	0.069	0.93	0.009	0.93	0.97	-0.2	0.041	0.16
ENSG00000119929	CUTC	7	-0.3	0.069	0.93	-0.1	0.34	0.66	-0.5	0.0044	0.055
ENSG00000138794	CASP6	2	-0.4	0.069	0.93	0.008	0.97	0.99	-0.4	0.036	0.15
ENSG00000149313	AASDHPPT	6	-0.3	0.069	0.93	0.07	0.63	0.85	-0.3	0.09	0.25
ENSG00000068028	RASSF1	5	-0.3	0.069	0.93	-0.02	0.9	0.96	-0.3	0.025	0.13
ENSG00000107882	SUFU	5	-0.2	0.069	0.93	0.2	0.089	0.38	-0.04	0.67	0.81
ENSG00000077522	ACTN2	10	0.4	0.069	0.93	0.1	0.57	0.82	0.5	0.01	0.081
ENSG00000103479	RBL2	5	0.2	0.069	0.93	0.03	0.76	0.91	0.2	0.018	0.11
ENSG00000165782	TMEM55B	4	-0.3	0.069	0.93	0.007	0.95	0.98	-0.3	0.039	0.16
ENSG00000134470	IL15RA	3	-0.4	0.069	0.93	0.1	0.55	0.8	-0.3	0.1	0.27
ENSG00000153904	DDAH1	5	0.4	0.069	0.93	-0.2	0.44	0.74	0.3	0.16	0.35
ENSG00000077713	SLC25A43	4	-0.3	0.07	0.93	0.2	0.26	0.59	-0.2	0.29	0.5
ENSG00000225950	NTF4	2	-0.3	0.07	0.93	-0.07	0.64	0.86	-0.4	0.013	0.09
ENSG00000134955	SLC37A2	-0.5	-1	0.07	0.93	1	0.059	0.32	-0.1	0.78	0.88
ENSG00000145979	TBC1D7	3	-0.3	0.07	0.93	-0.1	0.36	0.68	-0.5	0.0053	0.061
ENSG00000162999	DUSP19	1	-0.4	0.07	0.93	0.06	0.75	0.9	-0.4	0.066	0.21
ENSG00000095787	WAC	7	0.2	0.07	0.93	-0.009	0.93	0.98	0.2	0.041	0.16
ENSG00000143771	CNIH4	4	-0.3	0.07	0.93	-0.2	0.23	0.56	-0.4	0.0023	0.043
ENSG00000114631	PODXL2	0.4	-0.5	0.07	0.93	-0.1	0.65	0.86	-0.6	0.015	0.096
ENSG00000159335	PTMS	5	-0.5	0.07	0.93	0.08	0.71	0.89	-0.4	0.071	0.22
ENSG00000241978	AKAP2	7	0.4	0.07	0.93	0.2	0.37	0.68	0.5	0.0047	0.057
ENSG00000139438	FAM222A	-0.5	0.7	0.07	0.93	-0.02	0.95	0.98	0.7	0.047	0.18
ENSG00000171729	TMEM51	-0.2	0.6	0.07	0.93	-0.3	0.37	0.68	0.4	0.18	0.38
ENSG00000088320	REM1	0.2	-0.8	0.07	0.93	0.6	0.13	0.44	-0.2	0.47	0.66
ENSG00000157796	WDR19	3	-0.3	0.07	0.93	0.1	0.38	0.69	-0.2	0.18	0.37
ENSG00000128228	SDF2L1	-0.2	-0.7	0.07	0.93	-0.05	0.89	0.96	-0.8	0.022	0.12
ENSG00000175906	ARL4D	1	-0.8	0.07	0.93	-0.1	0.76	0.91	-0.9	0.013	0.092
ENSG00000198818	SFT2D1	5	-0.2	0.07	0.93	-0.3	0.025	0.22	-0.5	0.00019	0.018
ENSG00000278303	MUC4	0.5	-0.6	0.07	0.93	0.5	0.13	0.44	-0.2	0.47	0.66
ENSG00000047648	ARHGAP6	5	0.3	0.071	0.93	-0.2	0.11	0.41	0.06	0.62	0.77
ENSG00000162407	PLPP3	7	-0.3	0.071	0.93	0.2	0.19	0.52	-0.1	0.4	0.6
ENSG00000281320	DYRK1B	7	0.5	0.071	0.93	0.03	0.9	0.97	0.5	0.027	0.13
ENSG00000103546	SLC6A2	0.04	-1	0.071	0.93	1	0.093	0.38	-0.3	0.54	0.71
ENSG00000071073	MGAT4A	4	-0.3	0.071	0.93	0.2	0.085	0.37	-0.05	0.7	0.83
ENSG00000131724	IL13RA1	6	-0.4	0.071	0.93	0.2	0.29	0.61	-0.2	0.27	0.47
ENSG00000085733	CTTN	6	-0.3	0.071	0.93	-0.02	0.87	0.96	-0.3	0.026	0.13
ENSG00000009954	BAZ1B	6	0.3	0.071	0.93	0.3	0.077	0.36	0.6	0.00061	0.028
ENSG00000153291	SLC25A27	5	-0.4	0.071	0.93	-0.2	0.36	0.68	-0.5	0.0048	0.058
ENSG00000109854	HTATIP2	4	-0.4	0.071	0.93	-0.06	0.73	0.9	-0.5	0.018	0.11
ENSG00000275779	NTAN1	5	-0.3	0.071	0.93	-0.2	0.1	0.4	-0.5	0.0009	0.032
ENSG00000184677	ZBTB40	5	0.6	0.071	0.93	0.1	0.62	0.84	0.8	0.013	0.089
ENSG00000010327	STAB1	5	-0.7	0.071	0.93	0.1	0.71	0.89	-0.6	0.071	0.22
ENSG00000007376	RPUSD1	1	-0.5	0.071	0.93	0.2	0.34	0.66	-0.3	0.22	0.42
ENSG00000158125	XDH	-1	-1	0.071	0.93	1	0.011	0.17	0.3	0.49	0.67
ENSG00000120832	MTERF2	4	-0.4	0.071	0.93	-0.2	0.28	0.61	-0.5	0.0038	0.052
ENSG00000159189	C1QC	2	-1	0.072	0.93	0.3	0.62	0.84	-1	0.055	0.19
ENSG00000181026	AEN	3	-0.3	0.072	0.93	-0.005	0.98	0.99	-0.3	0.033	0.14
ENSG00000148444	COMMD3	3	-0.4	0.072	0.93	-0.3	0.11	0.42	-0.7	0.0012	0.035
ENSG00000071859	FAM50A	5	-0.3	0.072	0.93	-0.07	0.62	0.85	-0.4	0.012	0.089
ENSG00000113578	FGF1	3	0.4	0.072	0.93	-0.05	0.79	0.92	0.3	0.06	0.2
ENSG00000171806	METTL18	3	-0.4	0.072	0.93	-0.1	0.55	0.81	-0.5	0.011	0.083
ENSG00000066322	ELOVL1	4	-0.4	0.072	0.93	-0.1	0.51	0.78	-0.6	0.0082	0.073
ENSG00000138646	HERC5	0.2	0.8	0.072	0.93	-1	0.016	0.19	-0.2	0.58	0.74
ENSG00000103496	STX4	4	-0.2	0.072	0.93	-0.2	0.061	0.32	-0.4	0.00058	0.028
ENSG00000119402	FBXW2	6	0.3	0.072	0.93	0.3	0.075	0.35	0.6	0.00062	0.028
ENSG00000125482	TTF1	4	0.3	0.072	0.93	-0.08	0.53	0.79	0.2	0.13	0.31
ENSG00000226887	ERVMER34-1	0.2	-0.9	0.072	0.93	0.7	0.11	0.41	-0.2	0.49	0.67
ENSG00000173156	RHOD	2	0.4	0.072	0.93	-0.4	0.042	0.28	-0.008	0.96	0.98
ENSG00000174748	RPL15	7	0.2	0.072	0.93	-0.4	0.00056	0.076	-0.2	0.041	0.16
ENSG00000110801	PSMD9	4	-0.2	0.072	0.93	-0.2	0.16	0.48	-0.4	0.0017	0.039
ENSG00000136868	SLC31A1	4	0.2	0.072	0.93	-0.2	0.095	0.39	0.04	0.67	0.81
ENSG00000165030	NFIL3	4	0.7	0.073	0.93	-0.3	0.39	0.7	0.4	0.2	0.4
ENSG00000162592	CCDC27	-2	-0.9	0.073	0.93	0.5	0.27	0.59	-0.4	0.36	0.56
ENSG00000105379	ETFB	6	0.2	0.073	0.93	-0.3	0.0052	0.14	-0.1	0.29	0.49
ENSG00000101457	DNTTIP1	5	-0.2	0.073	0.93	0.1	0.33	0.65	-0.1	0.24	0.44
ENSG00000149260	CAPN5	3	-0.6	0.073	0.93	-0.03	0.92	0.97	-0.7	0.022	0.12
ENSG00000213639	PPP1CB	9	0.3	0.073	0.93	-0.1	0.46	0.75	0.2	0.15	0.34
ENSG00000189045	ANKDD1B	0.7	-0.7	0.073	0.93	-0.7	0.05	0.3	-1	0.00053	0.027
ENSG00000063176	SPHK2	1	-0.5	0.073	0.93	0.7	0.012	0.18	0.1	0.51	0.69
ENSG00000181333	HEPHL1	-1	-1	0.073	0.93	0.2	0.7	0.88	-1	0.094	0.26
ENSG00000003056	M6PR	6	-0.2	0.074	0.93	-0.1	0.16	0.48	-0.3	0.0016	0.038
ENSG00000134294	SLC38A2	7	0.4	0.074	0.93	-0.5	0.0063	0.15	-0.2	0.32	0.53
ENSG00000141759	TXNL4A	6	0.2	0.074	0.93	-0.2	0.058	0.31	0.01	0.89	0.94
ENSG00000010818	HIVEP2	7	0.3	0.074	0.93	0.4	0.026	0.23	0.7	0.0002	0.018
ENSG00000104361	NIPAL2	1	-0.5	0.074	0.93	1	3.1e-05	0.031	0.8	0.0012	0.034
ENSG00000171206	TRIM8	5	-0.3	0.074	0.93	0.06	0.67	0.87	-0.2	0.088	0.25
ENSG00000122783	C7orf49	4	-0.3	0.074	0.93	0.3	0.076	0.35	-0.04	0.77	0.87
ENSG00000074621	SLC24A1	-0.2	-0.7	0.074	0.93	0.5	0.14	0.46	-0.2	0.48	0.67
ENSG00000136457	CHAD	4	-0.7	0.074	0.93	0.4	0.2	0.53	-0.3	0.38	0.58
ENSG00000137193	PIM1	4	-0.9	0.074	0.93	2	0.00014	0.056	1	0.0064	0.066
ENSG00000101464	PIGU	4	-0.2	0.074	0.93	0.04	0.68	0.87	-0.2	0.082	0.24
ENSG00000173621	LRFN4	0.8	-0.7	0.074	0.93	0.2	0.62	0.84	-0.5	0.078	0.23
ENSG00000171843	MLLT3	4	0.6	0.074	0.93	-0.3	0.27	0.59	0.3	0.31	0.52
ENSG00000119523	ALG2	4	-0.4	0.074	0.93	0.3	0.099	0.39	-0.09	0.65	0.79
ENSG00000196470	SIAH1	5	-0.4	0.074	0.93	0.2	0.19	0.51	-0.1	0.41	0.61
ENSG00000144589	STK11IP	5	-0.3	0.074	0.93	0.001	0.99	1	-0.3	0.039	0.16
ENSG00000089050	RBBP9	4	-0.2	0.075	0.93	-0.1	0.32	0.64	-0.3	0.0047	0.057
ENSG00000171310	CHST11	-1	1	0.075	0.93	-0.2	0.62	0.85	0.7	0.11	0.29
ENSG00000125877	ITPA	3	-0.3	0.075	0.93	-0.2	0.13	0.45	-0.5	0.0013	0.036
ENSG00000205155	PSENEN	4	-0.3	0.075	0.93	-0.09	0.51	0.78	-0.4	0.0093	0.078
ENSG00000143891	GALM	4	-0.4	0.075	0.93	0.2	0.25	0.58	-0.2	0.32	0.53
ENSG00000146281	PM20D2	5	-0.3	0.075	0.93	-0.1	0.51	0.78	-0.4	0.0098	0.08
ENSG00000150773	PIH1D2	1	-0.5	0.075	0.93	0.08	0.73	0.9	-0.4	0.073	0.22
ENSG00000126778	SIX1	7	-0.3	0.075	0.93	0.06	0.69	0.88	-0.3	0.088	0.25
ENSG00000124641	MED20	4	-0.2	0.075	0.93	0.09	0.43	0.73	-0.1	0.17	0.36
ENSG00000275052	PPP4R3B	6	0.2	0.075	0.93	0.06	0.56	0.81	0.3	0.011	0.084
ENSG00000033011	ALG1	3	-0.4	0.075	0.93	-0.2	0.25	0.58	-0.6	0.0037	0.051
ENSG00000154655	L3MBTL4	3	-0.4	0.075	0.93	0.04	0.82	0.94	-0.4	0.07	0.22
ENSG00000187650	VMAC	0.4	-0.5	0.075	0.93	0.3	0.26	0.59	-0.2	0.31	0.51
ENSG00000107566	ERLIN1	4	-0.3	0.075	0.93	0.1	0.24	0.57	-0.1	0.34	0.54
ENSG00000185122	HSF1	5	0.3	0.075	0.93	-0.08	0.61	0.84	0.2	0.11	0.27
ENSG00000122971	ACADS	6	0.5	0.075	0.93	-0.2	0.3	0.62	0.2	0.27	0.48
ENSG00000121940	CLCC1	5	-0.2	0.075	0.93	0.08	0.36	0.67	-0.1	0.22	0.42
ENSG00000078124	ACER3	2	-0.3	0.075	0.93	0.5	0.0078	0.15	0.1	0.37	0.57
ENSG00000115592	PRKAG3	10	-0.4	0.076	0.93	-0.05	0.78	0.92	-0.5	0.021	0.12
ENSG00000075035	WSCD2	-0.3	-2	0.076	0.93	0.9	0.3	0.62	-1	0.18	0.38
ENSG00000123473	STIL	0.1	-0.6	0.076	0.93	-0.02	0.93	0.98	-0.6	0.035	0.15
ENSG00000243989	ACY1	5	0.3	0.076	0.93	-0.4	0.0067	0.15	-0.1	0.33	0.53
ENSG00000135940	COX5B	7	0.3	0.076	0.93	-0.5	0.0067	0.15	-0.1	0.33	0.53
ENSG00000107863	ARHGAP21	7	0.2	0.076	0.93	0.002	0.98	0.99	0.2	0.037	0.15
ENSG00000153147	SMARCA5	6	0.2	0.076	0.93	0.07	0.47	0.75	0.3	0.0081	0.073
ENSG00000159200	RCAN1	6	0.3	0.076	0.93	-0.06	0.71	0.88	0.3	0.082	0.24
ENSG00000077420	APBB1IP	2	-1	0.076	0.93	0.1	0.84	0.95	-0.9	0.041	0.16
ENSG00000136279	DBNL	4	-0.3	0.076	0.93	0.1	0.33	0.65	-0.2	0.23	0.43
ENSG00000172086	KRCC1	5	-0.2	0.076	0.93	-0.2	0.12	0.43	-0.4	0.0012	0.035
ENSG00000072694	FCGR2B	2	-1	0.076	0.93	0.5	0.41	0.71	-0.7	0.13	0.31
ENSG00000155957	TMBIM4	6	-0.2	0.076	0.93	0.09	0.29	0.62	-0.09	0.28	0.49
ENSG00000172456	FGGY	5	-0.5	0.076	0.93	-0.4	0.11	0.41	-0.9	0.0012	0.035
ENSG00000138434	SSFA2	6	0.2	0.076	0.93	0.2	0.15	0.47	0.4	0.0015	0.037
ENSG00000172403	SYNPO2	10	0.4	0.076	0.93	-0.06	0.74	0.9	0.3	0.076	0.23
ENSG00000185803	SLC52A2	2	-0.4	0.076	0.93	0.2	0.36	0.67	-0.2	0.21	0.41
ENSG00000105011	ASF1B	2	-0.3	0.076	0.93	-0.3	0.07	0.34	-0.5	0.0009	0.032
ENSG00000274672	TSEN34	4	-0.3	0.077	0.93	0.06	0.72	0.89	-0.3	0.073	0.22
ENSG00000137947	GTF2B	5	-0.3	0.077	0.93	-0.1	0.51	0.78	-0.4	0.0095	0.078
ENSG00000172421	EFCAB3	-0.7	-0.9	0.077	0.93	0.06	0.89	0.96	-0.8	0.048	0.18
ENSG00000131831	RAI2	1	-0.7	0.077	0.93	0.5	0.09	0.38	-0.1	0.66	0.8
ENSG00000082684	SEMA5B	1	-0.6	0.077	0.93	0.08	0.78	0.92	-0.5	0.048	0.18
ENSG00000172292	CERS6	2	0.5	0.077	0.93	-0.4	0.09	0.38	0.07	0.74	0.85
ENSG00000204120	GIGYF2	6	0.3	0.077	0.93	0.3	0.13	0.44	0.6	0.0013	0.035
ENSG00000116266	STXBP3	6	-0.2	0.077	0.93	0.1	0.33	0.65	-0.1	0.25	0.45
ENSG00000147439	BIN3	3	-0.3	0.077	0.93	0.08	0.62	0.85	-0.3	0.098	0.26
ENSG00000008382	MPND	3	0.3	0.077	0.93	-0.3	0.042	0.28	-0.01	0.93	0.96
ENSG00000102755	FLT1	3	0.6	0.077	0.93	0.3	0.26	0.59	0.8	0.003	0.047
ENSG00000143119	CD53	1	-1	0.077	0.93	0.2	0.65	0.86	-0.8	0.084	0.24
ENSG00000116016	EPAS1	6	0.3	0.077	0.93	0.2	0.15	0.47	0.6	0.0016	0.037
ENSG00000041880	PARP3	5	-0.2	0.078	0.93	0.007	0.95	0.98	-0.2	0.046	0.17
ENSG00000127329	PTPRB	5	0.3	0.078	0.93	0.2	0.14	0.46	0.6	0.0014	0.036
ENSG00000138613	APH1B	5	-0.2	0.078	0.93	-0.06	0.6	0.84	-0.3	0.013	0.09
ENSG00000152670	DDX4	0.07	-0.6	0.078	0.93	-0.3	0.26	0.59	-0.9	0.0088	0.075
ENSG00000174137	FAM53A	2	-0.3	0.078	0.93	-0.05	0.74	0.9	-0.4	0.02	0.11
ENSG00000075188	NUP37	3	-0.3	0.078	0.93	-0.1	0.34	0.66	-0.5	0.0054	0.061
ENSG00000085563	ABCB1	0.6	-0.8	0.078	0.93	0.6	0.089	0.38	-0.1	0.69	0.82
ENSG00000170500	LONRF2	5	0.4	0.078	0.93	0.07	0.73	0.89	0.5	0.019	0.11
ENSG00000182378	PLCXD1	3	-0.3	0.078	0.93	-0.02	0.92	0.97	-0.3	0.03	0.14
ENSG00000128656	CHN1	1	0.6	0.078	0.93	-0.7	0.029	0.24	-0.07	0.78	0.88
ENSG00000114993	RTKN	2	-0.6	0.078	0.93	0.02	0.94	0.98	-0.6	0.041	0.16
ENSG00000138658	ZGRF1	1	-0.4	0.079	0.93	-0.06	0.76	0.91	-0.5	0.025	0.13
ENSG00000186638	KIF24	-0.8	-0.7	0.079	0.93	0.3	0.37	0.68	-0.4	0.19	0.38
ENSG00000130254	SAFB2	5	0.2	0.079	0.93	-0.2	0.089	0.38	0.03	0.74	0.86
ENSG00000010610	CD4	3	-1	0.079	0.93	0.4	0.42	0.72	-0.7	0.14	0.32
ENSG00000267060	PTGES3L	4	0.3	0.079	0.93	-0.5	0.0032	0.12	-0.2	0.18	0.37
ENSG00000138678	GPAT3	5	-0.3	0.079	0.93	0.3	0.12	0.43	-0.08	0.62	0.77
ENSG00000206053	HN1L	4	0.2	0.079	0.93	-0.1	0.25	0.58	0.1	0.34	0.54
ENSG00000163710	PCOLCE2	4	-1	0.079	0.93	0.3	0.55	0.8	-0.9	0.099	0.26
ENSG00000121775	TMEM39B	3	-0.3	0.079	0.93	-0.09	0.54	0.8	-0.4	0.011	0.085
ENSG00000131196	NFATC1	6	-0.2	0.079	0.93	0.2	0.09	0.38	-0.03	0.74	0.85
ENSG00000075391	RASAL2	4	0.2	0.08	0.93	0.1	0.37	0.68	0.3	0.0052	0.06
ENSG00000154447	SH3RF1	2	0.5	0.08	0.93	-0.2	0.29	0.62	0.2	0.31	0.52
ENSG00000185442	FAM174B	2	-0.6	0.08	0.93	-0.04	0.9	0.96	-0.6	0.032	0.14
ENSG00000068615	REEP1	6	-0.3	0.08	0.93	0.1	0.35	0.66	-0.1	0.24	0.45
ENSG00000105612	DNASE2	3	-0.3	0.08	0.93	0.2	0.19	0.52	-0.1	0.42	0.61
ENSG00000144824	PHLDB2	4	0.5	0.08	0.93	-0.6	0.034	0.25	-0.06	0.83	0.91
ENSG00000170458	CD14	3	-1	0.08	0.93	0.3	0.52	0.79	-0.8	0.091	0.25
ENSG00000124496	TRERF1	1	-0.7	0.08	0.93	0.4	0.23	0.56	-0.3	0.31	0.52
ENSG00000181830	SLC35C1	2	-0.4	0.08	0.93	0.03	0.86	0.95	-0.3	0.05	0.18
ENSG00000171316	CHD7	5	0.3	0.08	0.93	0.3	0.062	0.32	0.6	0.00056	0.028
ENSG00000067365	METTL22	5	0.3	0.08	0.93	-0.2	0.12	0.43	0.07	0.61	0.77
ENSG00000206284	WDR46	4	-0.3	0.08	0.93	-0.1	0.24	0.57	-0.4	0.0031	0.048
ENSG00000107518	ATRNL1	5	0.5	0.08	0.93	0.06	0.83	0.94	0.6	0.028	0.13
ENSG00000100350	FOXRED2	3	-0.3	0.08	0.93	0.3	0.031	0.24	0.03	0.81	0.89
ENSG00000176390	CRLF3	3	-0.3	0.081	0.93	0.3	0.038	0.27	0.02	0.9	0.95
ENSG00000185947	ZNF267	1	-0.7	0.081	0.93	0.3	0.31	0.63	-0.4	0.23	0.43
ENSG00000010539	ZNF200	2	0.4	0.081	0.93	-0.08	0.68	0.87	0.3	0.1	0.26
ENSG00000157322	CLEC18A	0.6	-0.5	0.081	0.93	-0.2	0.52	0.79	-0.7	0.0093	0.078
ENSG00000119280	C1orf198	5	-0.3	0.081	0.93	0.03	0.84	0.95	-0.3	0.061	0.2
ENSG00000139644	TMBIM6	9	-0.2	0.081	0.93	0.01	0.9	0.96	-0.2	0.055	0.19
ENSG00000185559	DLK1	1	0.9	0.081	0.93	0.7	0.14	0.46	2	0.00091	0.032
ENSG00000163492	CCDC141	3	-0.5	0.081	0.93	0.4	0.13	0.44	-0.1	0.58	0.75
ENSG00000101336	HCK	-0.2	-1	0.081	0.93	0.5	0.47	0.76	-1	0.11	0.28
ENSG00000131203	IDO1	-0.4	0.8	0.081	0.93	0.4	0.36	0.67	1	0.0063	0.066
ENSG00000114302	PRKAR2A	5	0.6	0.081	0.93	0.9	0.0047	0.13	1	4.1e-05	0.012
ENSG00000136630	HLX	2	0.4	0.081	0.93	-0.6	0.01	0.17	-0.2	0.42	0.61
ENSG00000139921	TMX1	5	-0.3	0.081	0.93	-0.02	0.92	0.97	-0.3	0.034	0.14
ENSG00000072736	NFATC3	6	0.4	0.081	0.93	0.1	0.5	0.77	0.5	0.0095	0.078
ENSG00000112214	FHL5	1	0.5	0.081	0.93	0.7	0.0059	0.14	1	4.8e-05	0.012
ENSG00000180098	TRNAU1AP	3	-0.3	0.082	0.93	0.09	0.54	0.8	-0.2	0.14	0.32
ENSG00000281917	SLC16A1	5	0.5	0.082	0.93	-0.2	0.35	0.67	0.3	0.24	0.44
ENSG00000178826	TMEM139	-1	-1	0.082	0.93	0.8	0.077	0.36	-0.1	0.76	0.86
ENSG00000177697	CD151	6	-0.3	0.082	0.93	0.02	0.87	0.95	-0.2	0.062	0.2
ENSG00000151806	GUF1	5	0.2	0.082	0.93	-0.1	0.35	0.66	0.1	0.25	0.46
ENSG00000100243	CYB5R3	7	-0.3	0.082	0.93	0.3	0.086	0.37	-0.04	0.78	0.88
ENSG00000185630	PBX1	5	0.3	0.082	0.93	0.05	0.75	0.91	0.4	0.022	0.12
ENSG00000154589	LY96	-0.2	-0.7	0.082	0.93	0.09	0.81	0.93	-0.7	0.066	0.21
ENSG00000162980	ARL5A	6	0.3	0.082	0.93	0.3	0.11	0.41	0.6	0.0011	0.034
ENSG00000100439	ABHD4	5	-0.2	0.082	0.93	0.4	0.0027	0.12	0.2	0.15	0.33
ENSG00000090554	FLT3LG	0.7	-0.6	0.082	0.93	-0.2	0.53	0.79	-0.8	0.0095	0.078
ENSG00000121064	SCPEP1	5	-0.4	0.082	0.93	0.01	0.95	0.98	-0.4	0.045	0.17
ENSG00000181381	DDX60L	2	0.4	0.082	0.93	-0.2	0.47	0.75	0.3	0.2	0.4
ENSG00000179218	CALR	7	-0.3	0.083	0.93	0.1	0.49	0.77	-0.2	0.16	0.35
ENSG00000158869	FCER1G	2	-1	0.083	0.93	0.005	0.99	1	-1	0.033	0.14
ENSG00000151572	ANO4	-1	-1	0.083	0.93	1	0.062	0.32	-0.09	0.83	0.91
ENSG00000188878	FBF1	3	-0.3	0.083	0.93	0.01	0.92	0.97	-0.3	0.052	0.19
ENSG00000143179	UCK2	4	-0.5	0.083	0.93	-0.1	0.58	0.82	-0.6	0.013	0.09
ENSG00000183579	ZNRF3	3	0.3	0.083	0.93	-0.02	0.91	0.97	0.3	0.057	0.2
ENSG00000125931	CITED1	-1	-0.6	0.083	0.93	0.3	0.32	0.64	-0.3	0.24	0.44
ENSG00000213719	CLIC1	4	-0.8	0.083	0.93	0.3	0.49	0.76	-0.5	0.13	0.31
ENSG00000177963	RIC8A	5	-0.2	0.083	0.93	-0.07	0.5	0.77	-0.3	0.01	0.081
ENSG00000175309	PHYKPL	3	-0.3	0.083	0.93	0.06	0.67	0.87	-0.2	0.098	0.26
ENSG00000183347	GBP6	1	-1	0.083	0.93	0.3	0.48	0.76	-0.7	0.076	0.23
ENSG00000143183	TMCO1	6	-0.3	0.083	0.93	-0.2	0.22	0.55	-0.4	0.0029	0.047
ENSG00000145246	ATP10D	3	-0.6	0.083	0.93	0.1	0.62	0.84	-0.5	0.098	0.26
ENSG00000125378	BMP4	2	-0.5	0.083	0.93	0.2	0.42	0.72	-0.3	0.17	0.36
ENSG00000101144	BMP7	0.4	-1	0.083	0.93	0.4	0.5	0.77	-0.9	0.12	0.3
ENSG00000177508	IRX3	2	-1	0.084	0.93	1	0.031	0.24	0.09	0.82	0.9
ENSG00000119782	FKBP1B	-0.9	-1	0.084	0.93	0.4	0.4	0.7	-0.6	0.16	0.35
ENSG00000224120	C6orf136	5	0.3	0.084	0.93	-0.2	0.13	0.45	0.08	0.6	0.76
ENSG00000173846	PLK3	2	-0.5	0.084	0.93	0.2	0.3	0.62	-0.2	0.27	0.48
ENSG00000254858	MPV17L2	3	-0.2	0.084	0.93	0.02	0.84	0.95	-0.2	0.065	0.21
ENSG00000120729	MYOT	10	0.4	0.084	0.93	-0.1	0.42	0.72	0.2	0.2	0.4
ENSG00000228425	VPS52	6	-0.2	0.084	0.93	-0.1	0.13	0.45	-0.3	0.0015	0.037
ENSG00000101752	MIB1	6	0.3	0.084	0.93	0.1	0.37	0.68	0.5	0.0067	0.068
ENSG00000198901	PRC1	2	0.5	0.084	0.93	-0.3	0.28	0.61	0.2	0.34	0.55
ENSG00000283447	NDUFS1	8	0.4	0.084	0.93	0.2	0.31	0.63	0.6	0.0047	0.057
ENSG00000169241	SLC50A1	2	-0.4	0.084	0.93	-0.2	0.43	0.73	-0.6	0.0086	0.075
ENSG00000137285	TUBB2B	2	-0.8	0.084	0.93	0.6	0.095	0.39	-0.1	0.67	0.81
ENSG00000099260	PALMD	6	-0.4	0.084	0.93	0.6	0.0072	0.15	0.2	0.32	0.52
ENSG00000100413	POLR3H	3	-0.3	0.084	0.93	0.1	0.4	0.71	-0.2	0.21	0.41
ENSG00000198960	ARMCX6	0.7	-0.6	0.084	0.93	0.5	0.081	0.36	-0.08	0.77	0.87
ENSG00000204947	ZNF425	2	0.3	0.084	0.93	0.04	0.83	0.94	0.4	0.031	0.14
ENSG00000100246	DNAL4	0.9	-0.5	0.085	0.93	0.1	0.69	0.88	-0.4	0.083	0.24
ENSG00000115648	MLPH	-0.2	-0.7	0.085	0.93	0.1	0.66	0.86	-0.5	0.15	0.34
ENSG00000135845	PIGC	4	-0.2	0.085	0.93	-0.1	0.26	0.58	-0.4	0.0039	0.052
ENSG00000205678	TECRL	1	0.8	0.085	0.93	-0.2	0.68	0.88	0.7	0.12	0.29
ENSG00000281434	NDUFA10	7	0.3	0.085	0.93	-0.3	0.038	0.27	-0.03	0.86	0.93
ENSG00000178397	FAM220A	7	0.3	0.085	0.93	-0.07	0.68	0.88	0.3	0.099	0.26
ENSG00000152784	PRDM8	0.8	-0.6	0.085	0.93	0.2	0.51	0.78	-0.4	0.12	0.29
ENSG00000135404	CD63	8	-0.4	0.085	0.93	-0.09	0.63	0.85	-0.5	0.016	0.1
ENSG00000161277	THAP8	0.7	-0.5	0.085	0.93	0.4	0.16	0.48	-0.2	0.51	0.69
ENSG00000122965	RBM19	5	0.3	0.085	0.93	-0.1	0.5	0.77	0.2	0.17	0.36
ENSG00000174564	IL20RB	1	-0.9	0.085	0.93	0.01	0.98	0.99	-0.9	0.028	0.13
ENSG00000166333	ILK	6	-0.2	0.085	0.93	0.06	0.56	0.81	-0.2	0.14	0.32
ENSG00000079974	RABL2B	3	-0.2	0.085	0.93	-0.3	0.011	0.17	-0.5	0.00012	0.016
ENSG00000087085	ACHE	5	-0.7	0.085	0.93	0.3	0.33	0.65	-0.4	0.27	0.48
ENSG00000140526	ABHD2	7	-0.2	0.085	0.93	0.2	0.12	0.43	-0.04	0.65	0.8
ENSG00000037280	FLT4	2	-0.7	0.085	0.93	0.3	0.36	0.68	-0.4	0.19	0.39
ENSG00000107581	EIF3A	8	0.4	0.086	0.93	0.3	0.1	0.4	0.7	0.0011	0.034
ENSG00000189221	MAOA	7	0.3	0.086	0.93	-0.3	0.02	0.21	-0.07	0.6	0.76
ENSG00000136826	KLF4	5	-0.7	0.086	0.93	0.1	0.72	0.89	-0.6	0.088	0.25
ENSG00000152377	SPOCK1	1	-0.9	0.086	0.93	0.7	0.15	0.48	-0.3	0.45	0.64
ENSG00000135387	CAPRIN1	6	0.2	0.086	0.93	0.03	0.79	0.92	0.2	0.026	0.13
ENSG00000116212	LRRC42	5	-0.3	0.086	0.93	0.0005	1	1	-0.3	0.045	0.17
ENSG00000151689	INPP1	2	-0.4	0.086	0.93	0.1	0.49	0.77	-0.3	0.16	0.35
ENSG00000011600	TYROBP	0.3	-1	0.086	0.93	0.3	0.59	0.83	-0.7	0.081	0.24
ENSG00000108602	ALDH3A1	4	-1	0.086	0.93	-0.2	0.68	0.87	-1	0.01	0.081
ENSG00000204116	CHIC1	4	-0.3	0.086	0.93	0.4	0.0072	0.15	0.1	0.31	0.51
ENSG00000125304	TM9SF2	6	-0.2	0.086	0.93	0.1	0.19	0.52	-0.06	0.47	0.65
ENSG00000053254	FOXN3	8	0.4	0.087	0.93	0.09	0.66	0.86	0.5	0.017	0.1
ENSG00000103257	SLC7A5	3	-0.3	0.087	0.93	0.5	0.0065	0.15	0.1	0.27	0.48
ENSG00000163050	COQ8A	9	0.4	0.087	0.93	-0.2	0.49	0.77	0.3	0.17	0.36
ENSG00000189159	HN1	6	-0.3	0.087	0.93	-0.1	0.39	0.69	-0.4	0.0071	0.069
ENSG00000174807	CD248	5	-1	0.087	0.93	0.4	0.42	0.72	-0.7	0.18	0.37
ENSG00000149131	SERPING1	6	-0.7	0.087	0.93	0.2	0.59	0.83	-0.5	0.13	0.31
ENSG00000141499	WRAP53	3	-0.3	0.087	0.93	-0.3	0.078	0.36	-0.5	0.00092	0.032
ENSG00000126391	FRMD8	4	-0.4	0.087	0.93	0.09	0.67	0.87	-0.3	0.095	0.26
ENSG00000134574	DDB2	2	-0.5	0.087	0.93	0.001	1	1	-0.5	0.04	0.16
ENSG00000275575	PTP4A3	8	0.5	0.087	0.93	-0.09	0.69	0.88	0.4	0.099	0.26
ENSG00000145555	MYO10	3	0.5	0.088	0.93	-0.3	0.2	0.52	0.2	0.47	0.65
ENSG00000170852	KBTBD2	6	-0.2	0.088	0.93	0.2	0.07	0.34	-0.02	0.89	0.94
ENSG00000010671	BTK	-0.4	-0.9	0.088	0.93	0.1	0.76	0.91	-0.8	0.061	0.2
ENSG00000108091	CCDC6	6	-0.2	0.088	0.93	0.3	0.016	0.19	0.07	0.52	0.7
ENSG00000168701	TMEM208	3	-0.3	0.088	0.93	-0.3	0.017	0.2	-0.6	0.00017	0.018
ENSG00000168306	ACOX2	5	-0.3	0.088	0.93	-0.01	0.92	0.97	-0.3	0.037	0.15
ENSG00000142347	MYO1F	0.5	-0.9	0.088	0.93	0.6	0.19	0.52	-0.3	0.42	0.61
ENSG00000158525	CPA5	-2	-1	0.088	0.93	-0.08	0.9	0.96	-1	0.036	0.15
ENSG00000134575	ACP2	4	-0.3	0.088	0.93	-0.1	0.37	0.68	-0.4	0.0068	0.068
ENSG00000268182	SMIM17	-1	-1	0.088	0.93	0.5	0.38	0.69	-0.6	0.19	0.38
ENSG00000231389	HLA-DPA1	5	0.3	0.088	0.93	0.01	0.93	0.98	0.3	0.035	0.15
ENSG00000181788	SIAH2	4	-0.4	0.088	0.93	0.01	0.95	0.98	-0.3	0.052	0.19
ENSG00000110344	UBE4A	6	-0.3	0.088	0.93	0.3	0.077	0.36	-0.03	0.86	0.93
ENSG00000187954	CYHR1	3	-0.4	0.089	0.93	-0.2	0.19	0.52	-0.6	0.0027	0.046
ENSG00000164087	POC1A	-0.06	-0.5	0.089	0.93	0.09	0.72	0.89	-0.4	0.082	0.24
ENSG00000019505	SYT13	-1	0.8	0.089	0.93	0.3	0.44	0.73	1	0.0085	0.074
ENSG00000215717	TMEM167B	5	-0.3	0.089	0.93	-0.02	0.88	0.96	-0.3	0.034	0.14
ENSG00000136997	MYC	3	-0.5	0.089	0.93	-0.2	0.34	0.66	-0.7	0.0072	0.07
ENSG00000185614	FAM212A	3	-0.4	0.089	0.93	0.6	0.01	0.17	0.2	0.38	0.58
ENSG00000123595	RAB9A	4	-0.2	0.089	0.93	0.1	0.31	0.64	-0.1	0.3	0.51
ENSG00000183918	SH2D1A	-1	-1	0.089	0.93	0.6	0.25	0.58	-0.5	0.3	0.5
ENSG00000131127	ZNF141	-0.9	0.9	0.089	0.93	-0.2	0.69	0.88	0.8	0.11	0.29
ENSG00000182150	ERCC6L2	4	0.3	0.09	0.93	0.6	0.00018	0.057	0.9	2.2e-06	0.0044
ENSG00000163220	S100A9	-2	-2	0.09	0.93	1	0.16	0.48	-0.5	0.48	0.67
ENSG00000170482	SLC23A1	-0.9	0.7	0.09	0.93	-0.4	0.25	0.58	0.3	0.44	0.63
ENSG00000066117	SMARCD1	4	-0.2	0.09	0.93	-0.1	0.38	0.69	-0.3	0.0071	0.069
ENSG00000174808	BTC	0.4	-0.5	0.09	0.93	0.2	0.43	0.73	-0.3	0.23	0.44
ENSG00000135596	MICAL1	4	-0.7	0.09	0.93	-0.2	0.52	0.79	-0.9	0.011	0.084
ENSG00000085433	WDR47	6	0.3	0.09	0.93	-0.06	0.67	0.87	0.2	0.11	0.28
ENSG00000092010	PSME1	6	-0.2	0.09	0.93	0.08	0.45	0.74	-0.1	0.2	0.4
ENSG00000138131	LOXL4	3	-0.4	0.09	0.93	0.08	0.68	0.87	-0.3	0.1	0.27
ENSG00000088970	KIZ	6	0.2	0.09	0.93	-0.3	0.017	0.2	-0.06	0.54	0.71
ENSG00000135678	CPM	3	-0.9	0.09	0.93	-0.005	0.99	1	-0.9	0.031	0.14
ENSG00000066926	FECH	6	0.3	0.09	0.93	-0.08	0.57	0.82	0.2	0.14	0.32
ENSG00000186432	KPNA4	9	0.3	0.09	0.93	0.008	0.96	0.99	0.3	0.043	0.17
ENSG00000142892	PIGK	5	-0.2	0.09	0.93	-0.009	0.94	0.98	-0.2	0.042	0.16
ENSG00000146858	ZC3HAV1L	-0.9	0.8	0.09	0.93	0.7	0.085	0.37	1	0.00065	0.029
ENSG00000103490	PYCARD	-1	-1	0.09	0.93	0.009	0.99	1	-1	0.044	0.17
ENSG00000152684	PELO	4	-0.2	0.09	0.93	-0.02	0.9	0.97	-0.3	0.037	0.15
ENSG00000126759	CFP	1	-1	0.09	0.93	0.1	0.79	0.92	-1	0.054	0.19
ENSG00000186487	MYT1L	2	-0.4	0.09	0.93	-0.2	0.42	0.72	-0.6	0.0065	0.067
ENSG00000105705	SUGP1	4	-0.2	0.09	0.93	-0.08	0.37	0.68	-0.3	0.0073	0.07
ENSG00000182054	IDH2	9	0.4	0.091	0.93	-0.2	0.27	0.6	0.2	0.35	0.55
ENSG00000146729	GBAS	7	0.5	0.091	0.93	0.2	0.54	0.8	0.7	0.013	0.09
ENSG00000125845	BMP2	1	-0.8	0.091	0.93	-0.05	0.88	0.96	-0.8	0.023	0.12
ENSG00000118600	TMEM5	3	-0.3	0.091	0.93	-0.1	0.45	0.74	-0.4	0.013	0.09
ENSG00000178026	LRRC75B	1	-0.6	0.091	0.93	0.6	0.074	0.35	-0.05	0.86	0.92
ENSG00000128965	CHAC1	0.3	-1	0.091	0.93	0.7	0.17	0.49	-0.3	0.5	0.68
ENSG00000047249	ATP6V1H	5	-0.2	0.091	0.93	0.01	0.91	0.97	-0.2	0.064	0.21
ENSG00000127884	ECHS1	7	0.3	0.091	0.93	-0.2	0.11	0.42	0.05	0.7	0.83
ENSG00000127249	ATP13A4	2	0.8	0.091	0.93	-0.1	0.72	0.89	0.7	0.089	0.25
ENSG00000161395	PGAP3	5	-0.2	0.091	0.93	0.02	0.85	0.95	-0.2	0.071	0.22
ENSG00000185220	PGBD2	1	-0.4	0.091	0.93	-0.08	0.72	0.89	-0.5	0.02	0.11
ENSG00000175826	CTDNEP1	8	0.3	0.091	0.93	-0.2	0.13	0.44	0.07	0.64	0.79
ENSG00000177425	PAWR	-1	-1	0.091	0.93	2	0.0074	0.15	0.5	0.28	0.49
ENSG00000085831	TTC39A	-0.1	-0.6	0.092	0.93	-0.3	0.41	0.71	-0.9	0.013	0.091
ENSG00000197077	KIAA1671	7	-0.3	0.092	0.93	0.6	0.0007	0.077	0.3	0.039	0.16
ENSG00000114770	ABCC5	5	0.5	0.092	0.93	-0.5	0.069	0.34	0.02	0.93	0.96
ENSG00000115318	LOXL3	3	-0.6	0.092	0.93	-0.06	0.86	0.95	-0.7	0.026	0.13
ENSG00000109670	FBXW7	6	-0.3	0.092	0.93	0.2	0.13	0.44	-0.07	0.65	0.79
ENSG00000162769	FLVCR1	2	-0.6	0.092	0.93	0.4	0.13	0.45	-0.1	0.6	0.76
ENSG00000005238	FAM214B	5	-0.3	0.092	0.93	0.2	0.12	0.43	-0.06	0.67	0.81
ENSG00000186866	POFUT2	3	-0.3	0.092	0.93	-0.05	0.75	0.91	-0.4	0.025	0.13
ENSG00000221986	MYBPHL	-0.9	-0.8	0.092	0.93	-0.005	0.99	1	-0.8	0.078	0.23
ENSG00000166037	CEP57	4	-0.2	0.092	0.93	0.02	0.86	0.95	-0.2	0.07	0.22
ENSG00000091986	CCDC80	7	-1	0.092	0.93	1	0.095	0.39	-0.1	0.8	0.89
ENSG00000134686	PHC2	6	-0.2	0.092	0.93	0.1	0.19	0.52	-0.07	0.5	0.68
ENSG00000242038	EGFL8	2	-0.4	0.092	0.93	-0.3	0.13	0.44	-0.8	0.0018	0.04
ENSG00000113522	RAD50	5	0.2	0.092	0.93	0.2	0.11	0.42	0.4	0.0014	0.037
ENSG00000118579	MED28	6	0.4	0.093	0.93	0.2	0.44	0.73	0.5	0.0094	0.078
ENSG00000197405	C5AR1	2	-1	0.093	0.93	0.4	0.53	0.79	-0.8	0.12	0.29
ENSG00000172269	DPAGT1	4	-0.3	0.093	0.93	-0.3	0.055	0.31	-0.5	0.00072	0.03
ENSG00000128891	C15orf57	3	-0.3	0.093	0.93	0.07	0.64	0.86	-0.2	0.12	0.3
ENSG00000071967	CYBRD1	6	-0.7	0.093	0.93	0.4	0.32	0.64	-0.3	0.31	0.52
ENSG00000275591	XKR5	-0.4	-0.6	0.094	0.93	0.5	0.11	0.41	-0.1	0.7	0.82
ENSG00000167074	TEF	7	-0.3	0.094	0.93	0.2	0.13	0.44	-0.07	0.67	0.81
ENSG00000189334	S100A14	0.9	-0.5	0.094	0.93	0.03	0.9	0.96	-0.5	0.049	0.18
ENSG00000137177	KIF13A	8	0.4	0.094	0.93	0.3	0.14	0.47	0.7	0.0019	0.04
ENSG00000173511	VEGFB	6	0.2	0.094	0.93	-0.04	0.74	0.9	0.2	0.097	0.26
ENSG00000176946	THAP4	6	0.3	0.094	0.93	-0.05	0.71	0.89	0.2	0.11	0.27
ENSG00000170175	CHRNB1	7	-0.4	0.094	0.93	-0.1	0.59	0.83	-0.5	0.016	0.1
ENSG00000169554	ZEB2	5	-0.4	0.094	0.93	0.5	0.016	0.19	0.1	0.5	0.68
ENSG00000132466	ANKRD17	6	0.2	0.094	0.93	0.2	0.04	0.27	0.4	0.00042	0.025
ENSG00000146701	MDH2	9	0.4	0.094	0.93	-0.1	0.46	0.75	0.2	0.2	0.4
ENSG00000132953	XPO4	6	0.5	0.094	0.93	0.4	0.14	0.46	0.9	0.0016	0.038
ENSG00000083799	CYLD	5	-0.4	0.095	0.93	0.7	0.0016	0.1	0.3	0.079	0.23
ENSG00000179632	MAF1	8	0.3	0.095	0.93	-0.2	0.28	0.61	0.1	0.36	0.56
ENSG00000158859	ADAMTS4	-0.6	-0.9	0.095	0.93	2	0.00087	0.085	0.8	0.034	0.15
ENSG00000114423	CBLB	3	-0.3	0.095	0.93	0.4	0.013	0.18	0.1	0.44	0.63
ENSG00000180190	TDRP	2	-0.5	0.095	0.93	0.1	0.54	0.8	-0.3	0.14	0.32
ENSG00000151131	C12orf45	3	-0.3	0.095	0.93	-0.3	0.1	0.4	-0.6	0.0013	0.036
ENSG00000169885	CALML6	0.8	-0.4	0.095	0.93	-0.2	0.48	0.76	-0.6	0.015	0.098
ENSG00000091436		10	0.4	0.095	0.93	0.6	0.0079	0.15	0.9	8.4e-05	0.015
ENSG00000154114	TBCEL	0.5	0.5	0.095	0.93	0.4	0.16	0.49	0.8	0.0025	0.045
ENSG00000120910	PPP3CC	5	0.2	0.095	0.93	-0.2	0.049	0.29	-0.01	0.9	0.95
ENSG00000091972	CD200	2	0.6	0.095	0.93	-0.5	0.096	0.39	0.07	0.81	0.9
ENSG00000044446	PHKA2	4	-0.3	0.095	0.93	-0.2	0.16	0.49	-0.4	0.0026	0.045
ENSG00000166024	R3HCC1L	3	-0.2	0.095	0.93	-0.09	0.41	0.71	-0.3	0.009	0.076
ENSG00000165669	FAM204A	6	-0.2	0.096	0.93	-0.2	0.067	0.33	-0.5	0.00077	0.031
ENSG00000126756	UXT	5	-0.2	0.096	0.93	-0.2	0.059	0.32	-0.5	0.00074	0.03
ENSG00000152527	PLEKHH2	7	0.5	0.096	0.93	-0.2	0.5	0.77	0.3	0.18	0.38
ENSG00000197024	ZNF398	4	0.2	0.096	0.93	0.004	0.97	0.99	0.2	0.05	0.18
ENSG00000146648	EGFR	1	0.5	0.096	0.93	0.4	0.093	0.38	0.9	0.0012	0.034
ENSG00000127081	ZNF484	-0.2	-0.5	0.096	0.93	0.2	0.46	0.75	-0.3	0.2	0.4
ENSG00000168610	STAT3	7	-0.3	0.096	0.93	0.5	0.0068	0.15	0.2	0.26	0.47
ENSG00000077942	FBLN1	5	-0.9	0.096	0.93	0.6	0.15	0.47	-0.2	0.56	0.73
ENSG00000038427	VCAN	4	-1	0.096	0.93	0.7	0.24	0.57	-0.5	0.33	0.54
ENSG00000157514	TSC22D3	7	-0.3	0.097	0.93	0.09	0.53	0.79	-0.2	0.18	0.37
ENSG00000104472	CHRAC1	4	-0.2	0.097	0.93	-0.07	0.48	0.76	-0.3	0.012	0.087
ENSG00000163536	SERPINI1	2	-0.7	0.097	0.93	0.4	0.31	0.63	-0.4	0.29	0.5
ENSG00000105373	GLTSCR2	6	0.3	0.097	0.93	-0.05	0.73	0.9	0.2	0.1	0.27
ENSG00000065150	IPO5	8	0.3	0.097	0.93	0.07	0.6	0.83	0.4	0.017	0.1
ENSG00000266412	NCOA4	8	0.3	0.097	0.93	-0.06	0.63	0.85	0.2	0.13	0.31
ENSG00000140950	TLDC1	3	-0.3	0.097	0.93	-0.02	0.86	0.95	-0.3	0.034	0.15
ENSG00000154957	ZNF18	3	-0.3	0.097	0.93	-0.2	0.18	0.51	-0.4	0.0028	0.046
ENSG00000136514	RTP4	-1	0.6	0.097	0.93	-1	0.0038	0.12	-0.5	0.17	0.36
ENSG00000163956	LRPAP1	5	-0.3	0.097	0.93	-0.006	0.97	0.99	-0.3	0.049	0.18
ENSG00000159871	LYPD5	0.5	-0.6	0.097	0.93	0.5	0.076	0.36	-0.04	0.87	0.93
ENSG00000163930	BAP1	6	0.3	0.097	0.93	0.02	0.88	0.96	0.3	0.038	0.16
ENSG00000145545	SRD5A1	-0.08	-0.7	0.097	0.93	0.08	0.8	0.93	-0.6	0.083	0.24
ENSG00000170961	HAS2	0.8	-1	0.097	0.93	0.7	0.32	0.64	-0.7	0.26	0.47
ENSG00000196505	GDAP2	2	-0.3	0.097	0.93	0.1	0.35	0.66	-0.2	0.28	0.48
ENSG00000196352	CD55	7	-0.3	0.098	0.93	-0.002	0.99	1	-0.3	0.053	0.19
ENSG00000185633	NDUFA4L2	1	-0.5	0.098	0.93	0.2	0.51	0.78	-0.3	0.16	0.35
ENSG00000172201	ID4	3	-0.3	0.098	0.93	0.01	0.93	0.98	-0.3	0.061	0.2
ENSG00000109047	RCVRN	0.3	-0.9	0.098	0.93	-0.3	0.52	0.79	-1	0.013	0.091
ENSG00000166226	CCT2	7	-0.2	0.098	0.93	-0.02	0.81	0.93	-0.2	0.033	0.14
ENSG00000148362	C9orf142	2	-0.3	0.098	0.93	0.02	0.9	0.97	-0.3	0.068	0.21
ENSG00000185088	RPS27L	5	-0.4	0.098	0.93	-0.5	0.015	0.19	-0.9	0.00017	0.018
ENSG00000256223	ZNF10	3	-0.3	0.098	0.93	0.1	0.43	0.73	-0.2	0.23	0.43
ENSG00000259956	RBM15B	2	0.4	0.098	0.93	-0.5	0.026	0.23	-0.09	0.63	0.78
ENSG00000080854	IGSF9B	1	0.4	0.098	0.93	-0.1	0.58	0.83	0.3	0.17	0.35
ENSG00000139624	CERS5	3	-0.5	0.098	0.93	-0.2	0.29	0.62	-0.7	0.0048	0.057
ENSG00000164056	SPRY1	5	-0.3	0.098	0.93	0.1	0.36	0.67	-0.1	0.29	0.49
ENSG00000173960	UBXN2A	5	0.4	0.099	0.93	0.4	0.056	0.31	0.8	0.00072	0.03
ENSG00000148985	PGAP2	3	-0.3	0.099	0.93	0.09	0.54	0.8	-0.2	0.17	0.36
ENSG00000123358	NR4A1	8	-0.7	0.099	0.93	1	0.0092	0.16	0.3	0.32	0.53
ENSG00000164675	IQUB	-1	-1	0.099	0.93	0.5	0.29	0.62	-0.5	0.29	0.5
ENSG00000184178	SCFD2	4	-0.2	0.099	0.93	0.1	0.22	0.55	-0.08	0.47	0.65
ENSG00000197312	DDI2	2	0.5	0.099	0.93	2	1.7e-06	0.01	2	2.5e-08	0.00031
ENSG00000131080	EDA2R	0.5	-0.8	0.099	0.93	0.4	0.41	0.71	-0.5	0.18	0.38
ENSG00000014216	CAPN1	7	-0.2	0.099	0.93	0.2	0.068	0.34	-0.003	0.98	0.99
ENSG00000099814	CEP170B	4	-0.3	0.099	0.93	0.03	0.87	0.95	-0.3	0.069	0.22
ENSG00000119899	SLC17A5	4	-0.3	0.099	0.93	0.3	0.039	0.27	0.03	0.8	0.89
ENSG00000187840	EIF4EBP1	4	0.3	0.099	0.93	-0.6	0.0021	0.11	-0.3	0.1	0.27
ENSG00000187323	DCC	-0.9	-1	0.099	0.93	0.5	0.44	0.74	-0.8	0.13	0.3
ENSG00000102575	ACP5	1	-1	0.1	0.93	0.4	0.54	0.8	-0.9	0.12	0.29
ENSG00000276787	FAN1	5	0.3	0.1	0.93	-0.02	0.9	0.96	0.3	0.072	0.22
ENSG00000122952	ZWINT	-0.9	-0.9	0.1	0.93	0.6	0.17	0.5	-0.2	0.57	0.73
ENSG00000135519	KCNH3	0.4	-0.8	0.1	0.93	-0.04	0.92	0.97	-0.8	0.036	0.15
ENSG00000118369	USP35	4	-0.2	0.1	0.93	0.2	0.15	0.47	-0.06	0.61	0.77
ENSG00000163380	LMOD3	10	-0.2	0.1	0.93	0.3	0.02	0.21	0.07	0.54	0.71
ENSG00000196482	ESRRG	2	0.5	0.1	0.93	-0.1	0.59	0.83	0.4	0.16	0.34
ENSG00000115738	ID2	2	-0.6	0.1	0.93	-0.05	0.86	0.95	-0.6	0.028	0.13
ENSG00000138399	FASTKD1	4	0.3	0.1	0.93	-0.07	0.58	0.82	0.2	0.16	0.35
ENSG00000117228	GBP1	3	0.5	0.1	0.93	-0.6	0.042	0.28	-0.07	0.8	0.89
ENSG00000157837	SPPL3	4	-0.3	0.1	0.93	-0.08	0.57	0.82	-0.4	0.016	0.1
ENSG00000214160	ALG3	5	-0.2	0.1	0.93	0.1	0.25	0.58	-0.1	0.42	0.61
ENSG00000075223	SEMA3C	6	-0.4	0.1	0.93	0.4	0.11	0.41	-0.06	0.79	0.88
ENSG00000164306	PRIMPOL	4	-0.2	0.1	0.93	-0.1	0.33	0.65	-0.4	0.008	0.072
ENSG00000141540	TTYH2	4	-0.3	0.1	0.93	0.2	0.11	0.41	-0.04	0.75	0.86
ENSG00000138085	ATRAID	5	-0.2	0.1	0.93	-0.2	0.12	0.42	-0.4	0.0016	0.038
ENSG00000141837	CACNA1A	2	-0.3	0.1	0.93	0.6	0.0041	0.13	0.2	0.17	0.36
ENSG00000091157	WDR7	5	0.3	0.1	0.93	0.2	0.12	0.43	0.5	0.0017	0.038
ENSG00000131351	HAUS8	2	0.3	0.1	0.93	-0.3	0.052	0.3	-0.02	0.88	0.94
ENSG00000112320	SOBP	4	0.3	0.1	0.93	-0.2	0.11	0.41	0.04	0.78	0.88
ENSG00000138363	ATIC	4	-0.3	0.1	0.93	0.2	0.13	0.44	-0.06	0.7	0.82
ENSG00000213064	SFT2D2	0.6	0.5	0.1	0.93	0.3	0.19	0.52	0.8	0.0024	0.044
ENSG00000111275	ALDH2	8	0.3	0.1	0.93	-0.09	0.54	0.8	0.2	0.17	0.36
ENSG00000120509	PDZD11	5	-0.2	0.1	0.93	-0.3	0.0029	0.12	-0.5	3.7e-05	0.011
ENSG00000084754	HADHA	8	0.3	0.1	0.93	-0.2	0.21	0.54	0.1	0.49	0.67
ENSG00000129048	ACKR4	0.3	-1	0.1	0.93	0.1	0.84	0.94	-0.9	0.066	0.21
ENSG00000119777	TMEM214	6	-0.2	0.1	0.93	-0.06	0.59	0.83	-0.3	0.018	0.11
ENSG00000085982	USP40	5	0.3	0.1	0.93	0.003	0.99	1	0.3	0.054	0.19
ENSG00000154122	ANKH	8	0.3	0.1	0.93	0.01	0.93	0.98	0.3	0.047	0.17
ENSG00000146834	MEPCE	5	0.2	0.1	0.93	-0.2	0.058	0.31	-0.007	0.95	0.97
ENSG00000198816	ZNF358	6	0.3	0.1	0.93	0.1	0.44	0.73	0.4	0.011	0.082
ENSG00000147162	OGT	8	-0.3	0.1	0.93	-0.1	0.35	0.67	-0.4	0.0077	0.071
ENSG00000135902	CHRND	3	-1	0.1	0.93	0.02	0.97	0.99	-1	0.066	0.21
ENSG00000152749	GPR180	3	-0.3	0.1	0.93	0.3	0.073	0.35	-0.01	0.93	0.96
ENSG00000047188	YTHDC2	5	0.2	0.1	0.93	-0.04	0.71	0.89	0.2	0.12	0.29
ENSG00000118680	MYL12B	7	-0.3	0.1	0.93	-0.3	0.088	0.38	-0.6	0.0012	0.034
ENSG00000174842	GLMN	3	-0.3	0.1	0.93	-0.2	0.28	0.61	-0.5	0.0062	0.065
ENSG00000116539	ASH1L	7	0.3	0.1	0.93	0.5	0.0018	0.1	0.8	2.3e-05	0.0088
ENSG00000105507	CABP5	4	-0.5	0.1	0.93	-0.1	0.57	0.82	-0.6	0.018	0.11
ENSG00000018625	ATP1A2	10	0.3	0.1	0.93	-0.2	0.31	0.64	0.1	0.34	0.54
ENSG00000089220	PEBP1	9	0.2	0.1	0.93	-0.2	0.096	0.39	0.02	0.84	0.91
ENSG00000173369	C1QB	3	-1	0.1	0.93	0.1	0.83	0.94	-1	0.054	0.19
ENSG00000158352	SHROOM4	3	0.4	0.1	0.93	0.2	0.43	0.72	0.6	0.0096	0.079
ENSG00000283430		9	-0.6	0.1	0.93	0.4	0.3	0.63	-0.3	0.38	0.58
ENSG00000148180	GSN	9	-0.6	0.1	0.93	0.4	0.3	0.63	-0.3	0.38	0.58
ENSG00000103343	ZNF174	3	-0.2	0.1	0.93	0.2	0.17	0.49	-0.06	0.59	0.75
ENSG00000198162	MAN1A2	3	0.4	0.1	0.93	0.7	0.0015	0.1	1	1.4e-05	0.0083
ENSG00000115207	GTF3C2	5	-0.2	0.1	0.93	0.1	0.18	0.51	-0.05	0.57	0.73
ENSG00000110583	NAA40	3	-0.4	0.1	0.93	-0.03	0.86	0.95	-0.4	0.039	0.16
ENSG00000274352	ZNF707	2	-0.3	0.1	0.93	-0.02	0.9	0.96	-0.3	0.043	0.17
ENSG00000115446	UNC50	5	-0.2	0.1	0.93	-0.1	0.2	0.53	-0.3	0.0037	0.051
ENSG00000137807	KIF23	-1	-0.8	0.1	0.93	0.07	0.85	0.95	-0.7	0.079	0.23
ENSG00000183873	SCN5A	0.6	-1	0.1	0.93	0.5	0.49	0.77	-0.9	0.17	0.36
ENSG00000107968	MAP3K8	4	-0.4	0.1	0.93	-0.6	0.0049	0.13	-1	8.3e-05	0.015
ENSG00000057019	DCBLD2	6	-0.3	0.1	0.93	-0.1	0.47	0.75	-0.4	0.013	0.09
ENSG00000150768	DLAT	7	0.4	0.1	0.93	-0.05	0.81	0.93	0.3	0.09	0.25
ENSG00000165185	KIAA1958	-0.4	0.6	0.1	0.93	0.5	0.13	0.44	1	0.0019	0.04
ENSG00000116667	C1orf21	9	0.4	0.1	0.93	0.1	0.57	0.82	0.5	0.017	0.1
ENSG00000183155	RABIF	3	-0.3	0.1	0.93	0.06	0.66	0.87	-0.2	0.12	0.3
ENSG00000134153	EMC7	6	-0.2	0.1	0.93	-0.1	0.19	0.52	-0.3	0.0032	0.048
ENSG00000142208	AKT1	6	0.3	0.1	0.93	0.02	0.89	0.96	0.3	0.044	0.17
ENSG00000163481	RNF25	4	-0.2	0.1	0.93	-0.03	0.78	0.92	-0.3	0.033	0.14
ENSG00000170624	SGCD	7	-0.3	0.1	0.93	0.4	0.014	0.18	0.1	0.41	0.61
ENSG00000229353	TNXB	7	-0.8	0.1	0.93	0.6	0.21	0.54	-0.3	0.52	0.7
ENSG00000113758	DBN1	4	-1	0.1	0.93	0.1	0.85	0.95	-0.9	0.065	0.21
ENSG00000147654	EBAG9	5	0.2	0.1	0.93	-0.2	0.022	0.22	-0.05	0.55	0.72
ENSG00000196666	FAM180B	3	-0.7	0.1	0.93	0.09	0.8	0.93	-0.6	0.069	0.22
ENSG00000105327	BBC3	0.9	-0.4	0.1	0.93	-0.1	0.66	0.87	-0.5	0.02	0.11
ENSG00000175093	SPSB4	0.8	-0.8	0.1	0.93	0.8	0.06	0.32	0.009	0.98	0.99
ENSG00000172469	MANEA	3	-0.3	0.1	0.93	0.2	0.19	0.52	-0.1	0.54	0.72
ENSG00000151612	ZNF827	0.6	0.5	0.1	0.93	0.2	0.58	0.82	0.7	0.017	0.1
ENSG00000100749	VRK1	2	-0.4	0.1	0.93	-0.05	0.77	0.92	-0.4	0.032	0.14
ENSG00000158019	BRE	5	-0.2	0.1	0.93	-0.2	0.038	0.27	-0.3	0.00049	0.026
ENSG00000104299	INTS9	3	-0.2	0.11	0.93	0.05	0.69	0.88	-0.2	0.12	0.3
ENSG00000135919	SERPINE2	6	-0.3	0.11	0.93	-0.06	0.7	0.88	-0.3	0.027	0.13
ENSG00000140022	STON2	5	0.3	0.11	0.93	-0.09	0.57	0.82	0.2	0.17	0.36
ENSG00000105509	HAS1	-2	-2	0.11	0.93	-0.5	0.51	0.78	-2	0.011	0.085
ENSG00000145247	OCIAD2	0.7	0.6	0.11	0.93	-0.9	0.016	0.19	-0.3	0.44	0.63
ENSG00000181924	COA4	3	-0.2	0.11	0.93	-0.1	0.26	0.59	-0.4	0.0053	0.06
ENSG00000135334	AKIRIN2	5	-0.2	0.11	0.93	-0.1	0.45	0.74	-0.3	0.012	0.086
ENSG00000151414	NEK7	8	0.3	0.11	0.93	0.09	0.6	0.83	0.4	0.02	0.11
ENSG00000110955	ATP5B	8	0.4	0.11	0.93	-0.1	0.56	0.81	0.3	0.17	0.36
ENSG00000174600	CMKLR1	3	-1	0.11	0.93	0.8	0.14	0.47	-0.3	0.56	0.73
ENSG00000174429	ABRA	9	0.6	0.11	0.93	-0.4	0.16	0.48	0.1	0.62	0.77
ENSG00000143878	RHOB	6	-0.4	0.11	0.93	-0.02	0.92	0.97	-0.4	0.047	0.18
ENSG00000134020	PEBP4	8	-0.3	0.11	0.93	-0.1	0.55	0.8	-0.4	0.017	0.1
ENSG00000228177	C6orf47	4	0.2	0.11	0.93	-0.1	0.17	0.5	0.05	0.6	0.76
ENSG00000182253	SYNM	10	0.5	0.11	0.93	0.2	0.33	0.65	0.7	0.0072	0.07
ENSG00000167004	PDIA3	7	-0.4	0.11	0.93	0.06	0.79	0.92	-0.4	0.1	0.27
ENSG00000233276	GPX1	5	-0.3	0.11	0.93	-0.02	0.91	0.97	-0.4	0.046	0.17
ENSG00000156802	ATAD2	2	-0.4	0.11	0.93	0.3	0.18	0.51	-0.1	0.55	0.72
ENSG00000078177	N4BP2	2	0.4	0.11	0.93	0.2	0.45	0.74	0.6	0.013	0.09
ENSG00000173926	2019-03-03	3	-0.3	0.11	0.93	-0.1	0.53	0.79	-0.4	0.015	0.098
ENSG00000115274	INO80B	4	-0.3	0.11	0.93	0.03	0.82	0.94	-0.2	0.091	0.25
ENSG00000187210	GCNT1	2	0.7	0.11	0.93	0.04	0.91	0.97	0.7	0.045	0.17
ENSG00000161714	PLCD3	5	-0.3	0.11	0.93	0.3	0.018	0.2	0.09	0.48	0.67
ENSG00000076356	PLXNA2	5	-0.3	0.11	0.93	0.3	0.028	0.23	0.06	0.63	0.78
ENSG00000178860	MSC	1	-0.6	0.11	0.93	0.1	0.66	0.86	-0.4	0.11	0.28
ENSG00000213762	ZNF134	4	0.2	0.11	0.93	-0.07	0.49	0.77	0.1	0.21	0.41
ENSG00000263163	SLC27A3	1	-0.6	0.11	0.93	-0.5	0.14	0.46	-1	0.0024	0.044
ENSG00000150526	MIA2	6	-0.2	0.11	0.93	0.2	0.082	0.37	-0.01	0.93	0.97
ENSG00000150527	CTAGE5	6	-0.2	0.11	0.93	0.2	0.082	0.37	-0.01	0.93	0.97
ENSG00000273533	FAM181A	-0.8	-0.9	0.11	0.93	2	0.00088	0.085	0.9	0.029	0.13
ENSG00000130714	POMT1	4	-0.2	0.11	0.93	-0.02	0.85	0.95	-0.3	0.04	0.16
ENSG00000166796	LDHC	-1	-0.7	0.11	0.93	0.1	0.71	0.89	-0.6	0.091	0.25
ENSG00000198931	APRT	5	0.5	0.11	0.93	-0.7	0.014	0.18	-0.2	0.41	0.6
ENSG00000118496	FBXO30	6	-0.4	0.11	0.93	0.5	0.024	0.22	0.1	0.57	0.73
ENSG00000101439	CST3	7	-0.6	0.11	0.93	0.1	0.66	0.87	-0.4	0.14	0.33
ENSG00000182512	GLRX5	5	0.2	0.11	0.93	-0.4	0.0069	0.15	-0.1	0.24	0.44
ENSG00000147256	ARHGAP36	-1	-0.7	0.11	0.93	-0.7	0.08	0.36	-1	0.0023	0.044
ENSG00000164924	YWHAZ	6	-0.3	0.11	0.93	0.06	0.73	0.9	-0.3	0.12	0.29
ENSG00000166886	NAB2	3	-0.7	0.11	0.93	0.1	0.73	0.9	-0.6	0.087	0.25
ENSG00000110218	PANX1	4	-0.4	0.11	0.93	1	2.1e-05	0.025	0.9	0.00059	0.028
ENSG00000151090	THRB	5	0.4	0.11	0.93	0.2	0.42	0.72	0.5	0.011	0.082
ENSG00000132481	TRIM47	3	-0.7	0.11	0.93	0.2	0.59	0.83	-0.5	0.13	0.31
ENSG00000186660	ZFP91	7	0.3	0.11	0.93	0.1	0.32	0.64	0.4	0.007	0.069
ENSG00000068724	TTC7A	4	-0.6	0.11	0.93	0.5	0.089	0.38	-0.05	0.86	0.92
ENSG00000181938	GINS3	2	-0.3	0.11	0.93	0.1	0.56	0.81	-0.2	0.16	0.35
ENSG00000141736	ERBB2	4	-0.4	0.11	0.93	0.07	0.74	0.9	-0.3	0.11	0.28
ENSG00000163933	RFT1	3	-0.3	0.11	0.93	0.002	0.99	1	-0.3	0.061	0.2
ENSG00000116991	SIPA1L2	3	0.4	0.11	0.93	0.06	0.78	0.92	0.5	0.033	0.14
ENSG00000143252	SDHC	5	0.4	0.11	0.93	0.2	0.33	0.65	0.6	0.0075	0.07
ENSG00000258947	TUBB3	0.6	-0.7	0.11	0.93	0.4	0.28	0.61	-0.3	0.33	0.54
ENSG00000180730	SHISA2	5	-0.5	0.11	0.93	0.06	0.82	0.94	-0.5	0.085	0.24
ENSG00000170374	SP7	-2	1	0.11	0.93	-0.5	0.42	0.72	0.7	0.29	0.5
ENSG00000089094	KDM2B	4	-0.2	0.11	0.93	0.3	0.027	0.23	0.05	0.6	0.76
ENSG00000243232	PCDHAC2	-2	-1	0.11	0.93	2	0.0035	0.12	0.9	0.1	0.27
ENSG00000135905	DOCK10	0.8	0.7	0.11	0.93	0.2	0.59	0.83	0.9	0.018	0.11
ENSG00000235173	HGH1	3	-0.4	0.11	0.93	0.2	0.34	0.66	-0.2	0.32	0.52
ENSG00000003402	CFLAR	6	0.3	0.11	0.93	0.05	0.73	0.9	0.3	0.03	0.14
ENSG00000165632	TAF3	4	0.3	0.11	0.93	0.1	0.35	0.66	0.4	0.0083	0.074
ENSG00000006062	MAP3K14	4	-0.3	0.11	0.93	-0.03	0.87	0.95	-0.3	0.047	0.17
ENSG00000100911	PSME2	4	-0.3	0.11	0.93	-0.2	0.26	0.59	-0.5	0.006	0.064
ENSG00000120860	CCDC53	6	-0.2	0.11	0.93	-0.2	0.042	0.28	-0.4	0.00055	0.028
ENSG00000283022	HYDIN	-2	-1	0.11	0.93	0.9	0.19	0.52	-0.4	0.49	0.67
ENSG00000213463	SYNJ2BP	2	0.3	0.11	0.93	0.3	0.075	0.35	0.5	0.001	0.034
ENSG00000158828	PINK1	7	0.3	0.11	0.93	-0.3	0.037	0.26	-0.05	0.73	0.85
ENSG00000107821	KAZALD1	2	-0.7	0.11	0.93	0.4	0.34	0.66	-0.4	0.26	0.46
ENSG00000131697	NPHP4	3	-0.3	0.11	0.93	-0.3	0.059	0.32	-0.6	0.00074	0.03
ENSG00000174125	TLR1	0.2	-0.7	0.11	0.93	0.2	0.57	0.82	-0.5	0.16	0.35
ENSG00000164162	ANAPC10	4	-0.3	0.11	0.93	-0.05	0.7	0.88	-0.3	0.028	0.13
ENSG00000106686	SPATA6L	0.4	-0.9	0.11	0.93	0.3	0.49	0.77	-0.6	0.19	0.38
ENSG00000110880	CORO1C	4	-0.5	0.11	0.93	0.3	0.23	0.56	-0.2	0.46	0.65
ENSG00000174197	MGA	6	0.2	0.11	0.93	0.5	0.0015	0.1	0.7	2e-05	0.0088
ENSG00000164983	TMEM65	5	0.3	0.11	0.93	0.07	0.65	0.86	0.4	0.025	0.13
ENSG00000104313	EYA1	5	-0.3	0.11	0.93	0.4	0.015	0.19	0.1	0.42	0.61
ENSG00000142444	TIMM29	3	-0.3	0.11	0.93	-0.0008	0.99	1	-0.3	0.062	0.2
ENSG00000164761	TNFRSF11B	0.1	-1	0.11	0.93	0.2	0.83	0.94	-1	0.035	0.15
ENSG00000166435	XRRA1	0.1	-0.5	0.11	0.93	0.4	0.11	0.42	-0.07	0.78	0.88
ENSG00000141198	TOM1L1	2	0.4	0.11	0.93	-0.2	0.45	0.74	0.2	0.27	0.47
ENSG00000135241	PNPLA8	5	-0.2	0.11	0.93	0.3	0.0071	0.15	0.1	0.24	0.44
ENSG00000163162	RNF149	4	-0.3	0.11	0.93	0.05	0.76	0.91	-0.2	0.11	0.27
ENSG00000104221	BRF2	4	-0.2	0.11	0.93	0.09	0.42	0.72	-0.1	0.27	0.47
ENSG00000275066	SYNRG	5	0.2	0.11	0.93	0.1	0.32	0.64	0.3	0.0073	0.07
ENSG00000125148	MT2A	3	-0.7	0.11	0.93	-0.7	0.086	0.37	-1	0.0019	0.04
ENSG00000255529	POLR2M	7	0.3	0.11	0.93	-0.04	0.78	0.92	0.2	0.1	0.27
ENSG00000167994	RAB3IL1	2	-0.6	0.11	0.93	-0.007	0.98	0.99	-0.6	0.048	0.18
ENSG00000144909	OSBPL11	6	0.3	0.11	0.93	0.07	0.61	0.84	0.3	0.021	0.11
ENSG00000183291	SELENOF	7	-0.2	0.11	0.93	-0.2	0.14	0.45	-0.5	0.0023	0.043
ENSG00000011465	DCN	9	-0.8	0.11	0.93	0.6	0.18	0.51	-0.2	0.61	0.77
ENSG00000146826	C7orf43	3	-0.3	0.11	0.93	-0.2	0.35	0.66	-0.5	0.0082	0.073
ENSG00000084463	WBP11	6	0.2	0.11	0.93	0.0006	1	1	0.2	0.061	0.2
ENSG00000197893	NRAP	10	0.6	0.11	0.93	0.1	0.64	0.86	0.7	0.024	0.12
ENSG00000119986	AVPI1	4	-0.3	0.11	0.93	-0.08	0.6	0.84	-0.4	0.022	0.12
ENSG00000185250	PPIL6	0.4	-0.6	0.11	0.93	0.1	0.73	0.9	-0.5	0.088	0.25
ENSG00000154930	ACSS1	6	0.3	0.11	0.93	0.08	0.58	0.82	0.4	0.019	0.11
ENSG00000168884	TNIP2	4	-0.2	0.11	0.93	0.1	0.23	0.56	-0.06	0.48	0.67
ENSG00000132300	PTCD3	7	0.3	0.11	0.93	-0.1	0.34	0.66	0.1	0.34	0.54
ENSG00000186684	CYP27C1	-2	-1	0.11	0.93	-0.3	0.57	0.82	-2	0.013	0.09
ENSG00000110330	BIRC2	6	-0.2	0.11	0.93	0.3	0.023	0.22	0.07	0.54	0.71
ENSG00000166747	AP1G1	6	0.2	0.11	0.93	0.1	0.32	0.64	0.3	0.0075	0.071
ENSG00000140740	UQCRC2	9	0.3	0.11	0.93	-0.2	0.19	0.52	0.09	0.56	0.73
ENSG00000136146	MED4	6	-0.2	0.11	0.93	-0.1	0.27	0.6	-0.4	0.0058	0.063
ENSG00000169085	C8orf46	-0.1	0.5	0.11	0.93	-0.3	0.35	0.66	0.3	0.34	0.54
ENSG00000116199	FAM20B	5	0.4	0.11	0.93	0.1	0.64	0.86	0.5	0.024	0.12
ENSG00000111729	CLEC4A	0.8	-0.6	0.11	0.93	-0.2	0.4	0.71	-0.8	0.01	0.081
ENSG00000181896	ZNF101	-0.4	-0.8	0.11	0.93	0.1	0.82	0.94	-0.7	0.089	0.25
ENSG00000146374	RSPO3	1	0.7	0.11	0.93	0.4	0.32	0.64	1	0.0088	0.076
ENSG00000178385	PLEKHM3	4	0.4	0.11	0.93	0.5	0.039	0.27	1	0.00053	0.027
ENSG00000171960	PPIH	3	0.3	0.11	0.93	-0.8	4.1e-05	0.034	-0.5	0.0018	0.04
ENSG00000083168	KAT6A	6	0.2	0.11	0.93	0.3	0.0099	0.16	0.6	0.00013	0.016
ENSG00000160221	C21orf33	7	0.2	0.11	0.93	-0.3	0.031	0.24	-0.05	0.64	0.79
ENSG00000280071		7	0.2	0.11	0.93	-0.3	0.031	0.24	-0.05	0.64	0.79
ENSG00000188001	TPRG1	2	-0.5	0.11	0.93	0.5	0.068	0.34	0.01	0.96	0.98
ENSG00000083720	OXCT1	7	0.4	0.11	0.93	0.2	0.43	0.73	0.6	0.012	0.086
ENSG00000108298	RPL19	7	0.2	0.11	0.93	-0.5	0.0011	0.092	-0.2	0.044	0.17
ENSG00000214050	FBXO16	-2	0.9	0.11	0.93	-0.9	0.061	0.32	-0.06	0.89	0.94
ENSG00000135365	PHF21A	5	-0.2	0.11	0.93	-0.04	0.69	0.88	-0.2	0.028	0.13
ENSG00000119004	CYP20A1	3	0.3	0.11	0.93	0.2	0.24	0.57	0.4	0.0048	0.057
ENSG00000174444	RPL4	9	0.2	0.11	0.93	-0.3	0.027	0.23	-0.06	0.59	0.75
ENSG00000134531	EMP1	5	-0.9	0.11	0.93	0.7	0.13	0.44	-0.1	0.74	0.86
ENSG00000162736	NCSTN	5	-0.2	0.11	0.93	0.1	0.23	0.56	-0.07	0.51	0.68
ENSG00000177854	TMEM187	2	-0.3	0.11	0.93	-0.1	0.49	0.77	-0.4	0.016	0.1
ENSG00000118307	CASC1	0.9	-0.5	0.11	0.93	0.3	0.34	0.66	-0.3	0.33	0.54
ENSG00000122417	ODF2L	3	-0.4	0.11	0.93	-0.2	0.37	0.68	-0.6	0.0089	0.076
ENSG00000185070	FLRT2	3	0.4	0.11	0.93	0.03	0.86	0.95	0.4	0.052	0.19
ENSG00000167792	NDUFV1	7	0.3	0.11	0.93	-0.2	0.27	0.6	0.1	0.43	0.62
ENSG00000181016	LSMEM1	6	0.2	0.11	0.93	-0.3	0.02	0.21	-0.09	0.49	0.67
ENSG00000117054	ACADM	8	0.3	0.11	0.93	-0.1	0.46	0.75	0.2	0.24	0.45
ENSG00000117133	RPF1	5	-0.2	0.11	0.93	-0.2	0.16	0.48	-0.4	0.0028	0.046
ENSG00000109787	KLF3	5	-0.4	0.11	0.93	0.2	0.39	0.69	-0.2	0.3	0.51
ENSG00000104894	CD37	1	-0.5	0.11	0.93	0.5	0.053	0.3	0.04	0.85	0.92
ENSG00000215021	PHB2	6	0.2	0.11	0.93	-0.2	0.082	0.37	0.007	0.96	0.98
ENSG00000167680	SEMA6B	2	-0.5	0.11	0.93	0.6	0.04	0.27	0.08	0.76	0.86
ENSG00000121966	CXCR4	2	-0.5	0.11	0.93	0.2	0.41	0.71	-0.3	0.25	0.45
ENSG00000118596	SLC16A7	6	-0.3	0.11	0.93	0.4	0.06	0.32	0.02	0.89	0.94
ENSG00000170445	HARS	5	-0.2	0.11	0.93	-0.1	0.16	0.49	-0.3	0.0031	0.047
ENSG00000159055	MIS18A	2	-0.4	0.11	0.93	-0.05	0.78	0.92	-0.4	0.034	0.15
ENSG00000156875	MFSD14A	4	-0.2	0.11	0.93	0.0006	1	1	-0.2	0.064	0.21
ENSG00000165806	CASP7	4	-0.3	0.11	0.93	-0.04	0.8	0.92	-0.3	0.036	0.15
ENSG00000110107	PRPF19	6	-0.2	0.11	0.93	0.03	0.7	0.88	-0.1	0.14	0.32
ENSG00000182670	TTC3	5	0.3	0.11	0.93	0.1	0.36	0.68	0.4	0.009	0.076
ENSG00000151729	SLC25A4	10	0.3	0.11	0.93	-0.3	0.059	0.31	-0.02	0.89	0.94
ENSG00000101844	ATG4A	6	-0.2	0.11	0.93	0.04	0.7	0.88	-0.2	0.14	0.32
ENSG00000145642	FAM159B	-2	0.9	0.11	0.93	-1	0.057	0.31	-0.09	0.85	0.92
ENSG00000076650	GPATCH1	2	-0.2	0.11	0.93	0.05	0.73	0.89	-0.2	0.12	0.3
ENSG00000077152	UBE2T	-0.4	0.5	0.11	0.93	0.1	0.61	0.84	0.6	0.021	0.11
ENSG00000150455	TIRAP	2	-0.4	0.11	0.93	0.3	0.15	0.48	-0.08	0.65	0.79
ENSG00000178104	PDE4DIP	7	0.8	0.11	0.93	0.9	0.04	0.27	2	0.0006	0.028
ENSG00000213023	SYT3	0.7	-0.5	0.11	0.93	0.5	0.049	0.29	0.05	0.83	0.91
ENSG00000189060	H1F0	7	0.3	0.11	0.93	-0.3	0.088	0.38	0.01	0.93	0.96
ENSG00000155850	SLC26A2	3	-0.5	0.11	0.93	0.3	0.32	0.64	-0.3	0.34	0.55
ENSG00000123342	MMP19	2	-0.9	0.11	0.93	-0.03	0.95	0.98	-1	0.051	0.18
ENSG00000131473	ACLY	5	-0.4	0.11	0.93	0.2	0.47	0.75	-0.2	0.23	0.44
ENSG00000152284	TCF7L1	3	-0.2	0.11	0.93	-0.07	0.6	0.84	-0.3	0.021	0.11
ENSG00000124593	PRICKLE4	2	-0.4	0.11	0.93	-0.08	0.67	0.87	-0.4	0.023	0.12
ENSG00000130177	CDC16	6	-0.2	0.11	0.93	-0.06	0.48	0.76	-0.2	0.015	0.097
ENSG00000047634	SCML1	5	-0.4	0.11	0.93	-0.04	0.85	0.95	-0.4	0.043	0.17
ENSG00000110651	CD81	7	-0.4	0.11	0.93	-0.04	0.87	0.95	-0.5	0.049	0.18
ENSG00000104371	DKK4	-0.5	-0.7	0.11	0.93	0.09	0.8	0.92	-0.6	0.12	0.29
ENSG00000146828	SLC12A9	3	-0.4	0.11	0.93	-0.2	0.3	0.62	-0.7	0.0063	0.066
ENSG00000078808	SDF4	6	0.2	0.11	0.93	0.1	0.34	0.65	0.3	0.0084	0.074
ENSG00000143322	ABL2	2	0.5	0.12	0.93	0.6	0.024	0.22	1	0.00025	0.02
ENSG00000164334	FAM170A	-2	-1	0.12	0.93	0.3	0.51	0.78	-0.6	0.18	0.37
ENSG00000110442	COMMD9	5	-0.2	0.12	0.93	-0.2	0.15	0.47	-0.3	0.0027	0.046
ENSG00000100883	SRP54	6	-0.2	0.12	0.93	-0.01	0.92	0.97	-0.2	0.054	0.19
ENSG00000148690	FRA10AC1	4	0.2	0.12	0.93	-0.3	0.01	0.17	-0.1	0.3	0.51
ENSG00000155592	ZKSCAN2	3	0.2	0.12	0.93	-0.03	0.81	0.93	0.2	0.11	0.29
ENSG00000129187	DCTD	4	-0.2	0.12	0.93	-0.008	0.94	0.98	-0.2	0.058	0.2
ENSG00000197279	ZNF165	-0.5	0.7	0.12	0.93	-0.3	0.39	0.7	0.3	0.35	0.55
ENSG00000198842	DUSP27	8	0.3	0.12	0.93	-0.3	0.19	0.52	0.1	0.59	0.75
ENSG00000160310	PRMT2	5	-0.2	0.12	0.93	0.03	0.8	0.93	-0.2	0.11	0.27
ENSG00000184076	UQCR10	6	0.3	0.12	0.93	-0.6	0.0018	0.11	-0.3	0.07	0.22
ENSG00000134452	FBXO18	6	0.2	0.12	0.93	-0.08	0.38	0.69	0.09	0.32	0.52
ENSG00000165678	GHITM	9	0.3	0.12	0.93	-0.3	0.041	0.27	-0.05	0.73	0.85
ENSG00000255823	MTRNR2L8	0.2	-0.6	0.12	0.93	0.6	0.043	0.28	0.08	0.77	0.87
ENSG00000059377	TBXAS1	-1	-1	0.12	0.93	1	0.16	0.48	-0.4	0.59	0.75
ENSG00000182118	FAM89A	4	-0.5	0.12	0.93	0.4	0.11	0.42	-0.05	0.82	0.9
ENSG00000155256	ZFYVE27	4	-0.2	0.12	0.93	-0.3	0.033	0.25	-0.5	0.00047	0.026
ENSG00000171931	FBXW10	-0.8	-0.7	0.12	0.93	-0.5	0.19	0.52	-1	0.0035	0.051
ENSG00000136463	TACO1	5	0.2	0.12	0.93	-0.07	0.55	0.8	0.2	0.2	0.4
ENSG00000165476	REEP3	6	0.3	0.12	0.93	0.2	0.22	0.55	0.4	0.0046	0.057
ENSG00000213145	CRIP1	4	-0.9	0.12	0.93	0.09	0.85	0.95	-0.8	0.074	0.22
ENSG00000008441	NFIX	8	0.5	0.12	0.93	0.4	0.085	0.37	0.9	0.0014	0.036
ENSG00000131097	HIGD1B	0.9	0.4	0.12	0.93	-0.7	0.0093	0.16	-0.3	0.28	0.49
ENSG00000166965	RCCD1	1	0.3	0.12	0.93	-0.4	0.014	0.18	-0.1	0.38	0.58
ENSG00000159069	FBXW5	7	0.3	0.12	0.93	0.02	0.91	0.97	0.4	0.053	0.19
ENSG00000008300	CELSR3	-0.2	-0.7	0.12	0.93	0.09	0.79	0.92	-0.6	0.1	0.26
ENSG00000124145	SDC4	5	-0.6	0.12	0.93	0.3	0.33	0.65	-0.3	0.37	0.57
ENSG00000148459	PDSS1	1	0.3	0.12	0.93	-0.5	0.016	0.19	-0.1	0.4	0.59
ENSG00000138796	HADH	7	0.3	0.12	0.93	-0.1	0.47	0.75	0.2	0.25	0.45
ENSG00000187486	KCNJ11	7	0.4	0.12	0.93	-0.05	0.81	0.93	0.3	0.11	0.27
ENSG00000197324	LRP10	5	-0.3	0.12	0.93	0.1	0.41	0.71	-0.1	0.3	0.5
ENSG00000129170	CSRP3	7	0.8	0.12	0.93	-0.06	0.88	0.96	0.7	0.086	0.24
ENSG00000168398	BDKRB2	0.3	-0.6	0.12	0.93	0.7	0.065	0.33	0.03	0.92	0.96
ENSG00000108829	LRRC59	4	0.3	0.12	0.93	-0.04	0.8	0.93	0.2	0.12	0.29
ENSG00000129625	REEP5	7	-0.2	0.12	0.93	-0.07	0.56	0.81	-0.3	0.021	0.11
ENSG00000125449	ARMC7	2	-0.3	0.12	0.93	0.3	0.073	0.35	0.001	0.99	1
ENSG00000147548	WHSC1L1	4	0.2	0.12	0.93	0.05	0.68	0.88	0.3	0.031	0.14
ENSG00000103657	HERC1	7	0.3	0.12	0.93	0.4	0.036	0.26	0.7	0.00054	0.027
ENSG00000088888	MAVS	7	0.3	0.12	0.93	0.07	0.7	0.88	0.4	0.029	0.14
ENSG00000169905	TOR1AIP2	4	0.4	0.12	0.93	0.6	0.017	0.2	1	0.00024	0.02
ENSG00000162241	SLC25A45	2	-0.4	0.12	0.93	0.6	0.0098	0.16	0.2	0.28	0.49
ENSG00000065320	NTN1	1	-0.9	0.12	0.93	0.7	0.17	0.49	-0.2	0.59	0.75
ENSG00000149781	FERMT3	0.1	-0.8	0.12	0.93	0.2	0.72	0.89	-0.7	0.11	0.27
ENSG00000171135	JAGN1	5	-0.2	0.12	0.93	-0.2	0.15	0.47	-0.4	0.0029	0.047
ENSG00000107186	MPDZ	6	0.2	0.12	0.93	0.4	0.0041	0.13	0.6	5.8e-05	0.013
ENSG00000138741	TRPC3	-1	0.9	0.12	0.93	-0.6	0.29	0.61	0.4	0.43	0.62
ENSG00000276497	APBA1	1	-0.5	0.12	0.93	0.09	0.71	0.89	-0.4	0.12	0.3
ENSG00000157593	SLC35B2	5	-0.2	0.12	0.93	-0.02	0.83	0.94	-0.2	0.045	0.17
ENSG00000100418	DESI1	4	-0.2	0.12	0.93	0.006	0.96	0.99	-0.2	0.076	0.23
ENSG00000163092	XIRP2	10	0.3	0.12	0.93	-0.2	0.25	0.58	0.09	0.5	0.68
ENSG00000050748	MAPK9	6	0.3	0.12	0.93	0.04	0.76	0.91	0.3	0.037	0.15
ENSG00000177311	ZBTB38	6	-0.2	0.12	0.93	0.5	0.0029	0.12	0.2	0.1	0.27
ENSG00000169169	CPT1C	-0.5	-0.8	0.12	0.93	0.3	0.48	0.76	-0.5	0.2	0.4
ENSG00000162413	KLHL21	5	-0.3	0.12	0.93	1	4.7e-05	0.034	0.7	0.0014	0.036
ENSG00000172375	C2CD2L	4	-0.3	0.12	0.93	0.06	0.64	0.86	-0.2	0.16	0.35
ENSG00000124155	PIGT	6	-0.2	0.12	0.93	-0.02	0.85	0.95	-0.2	0.047	0.18
ENSG00000089177	KIF16B	5	0.3	0.12	0.93	0.3	0.06	0.32	0.6	0.00095	0.032
ENSG00000115687	PASK	2	0.5	0.12	0.93	-0.3	0.18	0.51	0.1	0.64	0.78
ENSG00000175806	MSRA	3	-0.2	0.12	0.93	0.2	0.24	0.57	-0.09	0.49	0.67
ENSG00000157693	TMEM268	3	-0.3	0.12	0.93	0.09	0.56	0.81	-0.2	0.19	0.39
ENSG00000110079	MS4A4A	0.4	-1	0.12	0.93	0.7	0.22	0.56	-0.4	0.43	0.62
ENSG00000104611	SH2D4A	-0.3	-0.9	0.12	0.93	0.3	0.57	0.82	-0.7	0.17	0.36
ENSG00000100031	GGT1	-0.7	-0.9	0.12	0.93	0.5	0.33	0.65	-0.4	0.31	0.52
ENSG00000174944	P2RY14	0.7	-0.6	0.12	0.93	0.07	0.83	0.94	-0.6	0.062	0.2
ENSG00000136810	TXN	4	-0.4	0.12	0.93	-0.4	0.078	0.36	-0.7	0.0014	0.036
ENSG00000135218	CD36	6	0.5	0.12	0.93	-0.1	0.65	0.86	0.4	0.16	0.35
ENSG00000124198	ARFGEF2	5	0.2	0.12	0.93	0.3	0.026	0.23	0.6	0.00037	0.024
ENSG00000178150	ZNF114	1	0.4	0.12	0.93	-0.9	0.0006	0.077	-0.5	0.025	0.12
ENSG00000134201	GSTM5	7	-0.2	0.12	0.93	0.04	0.63	0.85	-0.1	0.17	0.36
ENSG00000196357	ZNF565	1	0.3	0.12	0.93	-0.5	0.0052	0.13	-0.2	0.17	0.37
ENSG00000135677	GNS	7	-0.2	0.12	0.93	0.09	0.44	0.73	-0.1	0.28	0.49
ENSG00000283153	FRG1	5	-0.3	0.12	0.93	-0.3	0.054	0.3	-0.6	0.00088	0.032
ENSG00000165475	CRYL1	4	0.3	0.12	0.93	-0.2	0.11	0.42	0.03	0.86	0.92
ENSG00000139574	NPFF	0.7	-0.5	0.12	0.93	-0.2	0.56	0.81	-0.7	0.021	0.11
ENSG00000136783	NIPSNAP3A	3	-0.4	0.12	0.93	-0.4	0.1	0.4	-0.7	0.002	0.04
ENSG00000282110	MAPK4	2	0.6	0.12	0.93	-0.5	0.21	0.54	0.2	0.63	0.78
ENSG00000185305	ARL15	3	-0.3	0.12	0.93	0.2	0.35	0.67	-0.2	0.34	0.54
ENSG00000107537	PHYH	7	0.3	0.12	0.93	-0.3	0.028	0.23	-0.08	0.57	0.73
ENSG00000133627	ACTR3B	5	0.3	0.12	0.93	-0.03	0.85	0.95	0.2	0.1	0.26
ENSG00000009780	FAM76A	5	-0.3	0.12	0.93	-0.1	0.38	0.69	-0.4	0.012	0.086
ENSG00000154262	ABCA6	4	-0.5	0.12	0.93	0.06	0.83	0.94	-0.5	0.094	0.26
ENSG00000172071	EIF2AK3	3	-0.5	0.12	0.93	0.1	0.59	0.83	-0.3	0.17	0.36
ENSG00000136231	IGF2BP3	-0.2	-0.6	0.12	0.93	0.3	0.37	0.68	-0.3	0.33	0.53
ENSG00000137959	IFI44L	1	0.5	0.12	0.93	-0.4	0.21	0.54	0.2	0.58	0.74
ENSG00000144711	IQSEC1	6	0.2	0.12	0.93	0.3	0.017	0.2	0.5	0.00024	0.02
ENSG00000158156	XKR8	2	-0.5	0.12	0.93	0.2	0.56	0.81	-0.3	0.18	0.37
ENSG00000130348	QRSL1	5	0.2	0.12	0.93	-0.2	0.051	0.3	-0.03	0.8	0.89
ENSG00000197921	HES5	-0.2	-0.8	0.12	0.93	0.4	0.38	0.69	-0.4	0.32	0.53
ENSG00000155906	RMND1	4	0.2	0.12	0.93	-0.09	0.38	0.69	0.1	0.34	0.54
ENSG00000167740	CYB5D2	1	-0.3	0.12	0.93	0.3	0.065	0.33	0.02	0.92	0.96
ENSG00000182578	CSF1R	4	-0.8	0.12	0.93	0.3	0.53	0.79	-0.6	0.18	0.38
ENSG00000256525	POLG2	2	-0.3	0.12	0.93	-0.07	0.67	0.87	-0.4	0.03	0.14
ENSG00000238227	C9orf69	6	0.3	0.12	0.93	0.007	0.97	0.99	0.3	0.065	0.21
ENSG00000165757	KIAA1462	5	0.4	0.12	0.93	0.2	0.27	0.6	0.6	0.0059	0.064
ENSG00000115649	CNPPD1	5	-0.2	0.12	0.93	-0.07	0.41	0.71	-0.2	0.013	0.09
ENSG00000204370	SDHD	5	0.3	0.12	0.93	-0.3	0.073	0.35	-0.01	0.94	0.97
ENSG00000103160	HSDL1	3	-0.3	0.12	0.93	-0.1	0.45	0.74	-0.4	0.014	0.095
ENSG00000198722	UNC13B	5	-0.2	0.12	0.93	-0.2	0.22	0.55	-0.4	0.005	0.059
ENSG00000106245	BUD31	5	-0.2	0.12	0.93	-0.2	0.16	0.49	-0.3	0.0034	0.05
ENSG00000100565	LRRC74A	-0.7	0.8	0.12	0.93	-0.1	0.76	0.91	0.7	0.12	0.3
ENSG00000129675	ARHGEF6	7	0.3	0.12	0.93	0.3	0.078	0.36	0.6	0.0014	0.036
ENSG00000076928	ARHGEF1	4	-0.4	0.12	0.93	-0.0005	1	1	-0.4	0.069	0.22
ENSG00000147130	ZMYM3	5	-0.2	0.12	0.93	-0.05	0.65	0.86	-0.3	0.029	0.14
ENSG00000130529	TRPM4	5	-0.3	0.12	0.93	0.1	0.44	0.73	-0.2	0.28	0.49
ENSG00000118308	LRMP	0.9	-0.6	0.12	0.93	0.3	0.37	0.68	-0.3	0.29	0.5
ENSG00000129993	CBFA2T3	2	0.3	0.12	0.93	0.1	0.56	0.81	0.4	0.021	0.12
ENSG00000183621	ZNF438	4	-0.2	0.12	0.93	-0.08	0.52	0.79	-0.3	0.019	0.11
ENSG00000159714	ZDHHC1	3	-0.4	0.12	0.93	0.3	0.25	0.58	-0.2	0.48	0.66
ENSG00000183423	LRIT3	-2	-0.7	0.12	0.93	-0.3	0.51	0.78	-1	0.024	0.12
ENSG00000197363	ZNF517	2	0.5	0.12	0.93	0.3	0.31	0.63	0.7	0.0081	0.073
ENSG00000144381	HSPD1	6	0.3	0.12	0.93	0.0009	0.99	1	0.3	0.07	0.22
ENSG00000277222	BTBD7	4	0.4	0.12	0.93	1	0.00034	0.071	1	4.7e-06	0.0053
ENSG00000163322	FAM175A	3	-0.3	0.12	0.93	0.05	0.76	0.91	-0.3	0.14	0.32
ENSG00000134291	TMEM106C	6	-0.2	0.12	0.93	-0.3	0.0087	0.16	-0.4	0.00013	0.016
ENSG00000121057	AKAP1	7	0.3	0.12	0.93	0.2	0.23	0.56	0.5	0.0054	0.061
ENSG00000280689	BORCS5	2	-0.3	0.12	0.93	-0.05	0.77	0.91	-0.4	0.04	0.16
ENSG00000141232	TOB1	8	-0.4	0.12	0.93	-0.004	0.98	0.99	-0.4	0.069	0.22
ENSG00000130775	THEMIS2	-0.6	-0.8	0.12	0.93	0.4	0.37	0.68	-0.4	0.3	0.51
ENSG00000175220	ARHGAP1	5	-0.3	0.12	0.93	0.06	0.74	0.9	-0.3	0.13	0.31
ENSG00000152348	ATG10	2	-0.3	0.12	0.93	-0.1	0.35	0.66	-0.4	0.01	0.081
ENSG00000144645	OSBPL10	3	-0.4	0.13	0.93	0.3	0.28	0.6	-0.2	0.45	0.64
ENSG00000132199	ENOSF1	3	0.3	0.13	0.93	-0.2	0.15	0.47	0.05	0.76	0.86
ENSG00000184588	PDE4B	6	-0.4	0.13	0.93	0.3	0.16	0.48	-0.07	0.72	0.84
ENSG00000114923	SLC4A3	2	-0.6	0.13	0.93	0.4	0.17	0.5	-0.1	0.63	0.78
ENSG00000141027	NCOR1	5	0.4	0.13	0.93	0.4	0.072	0.35	0.9	0.0012	0.034
ENSG00000113732	ATP6V0E1	6	-0.2	0.13	0.93	-0.1	0.22	0.55	-0.3	0.0053	0.06
ENSG00000157379	DHRS1	5	-0.2	0.13	0.93	-0.08	0.4	0.71	-0.3	0.012	0.089
ENSG00000011590	ZBTB32	1	-0.4	0.13	0.93	0.09	0.7	0.88	-0.3	0.14	0.33
ENSG00000161016	RPL8	8	0.2	0.13	0.93	-0.3	0.013	0.18	-0.1	0.33	0.54
ENSG00000169271	HSPB3	6	-0.4	0.13	0.93	-0.2	0.44	0.73	-0.6	0.015	0.096
ENSG00000077514	POLD3	4	0.3	0.13	0.93	0.07	0.67	0.87	0.4	0.04	0.16
ENSG00000148331	ASB6	3	-0.3	0.13	0.93	0.09	0.56	0.81	-0.2	0.21	0.41
ENSG00000250305	KIAA1456	-1	-0.8	0.13	0.93	0.4	0.36	0.67	-0.4	0.33	0.54
ENSG00000163913	IFT122	2	-0.3	0.13	0.93	-0.1	0.55	0.8	-0.5	0.023	0.12
ENSG00000034510	TMSB10	6	-0.6	0.13	0.93	-0.2	0.65	0.86	-0.8	0.028	0.13
ENSG00000132581	SDF2	4	-0.3	0.13	0.93	-0.2	0.14	0.45	-0.5	0.0028	0.046
ENSG00000183091	NEB	10	0.4	0.13	0.93	0.5	0.042	0.28	0.8	0.00067	0.029
ENSG00000001630	CYP51A1	4	-0.3	0.13	0.93	0.3	0.023	0.22	0.09	0.49	0.67
ENSG00000164142	FAM160A1	4	0.8	0.13	0.93	1	0.026	0.23	2	0.0004	0.024
ENSG00000165282	PIGO	4	-0.3	0.13	0.93	-0.2	0.28	0.61	-0.4	0.0077	0.071
ENSG00000163694	RBM47	0.009	-0.7	0.13	0.93	0.3	0.43	0.73	-0.4	0.27	0.48
ENSG00000170006	TMEM154	-0.8	-1	0.13	0.93	0.7	0.29	0.61	-0.5	0.43	0.62
ENSG00000145703	IQGAP2	1	-0.9	0.13	0.93	0.5	0.31	0.63	-0.4	0.36	0.56
ENSG00000167711	SERPINF2	0.02	-0.7	0.13	0.93	0.4	0.25	0.58	-0.3	0.41	0.6
ENSG00000141682	PMAIP1	4	-0.4	0.13	0.93	-0.2	0.46	0.75	-0.6	0.017	0.1
ENSG00000283060	ID3	3	-0.4	0.13	0.93	0.2	0.35	0.67	-0.2	0.35	0.55
ENSG00000163002	NUP35	4	-0.2	0.13	0.93	-0.09	0.47	0.75	-0.3	0.017	0.1
ENSG00000139364	TMEM132B	-0.2	-0.5	0.13	0.93	0.1	0.57	0.82	-0.3	0.2	0.39
ENSG00000107789	MINPP1	3	-0.4	0.13	0.93	-0.1	0.57	0.82	-0.6	0.021	0.11
ENSG00000261408	TEN1-CDK3	-0.1	-0.6	0.13	0.93	0.2	0.54	0.8	-0.4	0.22	0.42
ENSG00000213853	EMP2	5	-0.2	0.13	0.93	0.003	0.98	0.99	-0.2	0.079	0.23
ENSG00000111203	ITFG2	5	-0.2	0.13	0.93	-0.3	0.023	0.22	-0.5	0.00036	0.024
ENSG00000176273	SLC35G1	2	-0.4	0.13	0.93	-0.09	0.68	0.87	-0.5	0.029	0.13
ENSG00000129968	ABHD17A	5	0.3	0.13	0.93	0.0009	1	1	0.3	0.074	0.22
ENSG00000168778	TCTN2	2	-0.5	0.13	0.93	0.3	0.24	0.57	-0.2	0.52	0.69
ENSG00000130725	UBE2M	5	0.2	0.13	0.93	-0.2	0.047	0.29	-0.03	0.74	0.85
ENSG00000139910	NOVA1	4	-0.7	0.13	0.93	-0.6	0.12	0.43	-1	0.0023	0.043
ENSG00000123989	CHPF	4	-0.3	0.13	0.93	0.2	0.3	0.63	-0.1	0.42	0.62
ENSG00000148841	ITPRIP	3	-0.4	0.13	0.93	0.5	0.031	0.24	0.1	0.58	0.74
ENSG00000100003	SEC14L2	0.3	-0.6	0.13	0.93	0.09	0.76	0.91	-0.5	0.12	0.3
ENSG00000179627	ZBTB42	2	-0.4	0.13	0.93	0.4	0.051	0.3	0.05	0.78	0.88
ENSG00000161649	CD300LG	1	0.5	0.13	0.93	-0.3	0.37	0.68	0.3	0.36	0.56
ENSG00000172757	CFL1	6	-0.4	0.13	0.93	0.09	0.68	0.87	-0.3	0.16	0.35
ENSG00000138079	SLC3A1	4	-0.2	0.13	0.93	0.02	0.86	0.95	-0.2	0.11	0.27
ENSG00000106211	HSPB1	8	-0.5	0.13	0.93	0.5	0.09	0.38	-0.004	0.99	0.99
ENSG00000118985	ELL2	5	0.3	0.13	0.93	-0.8	0.00097	0.087	-0.4	0.034	0.15
ENSG00000187151	ANGPTL5	2	-1	0.13	0.93	-0.1	0.87	0.95	-1	0.039	0.16
ENSG00000138028	CGREF1	-0.7	-0.7	0.13	0.93	-0.2	0.53	0.8	-1	0.018	0.11
ENSG00000203756	TMEM244	-0.2	-0.6	0.13	0.93	0.5	0.15	0.47	-0.1	0.67	0.81
ENSG00000151092	NGLY1	6	-0.2	0.13	0.93	0.08	0.4	0.71	-0.1	0.33	0.53
ENSG00000102225	CDK16	8	0.3	0.13	0.93	-0.2	0.26	0.59	0.09	0.5	0.68
ENSG00000236251	HSPA1L	2	0.4	0.13	0.93	-0.3	0.13	0.44	0.04	0.86	0.93
ENSG00000155189	AGPAT5	5	0.2	0.13	0.93	-0.2	0.098	0.39	0.006	0.95	0.97
ENSG00000036672	USP2	7	-0.2	0.13	0.93	0.3	0.025	0.23	0.08	0.5	0.68
ENSG00000126217	MCF2L	4	0.4	0.13	0.93	-0.4	0.053	0.3	-0.06	0.77	0.87
ENSG00000181374	CCL13	0.9	-1	0.13	0.93	0.2	0.68	0.87	-0.7	0.11	0.28
ENSG00000168079	SCARA5	5	-0.8	0.13	0.93	0.5	0.21	0.54	-0.2	0.59	0.75
ENSG00000230475	ABHD16A	6	-0.2	0.13	0.93	-0.09	0.36	0.67	-0.3	0.011	0.083
ENSG00000106025	TSPAN12	2	0.5	0.13	0.93	0.3	0.25	0.58	0.8	0.0071	0.069
ENSG00000109016	DHRS7B	4	-0.2	0.13	0.93	0.2	0.15	0.47	-0.04	0.75	0.86
ENSG00000172425	TTC36	1	0.4	0.13	0.93	-0.6	0.027	0.23	-0.2	0.51	0.69
ENSG00000124731	TREM1	-2	-1	0.13	0.93	2	0.062	0.32	0.1	0.88	0.94
ENSG00000004948	CALCR	0.9	-0.6	0.13	0.93	-0.1	0.75	0.91	-0.7	0.038	0.16
ENSG00000150760	DOCK1	4	0.4	0.13	0.93	0.2	0.3	0.62	0.6	0.0074	0.07
ENSG00000075415	SLC25A3	9	0.2	0.13	0.93	-0.3	0.083	0.37	-0.004	0.97	0.99
ENSG00000033122	LRRC7	-0.9	0.7	0.13	0.93	-0.3	0.44	0.73	0.4	0.3	0.51
ENSG00000101187	SLCO4A1	-2	-0.9	0.13	0.93	0.09	0.86	0.95	-0.8	0.095	0.26
ENSG00000169442	CD52	2	0.9	0.13	0.93	-0.7	0.17	0.49	0.1	0.77	0.87
ENSG00000107819	SFXN3	4	-0.4	0.13	0.93	0.1	0.59	0.83	-0.3	0.19	0.38
ENSG00000111341	MGP	6	-0.8	0.13	0.93	-0.1	0.8	0.93	-0.9	0.045	0.17
ENSG00000127578	WFIKKN1	-0.8	0.7	0.13	0.93	-0.07	0.85	0.95	0.6	0.11	0.28
ENSG00000116489	CAPZA1	6	-0.3	0.13	0.93	-0.2	0.18	0.51	-0.5	0.0042	0.054
ENSG00000180071	ANKRD18A	1	-0.4	0.13	0.93	0.1	0.64	0.86	-0.3	0.19	0.39
ENSG00000162994	CLHC1	1	-0.4	0.13	0.93	-0.06	0.79	0.92	-0.4	0.046	0.17
ENSG00000100526	CDKN3	1	-0.4	0.13	0.93	0.2	0.39	0.7	-0.2	0.36	0.56
ENSG00000198324	FAM109A	3	-0.3	0.13	0.93	0.3	0.076	0.35	0.01	0.94	0.97
ENSG00000145780	FEM1C	6	0.2	0.13	0.93	0.09	0.41	0.72	0.3	0.014	0.093
ENSG00000156787	TBC1D31	4	0.3	0.13	0.93	-0.1	0.43	0.73	0.2	0.32	0.52
ENSG00000162545	CAMK2N1	1	-0.6	0.13	0.93	0.1	0.67	0.87	-0.5	0.14	0.32
ENSG00000004779	NDUFAB1	6	0.2	0.13	0.93	-0.5	0.0016	0.1	-0.3	0.051	0.18
ENSG00000086717	PPEF1	0.9	-0.7	0.13	0.93	-0.08	0.83	0.94	-0.7	0.039	0.16
ENSG00000163154	TNFAIP8L2	-0.3	-0.9	0.13	0.93	0.2	0.72	0.89	-0.7	0.13	0.31
ENSG00000196670	ZFP62	4	0.2	0.13	0.93	0.1	0.38	0.69	0.3	0.012	0.087
ENSG00000160813	PPP1R35	0.9	-0.5	0.13	0.93	-0.2	0.55	0.81	-0.7	0.021	0.11
ENSG00000124343	XG	5	-0.8	0.13	0.93	0.1	0.78	0.92	-0.7	0.11	0.29
ENSG00000140990	NDUFB10	7	0.3	0.13	0.93	-0.4	0.013	0.18	-0.1	0.31	0.52
ENSG00000152240	HAUS1	3	-0.3	0.13	0.93	-0.2	0.26	0.59	-0.5	0.0069	0.068
ENSG00000144029	MRPS5	5	0.2	0.13	0.93	-0.2	0.078	0.36	-0.01	0.93	0.96
ENSG00000141447	OSBPL1A	8	0.3	0.13	0.93	-0.02	0.9	0.96	0.3	0.098	0.26
ENSG00000158887	MPZ	0.4	1	0.13	0.93	-2	0.015	0.18	-0.7	0.32	0.53
ENSG00000118363	SPCS2	5	-0.3	0.13	0.93	-0.3	0.053	0.3	-0.6	0.00098	0.033
ENSG00000142405	NLRP12	-2	-1	0.13	0.93	2	0.0016	0.1	1	0.043	0.17
ENSG00000197249	SERPINA1	0.7	-1	0.13	0.93	0.5	0.44	0.73	-0.7	0.24	0.44
ENSG00000154678	PDE1C	-0.5	0.6	0.13	0.93	0.4	0.18	0.51	1	0.0047	0.057
ENSG00000186665	C17orf58	3	-0.7	0.13	0.93	-0.09	0.83	0.94	-0.8	0.038	0.15
ENSG00000126895	AVPR2	0.3	-0.6	0.13	0.93	0.4	0.22	0.56	-0.2	0.55	0.72
ENSG00000271605	MILR1	-0.9	-0.9	0.13	0.93	0.7	0.16	0.48	-0.2	0.69	0.82
ENSG00000113583	C5orf15	6	-0.3	0.13	0.93	-0.1	0.49	0.77	-0.4	0.019	0.11
ENSG00000198569	SLC34A3	-1	-0.7	0.13	0.93	-0.4	0.29	0.62	-1	0.0087	0.075
ENSG00000136634	IL10	-2	-1	0.13	0.93	-0.3	0.73	0.9	-2	0.032	0.14
ENSG00000035687	ADSS	3	-0.4	0.13	0.93	0.2	0.4	0.71	-0.2	0.32	0.53
ENSG00000275117	PRPF31	4	-0.2	0.13	0.93	0.1	0.32	0.64	-0.08	0.43	0.62
ENSG00000155876	RRAGA	6	-0.2	0.13	0.93	-0.07	0.42	0.72	-0.2	0.014	0.095
ENSG00000127415	IDUA	3	-0.4	0.13	0.93	-0.03	0.91	0.97	-0.4	0.061	0.2
ENSG00000149089	APIP	6	-0.2	0.13	0.93	-0.07	0.58	0.83	-0.3	0.026	0.13
ENSG00000188706	ZDHHC9	4	-0.3	0.13	0.93	0.2	0.12	0.43	-0.02	0.87	0.93
ENSG00000030582	GRN	6	-0.3	0.13	0.93	0.09	0.58	0.82	-0.2	0.22	0.42
ENSG00000073910	FRY	6	0.3	0.13	0.93	0.2	0.23	0.56	0.5	0.0057	0.063
ENSG00000125124	BBS2	4	-0.2	0.13	0.93	0.2	0.11	0.41	-0.01	0.91	0.95
ENSG00000163728	TTC14	5	-0.3	0.13	0.93	-0.3	0.19	0.52	-0.6	0.0045	0.056
ENSG00000154518	ATP5G3	7	0.2	0.13	0.93	-0.3	0.033	0.25	-0.07	0.58	0.74
ENSG00000180104	EXOC3	6	0.3	0.13	0.93	-0.06	0.71	0.89	0.2	0.16	0.35
ENSG00000174599	TRAM1L1	-0.8	-0.8	0.13	0.93	0.01	0.97	0.99	-0.8	0.084	0.24
ENSG00000196517	SLC6A9	0.9	-0.5	0.13	0.93	0.4	0.15	0.47	-0.09	0.73	0.85
ENSG00000165533	TTC8	3	-0.2	0.13	0.93	0.2	0.16	0.48	-0.04	0.74	0.85
ENSG00000112299	VNN1	-0.9	-1	0.13	0.93	1	0.14	0.46	-0.2	0.68	0.81
ENSG00000105438	KDELR1	5	-0.2	0.13	0.93	-0.1	0.28	0.6	-0.4	0.0077	0.072
ENSG00000140545	MFGE8	6	-0.4	0.13	0.93	0.04	0.87	0.96	-0.4	0.11	0.28
ENSG00000232367	TAP1	4	-0.2	0.13	0.93	-0.004	0.97	0.99	-0.2	0.067	0.21
ENSG00000066294	CD84	2	-0.8	0.13	0.93	0.7	0.13	0.45	-0.1	0.76	0.86
ENSG00000156928	MALSU1	5	-0.2	0.13	0.93	-0.2	0.11	0.42	-0.4	0.0025	0.045
ENSG00000166343	MSS51	9	0.4	0.13	0.93	-0.3	0.25	0.58	0.1	0.54	0.71
ENSG00000175893	ZDHHC21	4	-0.3	0.13	0.93	0.04	0.84	0.94	-0.3	0.12	0.3
ENSG00000103855	CD276	4	-0.8	0.13	0.93	-0.06	0.9	0.96	-0.9	0.051	0.18
ENSG00000197062	ZSCAN26	3	0.2	0.13	0.93	-0.3	0.011	0.17	-0.1	0.26	0.47
ENSG00000144724	PTPRG	4	0.3	0.13	0.93	0.5	0.031	0.24	0.8	0.00043	0.025
ENSG00000106333	PCOLCE	4	-1	0.13	0.93	0.2	0.71	0.89	-0.8	0.13	0.31
ENSG00000117602	RCAN3	0.1	0.6	0.13	0.93	0.2	0.52	0.79	0.8	0.024	0.12
ENSG00000102316	MAGED2	7	-0.2	0.13	0.93	0.1	0.32	0.64	-0.09	0.43	0.63
ENSG00000102226	USP11	5	-0.2	0.13	0.93	0.2	0.25	0.58	-0.08	0.53	0.7
ENSG00000126218	F10	2	-1	0.13	0.93	0.5	0.34	0.66	-0.5	0.34	0.54
ENSG00000198125	MB	10	0.4	0.14	0.93	-0.2	0.36	0.68	0.2	0.38	0.58
ENSG00000123609	NMI	2	-0.6	0.14	0.93	-0.1	0.7	0.88	-0.7	0.032	0.14
ENSG00000137075	RNF38	5	-0.1	0.14	0.93	0.2	0.023	0.22	0.06	0.45	0.64
ENSG00000129657	SEC14L1	5	-0.2	0.14	0.93	0.2	0.069	0.34	0.02	0.87	0.93
ENSG00000169992	NLGN2	2	-0.4	0.14	0.93	0.09	0.7	0.88	-0.3	0.13	0.31
ENSG00000145283	SLC10A6	-1	-0.7	0.14	0.93	0.8	0.053	0.3	0.1	0.77	0.88
ENSG00000075426	FOSL2	5	-0.2	0.14	0.93	0.3	0.063	0.32	0.03	0.83	0.91
ENSG00000048540	LMO3	0.4	1	0.14	0.93	-1	0.068	0.34	-0.09	0.86	0.93
ENSG00000099899	TRMT2A	4	-0.3	0.14	0.93	-0.1	0.43	0.73	-0.4	0.015	0.097
ENSG00000161381	PLXDC1	5	-0.6	0.14	0.93	0.2	0.58	0.82	-0.4	0.21	0.41
ENSG00000001497	LAS1L	4	-0.2	0.14	0.93	-0.3	0.015	0.19	-0.5	0.00027	0.021
ENSG00000169371	SNUPN	3	-0.2	0.14	0.93	-0.1	0.41	0.71	-0.3	0.015	0.097
ENSG00000170234	PWWP2A	2	0.3	0.14	0.93	-0.05	0.77	0.92	0.3	0.15	0.34
ENSG00000167778	SPRYD3	5	-0.2	0.14	0.93	0.2	0.14	0.45	-0.03	0.82	0.9
ENSG00000124225	PMEPA1	4	0.4	0.14	0.93	0.2	0.31	0.64	0.6	0.0078	0.072
ENSG00000204356	NELFE	4	-0.2	0.14	0.93	-0.2	0.092	0.38	-0.4	0.0021	0.042
ENSG00000079337	RAPGEF3	3	0.4	0.14	0.93	-0.4	0.067	0.34	-0.04	0.84	0.92
ENSG00000123268	ATF1	5	0.2	0.14	0.93	-0.1	0.36	0.68	0.1	0.39	0.59
ENSG00000129250	KIF1C	10	0.5	0.14	0.93	0.08	0.79	0.92	0.6	0.046	0.17
ENSG00000072778	ACADVL	9	0.3	0.14	0.93	-0.3	0.11	0.41	0.01	0.94	0.97
ENSG00000170745	KCNS3	7	0.3	0.14	0.93	-0.08	0.68	0.87	0.3	0.17	0.37
ENSG00000180228	PRKRA	6	-0.2	0.14	0.93	0.01	0.92	0.97	-0.2	0.1	0.27
ENSG00000103037	SETD6	3	-0.2	0.14	0.93	-0.02	0.87	0.95	-0.2	0.059	0.2
ENSG00000185515	BRCC3	6	0.2	0.14	0.93	0.03	0.81	0.93	0.3	0.05	0.18
ENSG00000173409	ARV1	4	-0.2	0.14	0.93	-0.2	0.047	0.29	-0.4	0.00098	0.033
ENSG00000179921	GPBAR1	0.7	-0.5	0.14	0.93	-0.05	0.85	0.95	-0.5	0.05	0.18
ENSG00000134321	RSAD2	1	0.6	0.14	0.93	-0.4	0.29	0.61	0.2	0.51	0.69
ENSG00000239388	ASB14	7	-0.2	0.14	0.93	0.07	0.53	0.79	-0.1	0.25	0.45
ENSG00000141052	MYOCD	-2	1	0.14	0.93	1	0.027	0.23	2	0.00034	0.023
ENSG00000122863	CHST3	4	0.4	0.14	0.93	-0.2	0.32	0.64	0.2	0.48	0.67
ENSG00000170271	FAXDC2	4	-0.2	0.14	0.93	-0.04	0.75	0.91	-0.3	0.044	0.17
ENSG00000114023	FAM162A	7	0.2	0.14	0.93	-0.1	0.33	0.65	0.09	0.42	0.62
ENSG00000165591	FAAH2	3	-0.5	0.14	0.93	-0.5	0.087	0.37	-1	0.003	0.047
ENSG00000187134	AKR1C1	5	-0.4	0.14	0.93	0.01	0.95	0.98	-0.4	0.093	0.25
ENSG00000107099	DOCK8	1	-0.6	0.14	0.93	0.6	0.051	0.3	0.09	0.75	0.86
ENSG00000166562	SEC11C	3	-0.2	0.14	0.93	-0.2	0.13	0.45	-0.5	0.0032	0.049
ENSG00000069275	NUCKS1	8	0.2	0.14	0.93	0.04	0.65	0.86	0.2	0.033	0.14
ENSG00000273780	ARHGAP23	4	-0.4	0.14	0.93	0.4	0.12	0.44	-0.04	0.86	0.92
ENSG00000159063	ALG8	3	-0.2	0.14	0.93	-0.05	0.59	0.83	-0.2	0.027	0.13
ENSG00000132361	CLUH	6	0.3	0.14	0.93	0.2	0.24	0.57	0.6	0.0068	0.068
ENSG00000136925	TSTD2	8	-0.2	0.14	0.93	-0.2	0.061	0.32	-0.4	0.0012	0.034
ENSG00000102057	KCND1	1	-0.6	0.14	0.93	0.07	0.85	0.95	-0.6	0.095	0.26
ENSG00000184708	EIF4ENIF1	4	0.2	0.14	0.93	0.06	0.51	0.78	0.2	0.022	0.12
ENSG00000162944	RFTN2	1	0.5	0.14	0.93	-0.2	0.42	0.72	0.3	0.33	0.54
ENSG00000138593	SECISBP2L	6	0.2	0.14	0.93	0.4	0.00048	0.073	0.6	9.5e-06	0.0068
ENSG00000112425	EPM2A	6	0.3	0.14	0.93	0.2	0.24	0.57	0.5	0.0066	0.067
ENSG00000049759	NEDD4L	6	-0.3	0.14	0.93	0.0009	1	1	-0.3	0.085	0.24
ENSG00000128915	ICE2	4	0.2	0.14	0.93	0.2	0.096	0.39	0.4	0.002	0.041
ENSG00000159445	THEM4	5	0.6	0.14	0.93	0.4	0.25	0.58	1	0.0074	0.07
ENSG00000197956	S100A6	6	-0.7	0.14	0.93	-0.2	0.65	0.86	-0.9	0.034	0.15
ENSG00000145332	KLHL8	5	0.3	0.14	0.93	0.2	0.36	0.67	0.5	0.012	0.089
ENSG00000169231	THBS3	5	-0.7	0.14	0.93	-0.1	0.78	0.92	-0.8	0.044	0.17
ENSG00000137880	GCHFR	0.3	-0.4	0.14	0.93	0.5	0.063	0.32	0.05	0.83	0.91
ENSG00000119616	FCF1	3	-0.2	0.14	0.93	0.08	0.46	0.75	-0.1	0.3	0.51
ENSG00000115295	CLIP4	7	0.2	0.14	0.93	0.3	0.06	0.32	0.5	0.0012	0.034
ENSG00000118689	FOXO3	7	0.2	0.14	0.93	-0.2	0.11	0.41	0.007	0.96	0.98
ENSG00000102780	DGKH	1	-0.4	0.14	0.93	0.3	0.23	0.56	-0.1	0.57	0.73
ENSG00000131969	ABHD12B	-2	-1	0.14	0.93	0.9	0.11	0.41	-0.07	0.88	0.94
ENSG00000187325	TAF9B	5	0.2	0.14	0.93	-0.3	0.029	0.24	-0.07	0.52	0.7
ENSG00000171428	NAT1	-0.9	-0.8	0.14	0.93	0.5	0.3	0.62	-0.3	0.45	0.64
ENSG00000205279	CTXN3	2	-0.5	0.14	0.93	-0.6	0.044	0.28	-1	0.0012	0.034
ENSG00000178952	TUFM	7	0.2	0.14	0.93	-0.2	0.13	0.44	0.02	0.85	0.92
ENSG00000136874	STX17	5	0.2	0.14	0.93	0.1	0.21	0.54	0.3	0.0056	0.062
ENSG00000068745	IP6K2	3	-0.2	0.14	0.93	-0.3	0.076	0.35	-0.5	0.0019	0.04
ENSG00000041357	PSMA4	7	-0.2	0.14	0.93	-0.2	0.13	0.44	-0.4	0.0028	0.046
ENSG00000156687	UNC5D	-1	-0.8	0.14	0.93	0.7	0.15	0.47	-0.1	0.75	0.86
ENSG00000281184	PSMB1	7	-0.2	0.14	0.93	-0.3	0.069	0.34	-0.5	0.0014	0.036
ENSG00000120656	TAF12	4	-0.2	0.14	0.93	-0.3	0.0068	0.15	-0.5	0.00015	0.017
ENSG00000153558	FBXL2	0.5	-0.7	0.14	0.93	0.3	0.47	0.75	-0.4	0.27	0.48
ENSG00000141219	C17orf80	6	0.3	0.14	0.93	-0.06	0.72	0.89	0.2	0.16	0.35
ENSG00000117682	DHDDS	3	-0.2	0.14	0.93	0.2	0.21	0.54	-0.05	0.65	0.79
ENSG00000163430	FSTL1	7	-0.8	0.14	0.93	0.7	0.18	0.51	-0.2	0.72	0.84
ENSG00000166147	FBN1	7	-0.9	0.14	0.93	0.9	0.081	0.36	0.05	0.91	0.96
ENSG00000131238	PPT1	5	-0.3	0.14	0.93	-0.007	0.96	0.99	-0.3	0.076	0.23
ENSG00000244187	TMEM141	3	-0.2	0.14	0.93	-0.09	0.4	0.71	-0.3	0.014	0.093
ENSG00000197448	GSTK1	6	0.2	0.14	0.93	-0.3	0.033	0.25	-0.08	0.56	0.73
ENSG00000132017	DCAF15	3	0.2	0.14	0.93	-0.2	0.075	0.35	-0.02	0.88	0.94
ENSG00000166676	TVP23A	-1	-1	0.14	0.93	0.8	0.16	0.49	-0.2	0.69	0.82
ENSG00000188976	NOC2L	6	-0.2	0.14	0.93	-0.03	0.85	0.95	-0.3	0.059	0.2
ENSG00000164576	SAP30L	5	0.2	0.14	0.93	0.1	0.21	0.54	0.3	0.0055	0.062
ENSG00000119638	NEK9	8	0.2	0.14	0.93	0.08	0.57	0.81	0.3	0.026	0.13
ENSG00000134121	CHL1	2	-0.9	0.14	0.93	-0.08	0.86	0.95	-1	0.049	0.18
ENSG00000135063	FAM189A2	6	-0.3	0.14	0.93	0.03	0.85	0.95	-0.3	0.12	0.3
ENSG00000162390	ACOT11	4	0.4	0.14	0.93	0.5	0.075	0.35	0.9	0.0014	0.036
ENSG00000188158	NHS	1	0.4	0.14	0.93	-0.6	0.023	0.22	-0.2	0.45	0.64
ENSG00000189171	S100A13	5	-0.4	0.14	0.93	-0.3	0.24	0.57	-0.8	0.0068	0.068
ENSG00000139679	LPAR6	3	0.4	0.14	0.93	-0.7	0.0032	0.12	-0.4	0.097	0.26
ENSG00000177058	SLC38A9	4	-0.3	0.14	0.93	0.03	0.83	0.94	-0.2	0.12	0.3
ENSG00000174527	MYO1H	-2	-0.8	0.14	0.93	0.05	0.9	0.97	-0.7	0.097	0.26
ENSG00000115520	COQ10B	3	-0.2	0.14	0.93	0.2	0.26	0.59	-0.08	0.53	0.7
ENSG00000197863	ZNF790	3	0.2	0.14	0.93	0.04	0.77	0.91	0.3	0.049	0.18
ENSG00000077721	UBE2A	7	-0.2	0.14	0.93	-0.08	0.42	0.72	-0.3	0.016	0.099
ENSG00000167889	MGAT5B	1	0.6	0.14	0.93	-0.05	0.89	0.96	0.5	0.11	0.28
ENSG00000147082	CCNB3	-0.09	-0.6	0.14	0.93	0.3	0.38	0.69	-0.3	0.35	0.55
ENSG00000164124	TMEM144	1	-0.6	0.14	0.93	-0.003	0.99	1	-0.6	0.073	0.22
ENSG00000089006	SNX5	7	0.2	0.14	0.93	-0.2	0.087	0.37	-0.008	0.95	0.97
ENSG00000163110	PDLIM5	8	0.3	0.14	0.93	0.04	0.82	0.94	0.3	0.054	0.19
ENSG00000205089	CCNI2	-0.5	-0.6	0.14	0.93	0.2	0.63	0.85	-0.5	0.2	0.39
ENSG00000118729	CASQ2	5	0.7	0.14	0.93	-0.009	0.98	0.99	0.7	0.072	0.22
ENSG00000121851	POLR3GL	5	0.2	0.14	0.93	-0.4	0.0029	0.12	-0.2	0.087	0.25
ENSG00000099341	PSMD8	7	-0.2	0.14	0.93	-0.2	0.18	0.51	-0.4	0.0046	0.057
ENSG00000081692	JMJD4	4	-0.2	0.14	0.93	-0.03	0.81	0.93	-0.3	0.053	0.19
ENSG00000239857	GET4	5	-0.2	0.14	0.93	0.04	0.75	0.9	-0.2	0.15	0.34
ENSG00000149922	TBX6	-0.02	-0.4	0.14	0.93	0.2	0.52	0.79	-0.3	0.27	0.47
ENSG00000166813	KIF7	2	-0.8	0.14	0.93	-0.04	0.94	0.98	-0.9	0.058	0.2
ENSG00000158055	GRHL3	-0.2	0.6	0.14	0.93	0.1	0.73	0.9	0.7	0.048	0.18
ENSG00000105289	TJP3	-0.03	-0.5	0.14	0.93	0.6	0.037	0.26	0.1	0.6	0.76
ENSG00000180611	MB21D2	3	-0.3	0.14	0.93	-0.01	0.94	0.98	-0.3	0.07	0.22
ENSG00000110104	CCDC86	2	-0.2	0.14	0.93	0.3	0.078	0.36	0.02	0.9	0.95
ENSG00000117862	TXNDC12	3	-0.3	0.14	0.93	-0.2	0.13	0.44	-0.5	0.0032	0.048
ENSG00000110944	IL23A	-1	-0.7	0.14	0.93	0.3	0.46	0.74	-0.4	0.28	0.48
ENSG00000177917	ARL6IP6	3	-0.2	0.14	0.93	-0.03	0.8	0.92	-0.3	0.052	0.19
ENSG00000154920	EME1	0.3	-0.5	0.14	0.93	0.1	0.63	0.85	-0.3	0.18	0.38
ENSG00000102390	PBDC1	4	-0.2	0.14	0.93	-0.3	0.045	0.28	-0.5	0.00091	0.032
ENSG00000119801	YPEL5	6	-0.2	0.14	0.93	-0.1	0.45	0.74	-0.3	0.018	0.11
ENSG00000168310	IRF2	5	-0.3	0.14	0.93	0.2	0.12	0.43	-0.02	0.91	0.95
ENSG00000125834	STK35	4	-0.2	0.14	0.93	-0.2	0.18	0.51	-0.4	0.0051	0.06
ENSG00000108590	MED31	5	-0.2	0.14	0.93	-0.004	0.97	0.99	-0.2	0.08	0.23
ENSG00000111731	C2CD5	5	-0.3	0.14	0.93	-0.09	0.6	0.84	-0.4	0.03	0.14
ENSG00000160867	FGFR4	2	-0.4	0.14	0.93	0.1	0.71	0.89	-0.3	0.16	0.35
ENSG00000115677	HDLBP	9	0.3	0.14	0.93	0.02	0.9	0.96	0.4	0.066	0.21
ENSG00000154096	THY1	4	-1	0.14	0.93	0.5	0.43	0.73	-0.6	0.27	0.48
ENSG00000196843	ARID5A	3	0.3	0.14	0.93	-0.3	0.11	0.41	0.003	0.99	0.99
ENSG00000128699	ORMDL1	5	-0.2	0.14	0.93	-0.2	0.13	0.45	-0.5	0.0033	0.049
ENSG00000168386	FILIP1L	8	0.3	0.14	0.93	0.4	0.045	0.28	0.7	0.00086	0.032
ENSG00000134215	VAV3	0.8	-0.5	0.14	0.93	0.4	0.16	0.49	-0.09	0.72	0.84
ENSG00000164136	IL15	3	-0.2	0.14	0.93	-0.07	0.62	0.85	-0.3	0.036	0.15
ENSG00000135540	NHSL1	3	-0.7	0.14	0.93	0.4	0.41	0.71	-0.4	0.3	0.51
ENSG00000112893	MAN2A1	3	0.4	0.14	0.93	0.1	0.51	0.78	0.5	0.022	0.12
ENSG00000072401	UBE2D1	8	-0.3	0.14	0.93	-0.007	0.96	0.99	-0.3	0.079	0.23
ENSG00000119689	DLST	7	0.3	0.14	0.93	-0.1	0.57	0.82	0.2	0.24	0.44
ENSG00000258289	CHURC1	8	0.3	0.14	0.93	-0.2	0.19	0.52	0.06	0.69	0.82
ENSG00000177191	B3GNT8	-1	-0.9	0.14	0.93	0.1	0.83	0.94	-0.8	0.1	0.27
ENSG00000141526	SLC16A3	5	0.5	0.14	0.93	-0.3	0.25	0.58	0.2	0.57	0.74
ENSG00000167674		5	0.3	0.14	0.93	-0.2	0.21	0.54	0.06	0.67	0.81
ENSG00000104093	DMXL2	2	-0.6	0.14	0.93	0.2	0.55	0.8	-0.4	0.22	0.42
ENSG00000153989	NUS1	5	0.2	0.14	0.93	-0.2	0.08	0.36	-0.01	0.9	0.95
ENSG00000026508	CD44	6	-0.5	0.14	0.93	0.2	0.55	0.8	-0.4	0.25	0.45
ENSG00000150477	KIAA1328	4	0.2	0.14	0.93	0.03	0.79	0.92	0.2	0.052	0.19
ENSG00000141644	MBD1	5	0.2	0.14	0.93	0.0003	1	1	0.2	0.087	0.25
ENSG00000101134	DOK5	6	-0.2	0.14	0.93	0.1	0.32	0.64	-0.07	0.46	0.65
ENSG00000163132	MSX1	0.5	-0.7	0.14	0.93	-0.1	0.79	0.92	-0.8	0.04	0.16
ENSG00000170113	NIPA1	3	-0.3	0.14	0.93	0.1	0.41	0.71	-0.1	0.35	0.56
ENSG00000114841	DNAH1	-0.9	-0.7	0.14	0.93	0.9	0.04	0.27	0.2	0.62	0.77
ENSG00000114861	FOXP1	4	-0.4	0.14	0.93	0.03	0.89	0.96	-0.4	0.11	0.28
ENSG00000071462	WBSCR22	5	-0.2	0.14	0.93	-0.1	0.23	0.56	-0.3	0.0067	0.068
ENSG00000231372	MICB	0.3	-0.6	0.14	0.93	-0.2	0.67	0.87	-0.8	0.037	0.15
ENSG00000147119	CHST7	1	-0.5	0.14	0.93	-0.2	0.52	0.79	-0.7	0.019	0.11
ENSG00000147121	KRBOX4	3	-0.3	0.14	0.93	-0.3	0.12	0.43	-0.6	0.0027	0.046
ENSG00000119599	DCAF4	2	-0.3	0.15	0.93	0.2	0.36	0.68	-0.1	0.41	0.6
ENSG00000107404	DVL1	8	0.4	0.15	0.93	0.02	0.91	0.97	0.4	0.071	0.22
ENSG00000163909	HEYL	3	-0.5	0.15	0.93	0.5	0.08	0.36	0.02	0.92	0.96
ENSG00000176714	CCDC121	2	-0.3	0.15	0.93	0.2	0.2	0.53	-0.07	0.69	0.82
ENSG00000066455	GOLGA5	4	-0.2	0.15	0.93	0.1	0.4	0.71	-0.1	0.38	0.58
ENSG00000196227	FAM217B	5	0.2	0.15	0.93	0.09	0.47	0.75	0.3	0.019	0.11
ENSG00000239713	APOBEC3G	-2	0.9	0.15	0.93	0.3	0.54	0.8	1	0.022	0.12
ENSG00000115841	RMDN2	2	-0.2	0.15	0.93	0.1	0.34	0.66	-0.1	0.44	0.63
ENSG00000184988	TMEM106A	2	-0.3	0.15	0.93	-0.1	0.45	0.74	-0.4	0.024	0.12
ENSG00000085224	ATRX	6	0.2	0.15	0.93	0.4	0.0046	0.13	0.7	8.4e-05	0.015
ENSG00000188997	KCTD21	4	-0.3	0.15	0.93	0.6	0.0017	0.1	0.3	0.045	0.17
ENSG00000101224	CDC25B	2	-0.5	0.15	0.93	-0.2	0.51	0.78	-0.7	0.022	0.12
ENSG00000056277	ZNF280C	3	-0.3	0.15	0.93	0.05	0.77	0.91	-0.2	0.15	0.34
ENSG00000101017	CD40	2	-0.4	0.15	0.93	-0.3	0.19	0.52	-0.6	0.0066	0.067
ENSG00000131459	GFPT2	4	-1	0.15	0.93	0.3	0.61	0.84	-0.7	0.2	0.4
ENSG00000148053	NTRK2	4	-0.7	0.15	0.93	0.3	0.48	0.76	-0.4	0.26	0.47
ENSG00000162729	IGSF8	4	-0.4	0.15	0.93	-0.09	0.66	0.87	-0.5	0.037	0.15
ENSG00000163902	RPN1	7	-0.1	0.15	0.93	-0.05	0.57	0.82	-0.2	0.028	0.13
ENSG00000177731	FLII	7	-0.2	0.15	0.93	0.4	0.013	0.18	0.1	0.29	0.5
ENSG00000064490	RFXANK	3	-0.3	0.15	0.93	0.1	0.44	0.73	-0.1	0.33	0.54
ENSG00000109099	PMP22	6	-0.6	0.15	0.93	0.2	0.57	0.82	-0.4	0.24	0.45
ENSG00000006071	ABCC8	0.08	0.5	0.15	0.93	-0.3	0.38	0.69	0.2	0.43	0.62
ENSG00000103381	CPPED1	4	-0.2	0.15	0.93	0.06	0.59	0.83	-0.1	0.23	0.44
ENSG00000164828	SUN1	7	-0.2	0.15	0.93	0.04	0.67	0.87	-0.1	0.19	0.39
ENSG00000145020	AMT	5	-0.2	0.15	0.93	-0.3	0.01	0.17	-0.5	0.0002	0.018
ENSG00000100994	PYGB	4	-0.4	0.15	0.93	0.1	0.68	0.87	-0.3	0.17	0.36
ENSG00000177076	ACER2	4	0.4	0.15	0.93	-0.4	0.16	0.48	0.06	0.82	0.9
ENSG00000145022	TCTA	4	-0.3	0.15	0.93	0.02	0.89	0.96	-0.3	0.12	0.29
ENSG00000083814	ZNF671	4	-0.2	0.15	0.93	-0.08	0.53	0.79	-0.3	0.026	0.13
ENSG00000056097	ZFR	7	0.2	0.15	0.93	0.2	0.15	0.47	0.4	0.0039	0.053
ENSG00000090470	PDCD7	4	-0.2	0.15	0.93	-0.2	0.082	0.37	-0.4	0.0021	0.042
ENSG00000165325	DEUP1	-1	0.7	0.15	0.93	-0.7	0.12	0.42	-0.0005	1	1
ENSG00000213585	VDAC1	10	0.2	0.15	0.93	-0.2	0.13	0.44	0.02	0.89	0.94
ENSG00000137574	TGS1	3	0.2	0.15	0.93	0.2	0.14	0.45	0.4	0.0034	0.05
ENSG00000281324	LRP6	4	0.4	0.15	0.93	1	1e-05	0.022	2	2.2e-07	0.00087
ENSG00000181804	SLC9A9	2	-0.7	0.15	0.93	-0.09	0.81	0.93	-0.8	0.043	0.17
ENSG00000158571	PFKFB1	8	0.3	0.15	0.93	-0.4	0.069	0.34	-0.04	0.83	0.91
ENSG00000175087	PDIK1L	2	-0.3	0.15	0.93	0.5	0.012	0.17	0.2	0.26	0.47
ENSG00000196177	ACADSB	7	0.3	0.15	0.93	0.08	0.59	0.83	0.3	0.029	0.14
ENSG00000102032	RENBP	-0.2	-0.7	0.15	0.93	-0.3	0.5	0.77	-1	0.021	0.11
ENSG00000125817	CENPB	6	0.3	0.15	0.93	0.09	0.6	0.83	0.4	0.031	0.14
ENSG00000131323	TRAF3	3	-0.4	0.15	0.93	0.5	0.017	0.2	0.2	0.33	0.54
ENSG00000137776	SLTM	7	0.2	0.15	0.93	0.04	0.75	0.9	0.2	0.047	0.18
ENSG00000173320	STOX2	2	-0.4	0.15	0.93	2	1e-05	0.022	1	0.0001	0.015
ENSG00000103199	ZNF500	2	-0.3	0.15	0.93	-0.07	0.66	0.86	-0.4	0.036	0.15
ENSG00000111728	ST8SIA1	0.3	-0.7	0.15	0.93	0.4	0.36	0.68	-0.3	0.35	0.56
ENSG00000168904	LRRC28	5	-0.2	0.15	0.93	-0.07	0.61	0.84	-0.3	0.033	0.14
ENSG00000100401	RANGAP1	5	-0.2	0.15	0.93	0.1	0.33	0.65	-0.08	0.47	0.65
ENSG00000198492	YTHDF2	6	-0.2	0.15	0.93	-0.02	0.9	0.96	-0.2	0.072	0.22
ENSG00000196458	ZNF605	5	0.2	0.15	0.93	0.05	0.63	0.85	0.2	0.034	0.14
ENSG00000196139	AKR1C3	2	-0.7	0.15	0.93	0.001	1	1	-0.7	0.07	0.22
ENSG00000074219	TEAD2	4	0.2	0.15	0.93	-0.2	0.13	0.44	0.01	0.94	0.97
ENSG00000166263	STXBP4	1	-0.5	0.15	0.93	0.7	0.017	0.19	0.2	0.33	0.53
ENSG00000113924	HGD	-1	-0.7	0.15	0.93	0.2	0.69	0.88	-0.5	0.13	0.31
ENSG00000163626	COX18	4	0.2	0.15	0.93	-0.2	0.2	0.53	0.04	0.7	0.83
ENSG00000141040	ZNF287	3	-0.3	0.15	0.93	-0.01	0.94	0.98	-0.3	0.079	0.23
ENSG00000174837	ADGRE1	-1	-1	0.15	0.93	2	0.031	0.24	0.4	0.51	0.69
ENSG00000189157	FAM47E	2	-0.4	0.15	0.93	0.05	0.83	0.94	-0.4	0.14	0.32
ENSG00000125347	IRF1	2	-0.4	0.15	0.93	0.03	0.89	0.96	-0.4	0.11	0.28
ENSG00000078328	RBFOX1	7	-0.2	0.15	0.93	-0.1	0.35	0.67	-0.3	0.013	0.09
ENSG00000147133	TAF1	5	0.2	0.15	0.93	-0.005	0.96	0.99	0.2	0.1	0.27
ENSG00000126970	ZC4H2	3	-0.2	0.15	0.93	-0.03	0.81	0.93	-0.3	0.057	0.19
ENSG00000089327	FXYD5	3	-0.5	0.15	0.93	-0.04	0.9	0.97	-0.6	0.06	0.2
ENSG00000025708	TYMP	1	-0.7	0.15	0.93	-0.8	0.064	0.33	-2	0.0018	0.039
ENSG00000150722	PPP1R1C	0.4	1	0.15	0.93	0.9	0.16	0.48	2	0.0034	0.05
ENSG00000070731	ST6GALNAC2	0.5	0.4	0.15	0.93	-0.5	0.056	0.31	-0.08	0.71	0.83
ENSG00000134363	FST	2	-0.7	0.15	0.93	-0.2	0.57	0.82	-1	0.025	0.12
ENSG00000172534	HCFC1	5	0.3	0.15	0.93	0.3	0.14	0.45	0.5	0.0035	0.051
ENSG00000151491	EPS8	4	0.3	0.15	0.93	-0.2	0.21	0.54	0.07	0.68	0.81
ENSG00000135502	SLC26A10	0.6	0.6	0.15	0.93	-0.05	0.89	0.96	0.6	0.13	0.31
ENSG00000104980	TIMM44	5	0.2	0.15	0.93	-0.1	0.33	0.65	0.1	0.47	0.66
ENSG00000131759	RARA	4	-0.3	0.15	0.93	0.5	0.017	0.2	0.2	0.33	0.54
ENSG00000186010	NDUFA13	7	0.2	0.15	0.93	-0.4	0.0062	0.14	-0.2	0.15	0.34
ENSG00000218336	TENM3	3	0.4	0.15	0.93	0.4	0.1	0.4	0.8	0.0018	0.04
ENSG00000099365	STX1B	-0.1	-0.6	0.15	0.93	0.2	0.58	0.83	-0.4	0.23	0.43
ENSG00000015171	ZMYND11	7	0.2	0.15	0.93	0.02	0.86	0.95	0.2	0.065	0.21
ENSG00000128510	CPA4	2	-1	0.15	0.93	0.8	0.17	0.5	-0.2	0.78	0.88
ENSG00000164318	EGFLAM	4	-0.2	0.15	0.93	-0.4	0.025	0.23	-0.6	0.0006	0.028
ENSG00000125375	ATP5S	3	0.3	0.15	0.93	0.03	0.86	0.95	0.3	0.072	0.22
ENSG00000112541	PDE10A	1	-0.6	0.15	0.93	0.3	0.37	0.68	-0.3	0.38	0.58
ENSG00000172340	SUCLG2	7	0.2	0.15	0.93	0.02	0.92	0.97	0.3	0.074	0.22
ENSG00000164691	TAGAP	0.2	-0.5	0.15	0.93	0.06	0.86	0.95	-0.5	0.13	0.31
ENSG00000168646	AXIN2	4	-0.3	0.15	0.93	0.4	0.014	0.18	0.2	0.3	0.5
ENSG00000196091	MYBPC1	10	0.3	0.15	0.93	0.2	0.3	0.63	0.6	0.01	0.081
ENSG00000270647	TAF15	5	0.2	0.15	0.93	-0.3	0.029	0.24	-0.09	0.48	0.67
ENSG00000198829	SUCNR1	-0.2	0.8	0.15	0.93	0.6	0.24	0.57	1	0.0061	0.065
ENSG00000130159	ECSIT	7	0.3	0.15	0.93	-0.1	0.48	0.76	0.2	0.31	0.52
ENSG00000124523	SIRT5	5	0.4	0.15	0.93	-0.04	0.85	0.95	0.3	0.13	0.31
ENSG00000110906	KCTD10	4	-0.4	0.15	0.93	0.2	0.33	0.65	-0.2	0.45	0.64
ENSG00000101843	PSMD10	4	-0.2	0.15	0.93	-0.2	0.09	0.38	-0.4	0.0023	0.044
ENSG00000197905	TEAD4	6	-0.3	0.15	0.93	0.2	0.22	0.55	-0.07	0.66	0.8
ENSG00000064205	WISP2	4	-0.8	0.15	0.93	0.2	0.64	0.86	-0.6	0.19	0.38
ENSG00000182771	GRID1	-1	-0.9	0.15	0.93	1	0.072	0.35	0.08	0.86	0.93
ENSG00000086475	SEPHS1	6	0.1	0.15	0.93	-0.09	0.25	0.58	0.04	0.6	0.76
ENSG00000214960	ISPD	3	-0.2	0.15	0.93	0.2	0.067	0.33	0.03	0.79	0.89
ENSG00000143443	C1orf56	-1	-0.7	0.15	0.93	0.1	0.76	0.91	-0.6	0.16	0.35
ENSG00000283460		1	-0.4	0.15	0.93	-0.2	0.32	0.64	-0.6	0.016	0.099
ENSG00000197275	RAD54B	1	-0.4	0.15	0.93	-0.2	0.32	0.64	-0.6	0.016	0.099
ENSG00000095585	BLNK	0.2	-0.5	0.15	0.93	0.3	0.4	0.71	-0.3	0.38	0.58
ENSG00000116096	SPR	4	0.2	0.15	0.93	-0.3	0.029	0.24	-0.09	0.48	0.67
ENSG00000109046	WSB1	5	-0.2	0.15	0.93	-0.1	0.27	0.6	-0.4	0.0091	0.077
ENSG00000161542	PRPSAP1	4	-0.2	0.15	0.93	-0.2	0.18	0.51	-0.4	0.0056	0.062
ENSG00000145882	PCYOX1L	0.4	-0.4	0.15	0.93	0.02	0.94	0.98	-0.4	0.092	0.25
ENSG00000130717	UCK1	4	0.2	0.15	0.93	-0.07	0.52	0.79	0.1	0.3	0.5
ENSG00000105707	HPN	2	0.4	0.15	0.93	-0.5	0.062	0.32	-0.08	0.75	0.86
ENSG00000089639	GMIP	-0.9	-0.9	0.15	0.93	0.7	0.18	0.5	-0.2	0.71	0.84
ENSG00000158161	EYA3	5	-0.2	0.15	0.93	0.4	0.0038	0.12	0.2	0.098	0.26
ENSG00000060138	YBX3	10	0.3	0.15	0.93	-0.2	0.11	0.42	0.006	0.96	0.98
ENSG00000164930	FZD6	4	-0.2	0.15	0.93	0.1	0.4	0.71	-0.1	0.38	0.58
ENSG00000004961	HCCS	5	0.2	0.15	0.93	-0.2	0.046	0.29	-0.05	0.64	0.79
ENSG00000164615	CAMLG	5	-0.2	0.15	0.93	-0.08	0.42	0.72	-0.2	0.018	0.11
ENSG00000142149	HUNK	0.5	-0.9	0.15	0.93	-0.1	0.79	0.92	-1	0.053	0.19
ENSG00000136754	ABI1	5	-0.2	0.15	0.93	0.09	0.46	0.75	-0.1	0.34	0.54
ENSG00000109794	FAM149A	3	0.2	0.15	0.93	0.2	0.2	0.53	0.4	0.0054	0.061
ENSG00000165861	ZFYVE1	5	-0.2	0.15	0.93	0.3	0.036	0.26	0.08	0.55	0.72
ENSG00000183431	SF3A3	5	-0.2	0.15	0.93	0.04	0.71	0.89	-0.1	0.19	0.38
ENSG00000196262	PPIA	4	-0.4	0.15	0.93	-0.2	0.29	0.62	-0.6	0.01	0.081
ENSG00000013503	POLR3B	5	-0.2	0.15	0.93	0.2	0.15	0.48	-0.03	0.83	0.91
ENSG00000140259	MFAP1	4	-0.2	0.15	0.93	-0.01	0.91	0.97	-0.2	0.077	0.23
ENSG00000099977	DDT	1	0.3	0.15	0.93	-0.4	0.055	0.31	-0.07	0.71	0.83
ENSG00000084676	NCOA1	6	0.2	0.15	0.93	0.4	0.0019	0.11	0.5	3.8e-05	0.011
ENSG00000166317	SYNPO2L	8	0.3	0.15	0.93	0.2	0.29	0.62	0.5	0.01	0.082
ENSG00000108239	TBC1D12	4	-0.3	0.15	0.93	-0.05	0.74	0.9	-0.3	0.05	0.18
ENSG00000080503	SMARCA2	7	0.2	0.15	0.93	0.04	0.68	0.88	0.2	0.042	0.16
ENSG00000123360	PDE1B	2	-0.4	0.15	0.93	0.4	0.092	0.38	0.02	0.93	0.97
ENSG00000074800	ENO1	7	-0.2	0.15	0.93	-0.05	0.7	0.88	-0.3	0.045	0.17
ENSG00000101474	APMAP	5	-0.2	0.15	0.93	-0.06	0.65	0.86	-0.3	0.038	0.16
ENSG00000100316	RPL3	6	-0.4	0.15	0.93	-0.2	0.32	0.64	-0.6	0.012	0.086
ENSG00000100823	APEX1	6	-0.2	0.15	0.93	-0.05	0.63	0.85	-0.2	0.037	0.15
ENSG00000177150	FAM210A	5	0.3	0.15	0.93	0.05	0.78	0.92	0.3	0.056	0.19
ENSG00000134326	CMPK2	1	0.5	0.15	0.93	-0.5	0.099	0.39	-0.02	0.94	0.97
ENSG00000079215	SLC1A3	6	0.3	0.15	0.93	-0.1	0.46	0.75	0.1	0.34	0.54
ENSG00000104529	EEF1D	8	0.2	0.15	0.93	-0.3	0.066	0.33	-0.03	0.78	0.88
ENSG00000166451	CENPN	-0.005	0.5	0.15	0.93	-0.1	0.7	0.88	0.4	0.2	0.39
ENSG00000169218	RSPO1	-2	-2	0.15	0.93	1	0.15	0.48	-0.2	0.77	0.87
ENSG00000196405	EVL	5	0.3	0.15	0.93	-0.2	0.18	0.51	0.04	0.77	0.88
ENSG00000151779	NBAS	5	0.3	0.16	0.93	0.2	0.32	0.64	0.4	0.012	0.088
ENSG00000121864	ZNF639	3	-0.2	0.16	0.93	-0.2	0.17	0.5	-0.4	0.0053	0.06
ENSG00000169282	KCNAB1	3	-0.4	0.16	0.93	0.4	0.15	0.47	-0.05	0.85	0.92
ENSG00000130489	SCO2	3	-0.3	0.16	0.93	-0.3	0.17	0.5	-0.6	0.0052	0.06
ENSG00000113597	TRAPPC13	5	-0.2	0.16	0.93	0.03	0.76	0.91	-0.1	0.17	0.36
ENSG00000141349	G6PC3	4	-0.2	0.16	0.93	-0.04	0.75	0.91	-0.2	0.051	0.18
ENSG00000153561	RMND5A	8	0.3	0.16	0.93	0.4	0.09	0.38	0.7	0.0023	0.043
ENSG00000187837	HIST1H1C	4	-0.3	0.16	0.93	0.4	0.091	0.38	0.02	0.91	0.96
ENSG00000099624	ATP5D	7	0.3	0.16	0.93	-0.2	0.24	0.57	0.09	0.63	0.78
ENSG00000113319	RASGRF2	2	0.5	0.16	0.93	0.05	0.87	0.96	0.6	0.063	0.21
ENSG00000120697	ALG5	3	-0.3	0.16	0.93	-0.08	0.65	0.86	-0.4	0.038	0.15
ENSG00000203705	TATDN3	5	-0.2	0.16	0.93	-0.1	0.24	0.57	-0.4	0.0081	0.073
ENSG00000187531	SIRT7	2	-0.3	0.16	0.93	-0.3	0.16	0.48	-0.6	0.0048	0.058
ENSG00000112079	STK38	5	-0.3	0.16	0.93	-0.1	0.51	0.78	-0.4	0.025	0.12
ENSG00000149573	MPZL2	0.2	0.7	0.16	0.93	0.2	0.52	0.79	0.9	0.018	0.11
ENSG00000153982	GDPD1	1	-0.4	0.16	0.93	-0.1	0.72	0.89	-0.5	0.043	0.17
ENSG00000256061	DYX1C1	-1	-0.9	0.16	0.93	0.2	0.64	0.86	-0.6	0.21	0.4
ENSG00000067606	PRKCZ	0.3	-0.5	0.16	0.93	0.3	0.28	0.61	-0.2	0.52	0.69
ENSG00000011243	AKAP8L	5	-0.2	0.16	0.93	-0.09	0.47	0.75	-0.3	0.022	0.12
ENSG00000094916	CBX5	5	0.1	0.16	0.93	-0.02	0.81	0.93	0.1	0.15	0.34
ENSG00000185650	ZFP36L1	6	-0.4	0.16	0.93	0.08	0.75	0.91	-0.3	0.17	0.36
ENSG00000100490	CDKL1	0.6	0.3	0.16	0.93	-0.2	0.28	0.61	0.1	0.58	0.75
ENSG00000274089	PRIMA1	2	-1	0.16	0.93	0.02	0.97	0.99	-0.9	0.076	0.23
ENSG00000184271	POU6F1	5	0.3	0.16	0.93	0.04	0.79	0.92	0.3	0.058	0.2
ENSG00000260314	MRC1	3	-1	0.16	0.93	0.8	0.21	0.54	-0.3	0.61	0.76
ENSG00000107771	CCSER2	8	0.2	0.16	0.93	0.4	0.016	0.19	0.6	0.00032	0.022
ENSG00000136144	RCBTB1	4	-0.2	0.16	0.93	0.1	0.35	0.67	-0.09	0.46	0.65
ENSG00000175544	CABP4	3	-0.2	0.16	0.93	-0.0007	1	1	-0.2	0.096	0.26
ENSG00000145358	DDIT4L	8	-0.3	0.16	0.93	-0.3	0.18	0.51	-0.6	0.0049	0.058
ENSG00000144815	NXPE3	6	0.3	0.16	0.93	0.2	0.24	0.57	0.5	0.0085	0.074
ENSG00000102178	UBL4A	6	0.3	0.16	0.93	-0.03	0.84	0.94	0.2	0.14	0.32
ENSG00000110080	ST3GAL4	4	0.3	0.16	0.93	-0.1	0.41	0.72	0.1	0.39	0.59
ENSG00000205084	TMEM231	1	-0.3	0.16	0.93	0.5	0.012	0.17	0.2	0.24	0.45
ENSG00000100650	SRSF5	7	-0.3	0.16	0.93	-0.5	0.0082	0.16	-0.7	0.00016	0.018
ENSG00000008311	AASS	4	0.4	0.16	0.93	0.005	0.98	1	0.4	0.11	0.27
ENSG00000023318	ERP44	5	-0.2	0.16	0.93	-0.2	0.2	0.53	-0.4	0.0064	0.066
ENSG00000105996	HOXA2	-0.4	-0.4	0.16	0.93	0.05	0.87	0.95	-0.4	0.13	0.31
ENSG00000100949	RABGGTA	4	-0.2	0.16	0.93	-0.1	0.44	0.73	-0.3	0.02	0.11
ENSG00000131269	ABCB7	5	0.2	0.16	0.93	-0.03	0.76	0.91	0.2	0.17	0.37
ENSG00000253729	PRKDC	7	0.2	0.16	0.93	0.2	0.038	0.27	0.4	0.00085	0.032
ENSG00000100028	SNRPD3	6	0.3	0.16	0.93	0.2	0.35	0.66	0.4	0.014	0.093
ENSG00000135439	AGAP2	0.7	0.4	0.16	0.93	-0.4	0.066	0.33	-0.06	0.76	0.87
ENSG00000048740	CELF2	5	-0.3	0.16	0.93	0.5	0.017	0.19	0.2	0.31	0.52
ENSG00000140157	NIPA2	5	-0.1	0.16	0.93	0.1	0.2	0.53	-0.03	0.72	0.84
ENSG00000125166	GOT2	9	0.3	0.16	0.93	-0.2	0.33	0.65	0.1	0.48	0.67
ENSG00000104856	RELB	3	-0.3	0.16	0.93	0.2	0.19	0.52	-0.06	0.74	0.86
ENSG00000132357	CARD6	4	-0.4	0.16	0.93	0.7	0.0078	0.15	0.3	0.17	0.36
ENSG00000140829	DHX38	6	0.2	0.16	0.93	-0.03	0.84	0.94	0.2	0.14	0.32
ENSG00000169330	KIAA1024	-2	-1	0.16	0.93	0.5	0.48	0.76	-0.7	0.26	0.47
ENSG00000182676	PPP1R27	7	-0.3	0.16	0.93	0.5	0.025	0.22	0.1	0.42	0.61
ENSG00000221869	CEBPD	2	-0.6	0.16	0.93	-0.8	0.034	0.25	-1	0.00097	0.033
ENSG00000182473	EXOC7	5	-0.1	0.16	0.93	0.04	0.64	0.86	-0.1	0.22	0.42
ENSG00000118939	UCHL3	5	-0.2	0.16	0.93	-0.1	0.33	0.65	-0.4	0.014	0.093
ENSG00000091831	ESR1	4	-0.3	0.16	0.93	-0.02	0.92	0.97	-0.3	0.083	0.24
ENSG00000133943	C14orf159	3	0.3	0.16	0.93	-0.2	0.45	0.74	0.2	0.39	0.59
ENSG00000119335	SET	7	0.2	0.16	0.93	-0.2	0.16	0.49	0.03	0.82	0.9
ENSG00000100629	CEP128	2	-0.2	0.16	0.93	0.1	0.43	0.73	-0.1	0.36	0.56
ENSG00000253276	CCDC71L	3	-0.3	0.16	0.93	-0.1	0.58	0.83	-0.4	0.034	0.15
ENSG00000151773	CCDC122	-1	0.6	0.16	0.93	-0.8	0.031	0.24	-0.2	0.49	0.67
ENSG00000213171	LINGO4	3	-0.4	0.16	0.93	0.3	0.29	0.62	-0.1	0.55	0.72
[truncated: 10,265 more rows]

## Sheet: S2a AT Post vs Pre pathways
	Canonical and Curated Obesity Gene Sets (1342 sets)		GO Biological Processes Gene Sets (3683 sets)
setSize	GeneSet	FDR		setSize	GeneSet	FDR
100	REACTOME_INTERACTION_BETWEEN_L1_AND_ANKYRINS	0.024		100	GO_REGULATION_OF_CHOLESTEROL_EFFLUX	0.0013
100	SEKI_INFLAMMATORY_RESPONSE_LPS_DN	0.024		100	GO_REGULATION_OF_STEROL_TRANSPORT	0.0013
100	REACTOME_LIPOPROTEIN_METABOLISM	0.03		100	GO_REGULATION_OF_PLASMA_LIPOPROTEIN_PARTICLE_LEVELS	0.0025
100	ELVIDGE_HYPOXIA_BY_DMOG_UP	0.03		100	GO_NEGATIVE_REGULATION_OF_MACROPHAGE_DERIVED_FOAM_CELL_DIFFERENTIATION	0.0025
100	IPA_Insulin.resistance	0.03		100	GO_REGULATION_OF_MACROPHAGE_DERIVED_FOAM_CELL_DIFFERENTIATION	0.0025
100	IPA_Inflammation.of.adipose.tissue	0.034		100	GO_POSITIVE_REGULATION_OF_CHOLESTEROL_EFFLUX	0.0029
100	QI_HYPOXIA	0.034		100	GO_NEGATIVE_REGULATION_OF_LIPID_STORAGE	0.0051
100	REACTOME_HDL_MEDIATED_LIPID_TRANSPORT	0.04		100	GO_POSITIVE_REGULATION_OF_STEROL_TRANSPORT	0.0051
100	REACTOME_ACTIVATION_OF_BH3_ONLY_PROTEINS	0.041		100	GO_PROTEIN_LIPID_COMPLEX_SUBUNIT_ORGANIZATION	0.0051
100	DAUER_STAT3_TARGETS_UP	0.049		100	GO_POSITIVE_REGULATION_OF_TRIGLYCERIDE_BIOSYNTHETIC_PROCESS	0.029
500	KEGG_GLYOXYLATE_AND_DICARBOXYLATE_METABOLISM	0.0025		500	GO_REGULATION_OF_TRIGLYCERIDE_BIOSYNTHETIC_PROCESS	0.0057
500	BIOCARTA_CELLCYCLE_PATHWAY	0.011		500	GO_REGULATION_OF_LIPID_STORAGE	0.0057
500	KEGG_PYRUVATE_METABOLISM	0.011		500	GO_NEGATIVE_REGULATION_OF_MACROPHAGE_DERIVED_FOAM_CELL_DIFFERENTIATION	0.0057
500	REACTOME_PYRUVATE_METABOLISM_AND_CITRIC_ACID_TCA_CYCLE	0.011		500	GO_POSITIVE_REGULATION_OF_TRIGLYCERIDE_BIOSYNTHETIC_PROCESS	0.0057
500	KEGG_GLYCOLYSIS_GLUCONEOGENESIS	0.013		500	GO_REGULATION_OF_CHOLESTEROL_STORAGE	0.0057
500	BIOCARTA_G1_PATHWAY	0.023		500	GO_LIPID_HOMEOSTASIS	0.0082
500	REACTOME_LIPOPROTEIN_METABOLISM	0.023		500	GO_REGULATION_OF_STEROL_TRANSPORT	0.012
500	WEINMANN_ADAPTATION_TO_HYPOXIA_DN	0.04		500	GO_STEROL_TRANSPORT	0.018
500	REACTOME_HDL_MEDIATED_LIPID_TRANSPORT	0.04		500	GO_NEGATIVE_REGULATION_OF_LIPID_STORAGE	0.02
500	ELVIDGE_HYPOXIA_BY_DMOG_UP	0.042		500	GO_CHOLESTEROL_EFFLUX	0.027
1000	REACTOME_PYRUVATE_METABOLISM_AND_CITRIC_ACID_TCA_CYCLE	0.0032		1000	GO_POSITIVE_REGULATION_OF_TRIGLYCERIDE_BIOSYNTHETIC_PROCESS	0.0043
1000	REACTOME_3_UTR_MEDIATED_TRANSLATIONAL_REGULATION	0.013		1000	GO_REGULATION_OF_CHOLESTEROL_STORAGE	0.042
1000	SEKI_INFLAMMATORY_RESPONSE_LPS_DN	0.025		1000	GO_TRICARBOXYLIC_ACID_METABOLIC_PROCESS	0.12
1000	REACTOME_CITRIC_ACID_CYCLE_TCA_CYCLE	0.027		1000	GO_POSITIVE_REGULATION_OF_TRIGLYCERIDE_METABOLIC_PROCESS	0.12
1000	KEGG_GLYCOLYSIS_GLUCONEOGENESIS	0.038		1000	GO_LIPID_HOMEOSTASIS	0.12
1000	KEGG_GLYOXYLATE_AND_DICARBOXYLATE_METABOLISM	0.038		1000	GO_PYRUVATE_METABOLIC_PROCESS	0.12
1000	REACTOME_ACTIVATION_OF_THE_MRNA_UPON_BINDING_OF_THE_CAP_BINDING_COMPLEX_AND_EIFS_AND_SUBSEQUENT_BINDING_TO_43S	0.039		1000	GO_GLUCAN_METABOLIC_PROCESS	0.12
1000	KEGG_RIBOSOME	0.049		1000	GO_ENERGY_RESERVE_METABOLIC_PROCESS	0.12
1000	KEGG_PYRUVATE_METABOLISM	0.049		1000	GO_POSITIVE_REGULATION_OF_LIPID_BIOSYNTHETIC_PROCESS	0.12
2005	REACTOME_3_UTR_MEDIATED_TRANSLATIONAL_REGULATION	3.5e-12		2005	GO_NUCLEAR_TRANSCRIBED_MRNA_CATABOLIC_PROCESS_NONSENSE_MEDIATED_DECAY	2.3e-08
2005	KEGG_RIBOSOME	3.5e-12		2005	GO_ESTABLISHMENT_OF_PROTEIN_LOCALIZATION_TO_ENDOPLASMIC_RETICULUM	6.7e-07
2005	REACTOME_PEPTIDE_CHAIN_ELONGATION	4.3e-12		2005	GO_TRANSLATIONAL_INITIATION	5.4e-06
2005	REACTOME_NONSENSE_MEDIATED_DECAY_ENHANCED_BY_THE_EXON_JUNCTION_COMPLEX	9.5e-10		2005	GO_PROTEIN_LOCALIZATION_TO_ENDOPLASMIC_RETICULUM	4.5e-05
2005	REACTOME_INFLUENZA_VIRAL_RNA_TRANSCRIPTION_AND_REPLICATION	2.4e-08		2005	GO_MULTI_ORGANISM_METABOLIC_PROCESS	4.5e-05
2005	REACTOME_SRP_DEPENDENT_COTRANSLATIONAL_PROTEIN_TARGETING_TO_MEMBRANE	2.4e-08		2005	GO_PROTEIN_TARGETING_TO_MEMBRANE	0.00041
2005	REACTOME_TRANSLATION	2.6e-08		2005	GO_RNA_CATABOLIC_PROCESS	0.0021
2005	REACTOME_ACTIVATION_OF_THE_MRNA_UPON_BINDING_OF_THE_CAP_BINDING_COMPLEX_AND_EIFS_AND_SUBSEQUENT_BINDING_TO_43S	3.3e-06		2005	GO_POSITIVE_REGULATION_OF_GLUCOSE_IMPORT_IN_RESPONSE_TO_INSULIN_STIMULUS	0.02
2005	REACTOME_INFLUENZA_LIFE_CYCLE	8.3e-06		2005	GO_AMINO_ACID_BETAINE_METABOLIC_PROCESS	0.086
2005	REACTOME_FORMATION_OF_THE_TERNARY_COMPLEX_AND_SUBSEQUENTLY_THE_43S_COMPLEX	2.9e-05		2005	GO_REGULATION_OF_TRIGLYCERIDE_BIOSYNTHETIC_PROCESS	0.086

## Sheet: S2b AT BW pathways
	Canonical and Curated Obesity Gene Sets (1342 sets)			GO Biological Processes Gene Sets (3683 sets)
setSize	GeneSet	FDR		setSize	GeneSet	FDR
100	REACTOME_METABOLISM_OF_POLYAMINES	0.2		100	GO_AMMONIUM_ION_METABOLIC_PROCESS	0.019
100	KEGG_GLYOXYLATE_AND_DICARBOXYLATE_METABOLISM	0.2		100	GO_AMINO_ACID_BETAINE_METABOLIC_PROCESS	0.019
100	REACTOME_CITRIC_ACID_CYCLE_TCA_CYCLE	0.22		100	GO_AMINE_METABOLIC_PROCESS	0.019
100	Schlessinger_Human.Insulin.Sensitive_1.2x_up (ref. 15)	0.26		100	GO_ETHANOLAMINE_CONTAINING_COMPOUND_METABOLIC_PROCESS	0.075
100	REACTOME_SULFUR_AMINO_ACID_METABOLISM	0.27		100	GO_ASPARTATE_FAMILY_AMINO_ACID_METABOLIC_PROCESS	0.075
100	GROSS_HYPOXIA_VIA_ELK3_UP	0.29		100	GO_METHIONINE_BIOSYNTHETIC_PROCESS	0.13
100	KEGG_CITRATE_CYCLE_TCA_CYCLE	0.29		100	GO_SMALL_MOLECULE_METABOLIC_PROCESS	0.13
100	KEGG_O_GLYCAN_BIOSYNTHESIS	0.29		100	GO_CELLULAR_METABOLIC_COMPOUND_SALVAGE	0.14
100	KEGG_GLYCINE_SERINE_AND_THREONINE_METABOLISM	0.29		100	GO_GLYCINE_METABOLIC_PROCESS	0.16
100	REACTOME_GLUCONEOGENESIS	0.29		100	GO_METHIONINE_METABOLIC_PROCESS	0.17
100	IPA_metabolism.of.acyl.coenzymeA	0.34		100	GO_ASPARTATE_FAMILY_AMINO_ACID_CATABOLIC_PROCESS	0.17
100	REACTOME_SYNTHESIS_OF_PE	0.4		100	GO_SULFUR_AMINO_ACID_BIOSYNTHETIC_PROCESS	0.17
100	BIOCARTA_PARKIN_PATHWAY	0.42		100	GO_ASPARTATE_FAMILY_AMINO_ACID_BIOSYNTHETIC_PROCESS	0.27
100	REACTOME_PYRUVATE_METABOLISM_AND_CITRIC_ACID_TCA_CYCLE	0.42		100	GO_MONOSACCHARIDE_BIOSYNTHETIC_PROCESS	0.28
100	COATES_MACROPHAGE_M1_VS_M2_UP	0.42		100	GO_CELLULAR_EXTRAVASATION	0.28
100	REACTOME_PURINE_SALVAGE	0.42		100	GO_INTESTINAL_ABSORPTION	0.28
100	PID_S1P_S1P4_PATHWAY	0.43		100	GO_PHOSPHATIDYLCHOLINE_ACYL_CHAIN_REMODELING	0.28
100	REACTOME_SYNTHESIS_OF_SUBSTRATES_IN_N_GLYCAN_BIOSYTHESIS	0.43		100	GO_REGULATION_OF_NECROTIC_CELL_DEATH	0.28
100	REACTOME_METABOLISM_OF_AMINO_ACIDS_AND_DERIVATIVES	0.43		100	GO_CHLORIDE_TRANSPORT	0.29
100	KEGG_GLYCOSPHINGOLIPID_BIOSYNTHESIS_GANGLIO_SERIES	0.43		100	GO_HETEROTYPIC_CELL_CELL_ADHESION	0.29
100	REACTOME_OTHER_SEMAPHORIN_INTERACTIONS	0.43		100	GO_DIGESTIVE_SYSTEM_PROCESS	0.3
500	CHEN_METABOLIC_SYNDROM_NETWORK	1.9e-11		100	GO_PHOSPHATIDYLCHOLINE_METABOLIC_PROCESS	0.36
500	Schlessinger_Human.Insulin.Sensitive_1.2x_down	1.2e-07		100	GO_ORGANIC_HYDROXY_COMPOUND_METABOLIC_PROCESS	0.39
500	NADLER_OBESITY_UP	1.2e-06		100	GO_CD4_POSITIVE_ALPHA_BETA_T_CELL_ACTIVATION	0.39
500	KEGG_CITRATE_CYCLE_TCA_CYCLE	7.6e-05		100	GO_DICARBOXYLIC_ACID_TRANSPORT	0.39
500	KEGG_PYRUVATE_METABOLISM	0.00014		100	GO_REGULATION_OF_NATURAL_KILLER_CELL_MEDIATED_IMMUNITY	0.39
500	REACTOME_PYRUVATE_METABOLISM_AND_CITRIC_ACID_TCA_CYCLE	0.00097		100	GO_ALPHA_AMINO_ACID_METABOLIC_PROCESS	0.39
500	BURTON_ADIPOGENESIS_6	0.0029		100	GO_LEUKOCYTE_MEDIATED_CYTOTOXICITY	0.39
500	REACTOME_SIGNAL_REGULATORY_PROTEIN_SIRP_FAMILY_INTERACTIONS	0.012		100	GO_OXALOACETATE_METABOLIC_PROCESS	0.39
500	Schlessinger_NHP.HealthyvsDiabetic.and.MouseBATvWAT_2x_down	0.012		100	GO_POSITIVE_REGULATION_OF_MEMBRANE_DEPOLARIZATION	0.39
500	REACTOME_CITRIC_ACID_CYCLE_TCA_CYCLE	0.012		100	GO_POSITIVE_REGULATION_OF_NON_CANONICAL_WNT_SIGNALING_PATHWAY	0.39
500	KEGG_PROPANOATE_METABOLISM	0.037		100	GO_REGULATION_OF_CERAMIDE_BIOSYNTHETIC_PROCESS	0.39
500	KEGG_GLYOXYLATE_AND_DICARBOXYLATE_METABOLISM	0.042		100	GO_REGULATION_OF_MITOCHONDRIAL_TRANSLATION	0.39
500	KEGG_STEROID_BIOSYNTHESIS	0.054		100	GO_TRICARBOXYLIC_ACID_METABOLIC_PROCESS	0.39
500	KEGG_PPAR_SIGNALING_PATHWAY	0.056		100	GO_PEPTIDYL_ASPARAGINE_MODIFICATION	0.39
500	REACTOME_PYRUVATE_METABOLISM	0.062		100	GO_POSITIVE_REGULATION_OF_CELL_KILLING	0.39
500	REACTOME_TRIGLYCERIDE_BIOSYNTHESIS	0.072		100	GO_NEGATIVE_REGULATION_OF_ERAD_PATHWAY	0.39
500	IPA_synthesis.of.acyl.coenzymeA	0.072		100	GO_NEGATIVE_REGULATION_OF_NITRIC_OXIDE_METABOLIC_PROCESS	0.39
500	REACTOME_REGULATION_OF_PYRUVATE_DEHYDROGENASE_PDH_COMPLEX	0.081		100	GO_INORGANIC_ANION_TRANSPORT	0.39
500	REACTOME_TRAFFICKING_AND_PROCESSING_OF_ENDOSOMAL_TLR	0.081		100	GO_SULFUR_AMINO_ACID_METABOLIC_PROCESS	0.39
500	Schlessinger_MouseFGF21andBATvWAT_2x_up	0.09		100	GO_REGULATION_OF_MEMBRANE_DEPOLARIZATION	0.39
500	KEGG_GLYCINE_SERINE_AND_THREONINE_METABOLISM	0.093		100	GO_SERINE_FAMILY_AMINO_ACID_METABOLIC_PROCESS	0.39
500	REACTOME_GLUCONEOGENESIS	0.093		100	GO_CARNITINE_METABOLIC_PROCESS	0.39
500	REACTOME_LATENT_INFECTION_OF_HOMO_SAPIENS_WITH_MYCOBACTERIUM_TUBERCULOSIS	0.093		100	GO_LEUKOCYTE_ADHESION_TO_VASCULAR_ENDOTHELIAL_CELL	0.39
500	KEGG_LYSOSOME	0.096		100	GO_PENTOSE_PHOSPHATE_SHUNT	0.39
500	WONG_MITOCHONDRIA_GENE_MODULE	0.11		100	GO_REGULATION_OF_MEMBRANE_LIPID_METABOLIC_PROCESS	0.39
500	KEGG_AMINO_SUGAR_AND_NUCLEOTIDE_SUGAR_METABOLISM	0.11		100	GO_REGULATION_OF_RETROGRADE_PROTEIN_TRANSPORT_ER_TO_CYTOSOL	0.39
500	KEGG_PROXIMAL_TUBULE_BICARBONATE_RECLAMATION	0.11		100	GO_SEMAPHORIN_PLEXIN_SIGNALING_PATHWAY_INVOLVED_IN_NEURON_PROJECTION_GUIDANCE	0.39
500	MOOTHA_MITOCHONDRIA	0.11		100	GO_SPHINGOMYELIN_METABOLIC_PROCESS	0.39
500	QI_HYPOXIA	0.11		500	GO_OXIDATION_REDUCTION_PROCESS	0.00056
500	IPA_Inflammation.of.adipose.tissue	0.11		500	GO_PRIMARY_ALCOHOL_METABOLIC_PROCESS	0.0058
500	IPA_metabolism.of.acyl.coenzymeA	0.11		500	GO_AMINO_SUGAR_CATABOLIC_PROCESS	0.0095
500	KEGG_BUTANOATE_METABOLISM	0.11		500	GO_TRICARBOXYLIC_ACID_METABOLIC_PROCESS	0.013
500	REACTOME_CELL_SURFACE_INTERACTIONS_AT_THE_VASCULAR_WALL	0.11		500	GO_RETINOL_METABOLIC_PROCESS	0.013
500	REACTOME_SULFUR_AMINO_ACID_METABOLISM	0.11		500	GO_REGULATION_OF_B_CELL_RECEPTOR_SIGNALING_PATHWAY	0.013
500	REACTOME_METABOLISM_OF_POLYAMINES	0.11		500	GO_SMALL_MOLECULE_METABOLIC_PROCESS	0.027
500	REACTOME_OTHER_SEMAPHORIN_INTERACTIONS	0.11		500	GO_MONOSACCHARIDE_BIOSYNTHETIC_PROCESS	0.036
500	BIOCARTA_HIF_PATHWAY	0.13		500	GO_ALCOHOL_METABOLIC_PROCESS	0.036
500	NADLER_OBESITY_DN	0.13		500	GO_NEGATIVE_REGULATION_OF_ANTIGEN_RECEPTOR_MEDIATED_SIGNALING_PATHWAY	0.048
500	PID_FCER1_PATHWAY	0.13		500	GO_TERPENOID_METABOLIC_PROCESS	0.048
500	KEGG_GLYCOLYSIS_GLUCONEOGENESIS	0.14		500	GO_OXIDOREDUCTION_COENZYME_METABOLIC_PROCESS	0.048
500	GSE19198_CTRL_VS_IL21_TREATED_TCELL_24H_DN	0.15		500	GO_ORGANIC_HYDROXY_COMPOUND_METABOLIC_PROCESS	0.048
500	REACTOME_GLUCOSE_METABOLISM	0.16		500	GO_RESPONSE_TO_ACIDIC_PH	0.048
500	PID_IL8_CXCR1_PATHWAY	0.18		500	GO_ORGANIC_ACID_METABOLIC_PROCESS	0.057
500	REACTOME_FATTY_ACYL_COA_BIOSYNTHESIS	0.18		500	GO_POSITIVE_REGULATION_OF_INTERLEUKIN_2_PRODUCTION	0.057
500	IPA_iNKT	0.2		500	GO_SMALL_MOLECULE_BIOSYNTHETIC_PROCESS	0.057
500	PID_RAC1_PATHWAY	0.2		500	GO_REGULATION_OF_ANTIGEN_RECEPTOR_MEDIATED_SIGNALING_PATHWAY	0.058
500	REACTOME_SYNTHESIS_AND_INTERCONVERSION_OF_NUCLEOTIDE_DI_AND_TRIPHOSPHATES	0.2		500	GO_AEROBIC_RESPIRATION	0.069
500	KEGG_FATTY_ACID_METABOLISM	0.22		500	GO_POSITIVE_REGULATION_OF_ION_TRANSPORT	0.097
500	WAKABAYASHI_ADIPOGENESIS_PPARG_RXRA_BOUND_8D	0.22		500	GO_ACETYL_COA_METABOLIC_PROCESS	0.11
622	CHEN_METABOLIC_SYNDROM_NETWORK	4.8e-13		500	GO_LIPID_OXIDATION	0.11
622	Schlessinger_Human.Insulin.Sensitive_1.2x_down	1e-07		500	GO_POSITIVE_REGULATION_OF_CD4_POSITIVE_ALPHA_BETA_T_CELL_ACTIVATION	0.11
622	NADLER_OBESITY_UP	2.2e-05		500	GO_CELLULAR_ALDEHYDE_METABOLIC_PROCESS	0.11
622	KEGG_PYRUVATE_METABOLISM	2.2e-05		500	GO_COENZYME_METABOLIC_PROCESS	0.11
622	REACTOME_PYRUVATE_METABOLISM_AND_CITRIC_ACID_TCA_CYCLE	0.00015		500	GO_REGULATION_OF_INTERLEUKIN_2_PRODUCTION	0.11
622	KEGG_CITRATE_CYCLE_TCA_CYCLE	0.00037		500	GO_CYCLOOXYGENASE_PATHWAY	0.11
622	BURTON_ADIPOGENESIS_6	0.0035		500	GO_NEUTROPHIL_ACTIVATION_INVOLVED_IN_IMMUNE_RESPONSE	0.11
622	IPA_synthesis.of.acyl.coenzymeA	0.0045		500	GO_REGULATION_OF_T_HELPER_2_CELL_DIFFERENTIATION	0.11
622	REACTOME_CITRIC_ACID_CYCLE_TCA_CYCLE	0.0045		500	GO_ORGANIC_HYDROXY_COMPOUND_CATABOLIC_PROCESS	0.11
622	REACTOME_TRIGLYCERIDE_BIOSYNTHESIS	0.016		500	GO_ISOPRENOID_METABOLIC_PROCESS	0.11
622	KEGG_STEROID_BIOSYNTHESIS	0.017		500	GO_COFACTOR_METABOLIC_PROCESS	0.11
622	KEGG_PROPANOATE_METABOLISM	0.017		500	GO_ASPARTATE_FAMILY_AMINO_ACID_CATABOLIC_PROCESS	0.11
622	KEGG_PPAR_SIGNALING_PATHWAY	0.017		500	GO_REGULATION_OF_MAST_CELL_ACTIVATION	0.12
622	REACTOME_FATTY_ACYL_COA_BIOSYNTHESIS	0.017		500	GO_ACETYL_COA_BIOSYNTHETIC_PROCESS	0.13
622	REACTOME_PYRUVATE_METABOLISM	0.017		500	GO_PHAGOCYTOSIS_ENGULFMENT	0.13
622	REACTOME_REGULATION_OF_PYRUVATE_DEHYDROGENASE_PDH_COMPLEX	0.017		500	GO_GRANULOCYTE_MIGRATION	0.13
622	REACTOME_SIGNAL_REGULATORY_PROTEIN_SIRP_FAMILY_INTERACTIONS	0.017		500	GO_GLUCOSE_METABOLIC_PROCESS	0.15
622	REACTOME_TRAFFICKING_AND_PROCESSING_OF_ENDOSOMAL_TLR	0.017		500	GO_SMALL_MOLECULE_CATABOLIC_PROCESS	0.15
622	IPA_metabolism.of.acyl.coenzymeA	0.019		500	GO_REGULATION_OF_MAST_CELL_ACTIVATION_INVOLVED_IN_IMMUNE_RESPONSE	0.15
622	KEGG_BUTANOATE_METABOLISM	0.019		500	GO_POSITIVE_REGULATION_OF_MAST_CELL_ACTIVATION_INVOLVED_IN_IMMUNE_RESPONSE	0.15
622	IPA_conversion.of.acyl.coenzymeA	0.022		500	GO_REGULATION_OF_ACYL_COA_BIOSYNTHETIC_PROCESS	0.15
622	Schlessinger_NHP.HealthyvDiabetic.and.Mouse.BATvWAT_2x_up	0.031		500	GO_REGULATION_OF_ANTIGEN_PROCESSING_AND_PRESENTATION_OF_PEPTIDE_ANTIGEN	0.15
622	PID_S1P_META_PATHWAY	0.032		500	GO_CARBOHYDRATE_BIOSYNTHETIC_PROCESS	0.16
622	MOOTHA_MITOCHONDRIA	0.035		500	GO_REGULATION_OF_B_CELL_DIFFERENTIATION	0.16
622	Schlessinger_NHP.HealthyvDiabetic.and.Mouse.BATvWAT_2x_down	0.041		500	GO_REGULATION_OF_INTERLEUKIN_17_PRODUCTION	0.16
622	REACTOME_GLUCONEOGENESIS	0.047		500	GO_ASPARTATE_FAMILY_AMINO_ACID_METABOLIC_PROCESS	0.17
622	BIOCARTA_HIF_PATHWAY	0.049		500	GO_AMMONIUM_ION_METABOLIC_PROCESS	0.17
622	KEGG_GLYOXYLATE_AND_DICARBOXYLATE_METABOLISM	0.049		500	GO_THIOESTER_METABOLIC_PROCESS	0.2
622	KEGG_FATTY_ACID_METABOLISM	0.058		622	GO_OXIDATION_REDUCTION_PROCESS	0.0029
622	REACTOME_FATTY_ACID_TRIACYLGLYCEROL_AND_KETONE_BODY_METABOLISM	0.058		622	GO_TRICARBOXYLIC_ACID_METABOLIC_PROCESS	0.0029
622	IPA_modification.of.acyl.coenzymeA	0.065		622	GO_SMALL_MOLECULE_METABOLIC_PROCESS	0.0029
622	IPA_Inflammation.of.adipose.tissue	0.068		622	GO_PRIMARY_ALCOHOL_METABOLIC_PROCESS	0.0037
622	WAKABAYASHI_ADIPOGENESIS_PPARG_RXRA_BOUND_8D	0.12		622	GO_ORGANIC_ACID_METABOLIC_PROCESS	0.0069
622	IPA_Metabolic.process.of.acyl.coenzymeA	0.14		622	GO_AMINO_SUGAR_CATABOLIC_PROCESS	0.017
622	Schlessinger_MouseFGF21.and.BATvWAT_2x_up	0.15		622	GO_ACETYL_COA_METABOLIC_PROCESS	0.019
622	PID_PI3KCI_PATHWAY	0.15		622	GO_OXIDOREDUCTION_COENZYME_METABOLIC_PROCESS	0.019
622	PID_FCER1_PATHWAY	0.15		622	GO_RESPONSE_TO_ACIDIC_PH	0.024
622	KEGG_LYSOSOME	0.15		622	GO_REGULATION_OF_B_CELL_RECEPTOR_SIGNALING_PATHWAY	0.024
622	KEGG_GLYCINE_SERINE_AND_THREONINE_METABOLISM	0.16		622	GO_COFACTOR_METABOLIC_PROCESS	0.024
622	REACTOME_LATENT_INFECTION_OF_HOMO_SAPIENS_WITH_MYCOBACTERIUM_TUBERCULOSIS	0.16		622	GO_AEROBIC_RESPIRATION	0.024
622	PID_S1P_S1P4_PATHWAY	0.16		622	GO_RETINOL_METABOLIC_PROCESS	0.024
622	WONG_MITOCHONDRIA_GENE_MODULE	0.16		622	GO_REGULATION_OF_B_CELL_DIFFERENTIATION	0.024
622	KEGG_PROXIMAL_TUBULE_BICARBONATE_RECLAMATION	0.17		622	GO_MONOSACCHARIDE_BIOSYNTHETIC_PROCESS	0.024
622	REACTOME_GLUCOSE_METABOLISM	0.17		622	GO_CELLULAR_ALDEHYDE_METABOLIC_PROCESS	0.027
622	KEGG_B_CELL_RECEPTOR_SIGNALING_PATHWAY	0.17		622	GO_TERPENOID_METABOLIC_PROCESS	0.028
622	BURTON_ADIPOGENESIS_5	0.17		622	GO_COENZYME_METABOLIC_PROCESS	0.029
622	PID_THROMBIN_PAR4_PATHWAY	0.17		622	GO_NEUTROPHIL_ACTIVATION_INVOLVED_IN_IMMUNE_RESPONSE	0.029
622	REACTOME_METABOLISM_OF_POLYAMINES	0.17		622	GO_ACETYL_COA_BIOSYNTHETIC_PROCESS	0.044
622	REACTOME_OTHER_SEMAPHORIN_INTERACTIONS	0.17		622	GO_SMALL_MOLECULE_BIOSYNTHETIC_PROCESS	0.048
				622	GO_REGULATION_OF_T_CELL_PROLIFERATION	0.048
				622	GO_POSITIVE_REGULATION_OF_MAST_CELL_ACTIVATION_INVOLVED_IN_IMMUNE_RESPONSE	0.055
				622	GO_REGULATION_OF_ACYL_COA_BIOSYNTHETIC_PROCESS	0.055
				622	GO_THIOESTER_METABOLIC_PROCESS	0.055
				622	GO_B_CELL_RECEPTOR_SIGNALING_PATHWAY	0.055
				622	GO_ALCOHOL_METABOLIC_PROCESS	0.059
				622	GO_NEGATIVE_REGULATION_OF_ANTIGEN_RECEPTOR_MEDIATED_SIGNALING_PATHWAY	0.059
				622	GO_THIOESTER_BIOSYNTHETIC_PROCESS	0.059
				622	GO_ORGANIC_HYDROXY_COMPOUND_METABOLIC_PROCESS	0.066
				622	GO_RESPONSE_TO_LOW_DENSITY_LIPOPROTEIN_PARTICLE	0.066
				622	GO_RESPONSE_TO_VITAMIN_E	0.092
				622	GO_NEGATIVE_REGULATION_OF_MITOCHONDRION_ORGANIZATION	0.092
				622	GO_REGULATION_OF_MAST_CELL_ACTIVATION	0.092
				622	GO_ISOPRENOID_METABOLIC_PROCESS	0.095
				622	GO_MACROPHAGE_ACTIVATION	0.095
				622	GO_POSITIVE_REGULATION_OF_INTERLEUKIN_2_PRODUCTION	0.095
				622	GO_REGULATION_OF_MAST_CELL_ACTIVATION_INVOLVED_IN_IMMUNE_RESPONSE	0.095
				622	GO_LIPID_OXIDATION	0.098
				622	GO_POSITIVE_REGULATION_OF_MAST_CELL_ACTIVATION	0.1
				622	GO_REGULATION_OF_ANTIGEN_RECEPTOR_MEDIATED_SIGNALING_PATHWAY	0.11
				622	GO_ORGANIC_HYDROXY_COMPOUND_CATABOLIC_PROCESS	0.12
				622	GO_RESPONSE_TO_PH	0.12
				622	GO_CARBOHYDRATE_BIOSYNTHETIC_PROCESS	0.15
				622	GO_CYCLOOXYGENASE_PATHWAY	0.15
				622	GO_MONOCARBOXYLIC_ACID_METABOLIC_PROCESS	0.15
				622	GO_POSITIVE_REGULATION_OF_LEUKOCYTE_DEGRANULATION	0.15
				622	GO_REGULATION_OF_OXIDATIVE_STRESS_INDUCED_NEURON_DEATH	0.15
				622	GO_REGULATION_OF_T_HELPER_2_CELL_DIFFERENTIATION	0.15

## Sheet: S3a AT module membership
Module	moduleSize	GeneID	HGNCsymbol
AT_1	1040	ENSG00000170091
AT_1	1040	ENSG00000275841
AT_1	1040	ENSG00000175899	A2M
AT_1	1040	ENSG00000005471	ABCB4
AT_1	1040	ENSG00000100997	ABHD12
AT_1	1040	ENSG00000230475	ABHD16A
AT_1	1040	ENSG00000108798	ABI3
AT_1	1040	ENSG00000146386	ABRACL
AT_1	1040	ENSG00000162390	ACOT11
AT_1	1040	ENSG00000102575	ACP5
AT_1	1040	ENSG00000111644	ACRBP
AT_1	1040	ENSG00000075624	ACTB
AT_1	1040	ENSG00000117148	ACTL8
AT_1	1040	ENSG00000115091	ACTR3
AT_1	1040	ENSG00000138316	ADAMTS14
AT_1	1040	ENSG00000145808	ADAMTS19
AT_1	1040	ENSG00000184060	ADAP2
AT_1	1040	ENSG00000155897	ADCY8
AT_1	1040	ENSG00000123146	ADGRE5
AT_1	1040	ENSG00000170425	ADORA2B
AT_1	1040	ENSG00000043591	ADRB1
AT_1	1040	ENSG00000111863	ADTRP
AT_1	1040	ENSG00000181026	AEN
AT_1	1040	ENSG00000135439	AGAP2
AT_1	1040	ENSG00000026652	AGPAT4
AT_1	1040	ENSG00000177674	AGTRAP
AT_1	1040	ENSG00000234836	AIF1
AT_1	1040	ENSG00000154027	AK5
AT_1	1040	ENSG00000179841	AKAP5
AT_1	1040	ENSG00000166452	AKIP1
AT_1	1040	ENSG00000106948	AKNA
AT_1	1040	ENSG00000117448	AKR1A1
AT_1	1040	ENSG00000128918	ALDH1A2
AT_1	1040	ENSG00000006534	ALDH3B1
AT_1	1040	ENSG00000183684	ALYREF
AT_1	1040	ENSG00000152766	ANKRD22
AT_1	1040	ENSG00000196975	ANXA4
AT_1	1040	ENSG00000136250	AOAH
AT_1	1040	ENSG00000100280	AP1B1
AT_1	1040	ENSG00000106367	AP1S1
AT_1	1040	ENSG00000128383	APOBEC3A
AT_1	1040	ENSG00000179750	APOBEC3B
AT_1	1040	ENSG00000244509	APOBEC3C
AT_1	1040	ENSG00000128394	APOBEC3F
AT_1	1040	ENSG00000239713	APOBEC3G
AT_1	1040	ENSG00000184730	APOBR
AT_1	1040	ENSG00000128335	APOL2
AT_1	1040	ENSG00000103569	AQP9
AT_1	1040	ENSG00000186635	ARAP1
AT_1	1040	ENSG00000075884	ARHGAP15
AT_1	1040	ENSG00000163219	ARHGAP25
AT_1	1040	ENSG00000180448	ARHGAP45
AT_1	1040	ENSG00000047648	ARHGAP6
AT_1	1040	ENSG00000123329	ARHGAP9
AT_1	1040	ENSG00000111348	ARHGDIB
AT_1	1040	ENSG00000205143	ARID3C
AT_1	1040	ENSG00000152213	ARL11
AT_1	1040	ENSG00000188042	ARL4C
AT_1	1040	ENSG00000133794	ARNTL
AT_1	1040	ENSG00000130429	ARPC1B
AT_1	1040	ENSG00000241553	ARPC4
AT_1	1040	ENSG00000162704	ARPC5
AT_1	1040	ENSG00000141480	ARRB2
AT_1	1040	ENSG00000183876	ARSI
AT_1	1040	ENSG00000148219	ASTN2
AT_1	1040	ENSG00000162772	ATF3
AT_1	1040	ENSG00000163399	ATP1A1
AT_1	1040	ENSG00000071553	ATP6AP1
AT_1	1040	ENSG00000033627	ATP6V0A1
AT_1	1040	ENSG00000117410	ATP6V0B
AT_1	1040	ENSG00000185883	ATP6V0C
AT_1	1040	ENSG00000147614	ATP6V0D2
AT_1	1040	ENSG00000147416	ATP6V1B2
AT_1	1040	ENSG00000128524	ATP6V1F
AT_1	1040	ENSG00000136888	ATP6V1G1
AT_1	1040	ENSG00000166377	ATP9B
AT_1	1040	ENSG00000130770	ATPIF1
AT_1	1040	ENSG00000087586	AURKA
AT_1	1040	ENSG00000170340	B3GNT2
AT_1	1040	ENSG00000177191	B3GNT8
AT_1	1040	ENSG00000030110	BAK1
AT_1	1040	ENSG00000176788	BASP1
AT_1	1040	ENSG00000156127	BATF
AT_1	1040	ENSG00000123685	BATF3
AT_1	1040	ENSG00000087088	BAX
AT_1	1040	ENSG00000105327	BBC3
AT_1	1040	ENSG00000140379	BCL2A1
AT_1	1040	ENSG00000188761	BCL2L15
AT_1	1040	ENSG00000069399	BCL3
AT_1	1040	ENSG00000164039	BDH2
AT_1	1040	ENSG00000188848	BEND4
AT_1	1040	ENSG00000110934	BIN2
AT_1	1040	ENSG00000089685	BIRC5
AT_1	1040	ENSG00000095585	BLNK
AT_1	1040	ENSG00000104081	BMF
AT_1	1040	ENSG00000164713	BRI3
AT_1	1040	ENSG00000130303	BST2
AT_1	1040	ENSG00000138152	BTBD16
AT_1	1040	ENSG00000010671	BTK
AT_1	1040	ENSG00000186265	BTLA
AT_1	1040	ENSG00000169679	BUB1
AT_1	1040	ENSG00000151131	C12orf45
AT_1	1040	ENSG00000166920	C15orf48
AT_1	1040	ENSG00000128891	C15orf57
AT_1	1040	ENSG00000162062	C16orf59
AT_1	1040	ENSG00000214212	C19orf38
AT_1	1040	ENSG00000143110	C1orf162
AT_1	1040	ENSG00000101084	C20orf24
AT_1	1040	ENSG00000101220	C20orf27
AT_1	1040	ENSG00000125730	C3
AT_1	1040	ENSG00000171860	C3AR1
AT_1	1040	ENSG00000197405	C5AR1
AT_1	1040	ENSG00000146540	C7orf50
AT_1	1040	ENSG00000164047	CAMP
AT_1	1040	ENSG00000131236	CAP1
AT_1	1040	ENSG00000042493	CAPG
AT_1	1040	ENSG00000135773	CAPN9
AT_1	1040	ENSG00000198286	CARD11
AT_1	1040	ENSG00000204397	CARD16
AT_1	1040	ENSG00000165233	CARD19
AT_1	1040	ENSG00000187796	CARD9
AT_1	1040	ENSG00000137752	CASP1
AT_1	1040	ENSG00000137757	CASP5
AT_1	1040	ENSG00000087589	CASS4
AT_1	1040	ENSG00000141570	CBX8
AT_1	1040	ENSG00000175602	CCDC85B
AT_1	1040	ENSG00000275718	CCL15
AT_1	1040	ENSG00000278006	CCL18
AT_1	1040	ENSG00000108691	CCL2
AT_1	1040	ENSG00000102962	CCL22
AT_1	1040	ENSG00000277796	CCL3L1
AT_1	1040	ENSG00000277336	CCL3L3
AT_1	1040	ENSG00000108688	CCL7
AT_1	1040	ENSG00000108700	CCL8
AT_1	1040	ENSG00000133101	CCNA1
AT_1	1040	ENSG00000145386	CCNA2
AT_1	1040	ENSG00000157456	CCNB2
AT_1	1040	ENSG00000175305	CCNE2
AT_1	1040	ENSG00000162063	CCNF
AT_1	1040	ENSG00000163823	CCR1
AT_1	1040	ENSG00000121807	CCR2
AT_1	1040	ENSG00000160791	CCR5
AT_1	1040	ENSG00000121797	CCRL2
AT_1	1040	ENSG00000134256	CD101
AT_1	1040	ENSG00000170458	CD14
AT_1	1040	ENSG00000204936	CD177
AT_1	1040	ENSG00000134061	CD180
AT_1	1040	ENSG00000158485	CD1B
AT_1	1040	ENSG00000163606	CD200R1
AT_1	1040	ENSG00000116031	CD207
AT_1	1040	ENSG00000012124	CD22
AT_1	1040	ENSG00000139193	CD27
AT_1	1040	ENSG00000120217	CD274
AT_1	1040	ENSG00000178562	CD28
AT_1	1040	ENSG00000167851	CD300A
AT_1	1040	ENSG00000105383	CD33
AT_1	1040	ENSG00000104894	CD37
AT_1	1040	ENSG00000167286	CD3D
AT_1	1040	ENSG00000010610	CD4
AT_1	1040	ENSG00000026508	CD44
AT_1	1040	ENSG00000117091	CD48
AT_1	1040	ENSG00000169442	CD52
AT_1	1040	ENSG00000143119	CD53
AT_1	1040	ENSG00000135404	CD63
AT_1	1040	ENSG00000129226	CD68
AT_1	1040	ENSG00000137101	CD72
AT_1	1040	ENSG00000121594	CD80
AT_1	1040	ENSG00000112149	CD83
AT_1	1040	ENSG00000066294	CD84
AT_1	1040	ENSG00000114013	CD86
AT_1	1040	ENSG00000172116	CD8B
AT_1	1040	ENSG00000153283	CD96
AT_1	1040	ENSG00000197622	CDC42SE1
AT_1	1040	ENSG00000093009	CDC45
AT_1	1040	ENSG00000094804	CDC6
AT_1	1040	ENSG00000184661	CDCA2
AT_1	1040	ENSG00000111665	CDCA3
AT_1	1040	ENSG00000170779	CDCA4
AT_1	1040	ENSG00000146670	CDCA5
AT_1	1040	ENSG00000134690	CDCA8
AT_1	1040	ENSG00000039068	CDH1
AT_1	1040	ENSG00000170558	CDH2
AT_1	1040	ENSG00000107736	CDH23
AT_1	1040	ENSG00000062038	CDH3
AT_1	1040	ENSG00000170312	CDK1
AT_1	1040	ENSG00000117266	CDK18
AT_1	1040	ENSG00000124762	CDKN1A
AT_1	1040	ENSG00000100526	CDKN3
AT_1	1040	ENSG00000170956	CEACAM3
AT_1	1040	ENSG00000093072	CECR1
AT_1	1040	ENSG00000075275	CELSR1
AT_1	1040	ENSG00000115163	CENPA
AT_1	1040	ENSG00000166451	CENPN
AT_1	1040	ENSG00000151725	CENPU
AT_1	1040	ENSG00000203760	CENPW
AT_1	1040	ENSG00000138180	CEP55
AT_1	1040	ENSG00000100422	CERK
AT_1	1040	ENSG00000188452	CERKL
AT_1	1040	ENSG00000089101	CFAP61
AT_1	1040	ENSG00000172757	CFL1
AT_1	1040	ENSG00000001626	CFTR
AT_1	1040	ENSG00000135346	CGA
AT_1	1040	ENSG00000133063	CHIT1
AT_1	1040	ENSG00000138435	CHRNA1
AT_1	1040	ENSG00000171310	CHST11
AT_1	1040	ENSG00000182022	CHST15
AT_1	1040	ENSG00000198108	CHSY3
AT_1	1040	ENSG00000127586	CHTF18
AT_1	1040	ENSG00000122966	CIT
AT_1	1040	ENSG00000123975	CKS2
AT_1	1040	ENSG00000172322	CLEC12A
AT_1	1040	ENSG00000256660	CLEC12B
AT_1	1040	ENSG00000165682	CLEC1B
AT_1	1040	ENSG00000111729	CLEC4A
AT_1	1040	ENSG00000172243	CLEC7A
AT_1	1040	ENSG00000197992	CLEC9A
AT_1	1040	ENSG00000182372	CLN8
AT_1	1040	ENSG00000092853	CLSPN
AT_1	1040	ENSG00000153815	CMIP
AT_1	1040	ENSG00000153551	CMTM7
AT_1	1040	ENSG00000133313	CNDP2
AT_1	1040	ENSG00000137161	CNPY3
AT_1	1040	ENSG00000171502	COL24A1
AT_1	1040	ENSG00000049089	COL9A2
AT_1	1040	ENSG00000165644	COMTD1
AT_1	1040	ENSG00000102879	CORO1A
AT_1	1040	ENSG00000172725	CORO1B
AT_1	1040	ENSG00000103187	COTL1
AT_1	1040	ENSG00000047457	CP
AT_1	1040	ENSG00000135678	CPM
AT_1	1040	ENSG00000178772	CPN2
AT_1	1040	ENSG00000196353	CPNE4
AT_1	1040	ENSG00000106066	CPVL
AT_1	1040	ENSG00000143320	CRABP2
AT_1	1040	ENSG00000169372	CRADD
AT_1	1040	ENSG00000148204	CRB2
AT_1	1040	ENSG00000100368	CSF2RB
AT_1	1040	ENSG00000160213	CSTB
AT_1	1040	ENSG00000163599	CTLA4
AT_1	1040	ENSG00000064601	CTSA
AT_1	1040	ENSG00000164733	CTSB
AT_1	1040	ENSG00000109861	CTSC
AT_1	1040	ENSG00000117984	CTSD
AT_1	1040	ENSG00000103811	CTSH
AT_1	1040	ENSG00000143387	CTSK
AT_1	1040	ENSG00000135047	CTSL
AT_1	1040	ENSG00000163131	CTSS
AT_1	1040	ENSG00000172543	CTSW
AT_1	1040	ENSG00000163464	CXCR1
AT_1	1040	ENSG00000121966	CXCR4
AT_1	1040	ENSG00000172215	CXCR6
AT_1	1040	ENSG00000120280	CXorf21
AT_1	1040	ENSG00000147231	CXorf57
AT_1	1040	ENSG00000162144	CYB561A3
AT_1	1040	ENSG00000051523	CYBA
AT_1	1040	ENSG00000165168	CYBB
AT_1	1040	ENSG00000273749	CYFIP1
AT_1	1040	ENSG00000135929	CYP27A1
AT_1	1040	ENSG00000106258	CYP3A5
AT_1	1040	ENSG00000108669	CYTH1
AT_1	1040	ENSG00000100055	CYTH4
AT_1	1040	ENSG00000134780	DAGLA
AT_1	1040	ENSG00000166341	DCHS1
AT_1	1040	ENSG00000170390	DCLK2
AT_1	1040	ENSG00000164935	DCSTAMP
AT_1	1040	ENSG00000165490	DDIAS
AT_1	1040	ENSG00000181381	DDX60L
AT_1	1040	ENSG00000023892	DEF6
AT_1	1040	ENSG00000205744	DENND1C
AT_1	1040	ENSG00000162777	DENND2D
AT_1	1040	ENSG00000024526	DEPDC1
AT_1	1040	ENSG00000023697	DERA
AT_1	1040	ENSG00000099958	DERL3
AT_1	1040	ENSG00000167536	DHRS13
AT_1	1040	ENSG00000073737	DHRS9
AT_1	1040	ENSG00000134815	DHX34
AT_1	1040	ENSG00000165023	DIRAS2
AT_1	1040	ENSG00000126787	DLGAP5
AT_1	1040	ENSG00000185559	DLK1
AT_1	1040	ENSG00000064195	DLX3
AT_1	1040	ENSG00000013563	DNASE1L1
AT_1	1040	ENSG00000137976	DNASE2B
AT_1	1040	ENSG00000107447	DNTT
AT_1	1040	ENSG00000135905	DOCK10
AT_1	1040	ENSG00000147443	DOK2
AT_1	1040	ENSG00000167261	DPEP2
AT_1	1040	ENSG00000156171	DRAM2
AT_1	1040	ENSG00000136982	DSCC1
AT_1	1040	ENSG00000125821	DTD1
AT_1	1040	ENSG00000282379	DTX2
AT_1	1040	ENSG00000110042	DTX4
AT_1	1040	ENSG00000158050	DUSP2
AT_1	1040	ENSG00000138166	DUSP5
AT_1	1040	ENSG00000139318	DUSP6
AT_1	1040	ENSG00000232125	DYTN
AT_1	1040	ENSG00000282899	E2F2
AT_1	1040	ENSG00000165891	E2F7
AT_1	1040	ENSG00000129173	E2F8
AT_1	1040	ENSG00000145088	EAF2
AT_1	1040	ENSG00000143369	ECM1
AT_1	1040	ENSG00000142634	EFHD2
AT_1	1040	ENSG00000198759	EGFL6
AT_1	1040	ENSG00000122877	EGR2
AT_1	1040	ENSG00000179388	EGR3
AT_1	1040	ENSG00000255150	EID3
AT_1	1040	ENSG00000102034	ELF4
AT_1	1040	ENSG00000155849	ELMO1
AT_1	1040	ENSG00000062598	ELMO2
AT_1	1040	ENSG00000127774	EMC6
AT_1	1040	ENSG00000183798	EMILIN3
AT_1	1040	ENSG00000108515	ENO3
AT_1	1040	ENSG00000163508	EOMES
AT_1	1040	ENSG00000151491	EPS8
AT_1	1040	ENSG00000131037	EPS8L1
AT_1	1040	ENSG00000133106	EPSTI1
AT_1	1040	ENSG00000178568	ERBB4
AT_1	1040	ENSG00000105755	ETHE1
AT_1	1040	ENSG00000010030	ETV7
AT_1	1040	ENSG00000142694	EVA1B
AT_1	1040	ENSG00000126860	EVI2A
AT_1	1040	ENSG00000185862	EVI2B
AT_1	1040	ENSG00000196405	EVL
AT_1	1040	ENSG00000174371	EXO1
AT_1	1040	ENSG00000106462	EZH2
AT_1	1040	ENSG00000092820	EZR
AT_1	1040	ENSG00000121769	FABP3
AT_1	1040	ENSG00000164687	FABP5
AT_1	1040	ENSG00000125898	FAM110A
AT_1	1040	ENSG00000189057	FAM111B
AT_1	1040	ENSG00000136830	FAM129B
AT_1	1040	ENSG00000162391	FAM151A
AT_1	1040	ENSG00000177558	FAM187B
AT_1	1040	ENSG00000177706	FAM20C
AT_1	1040	ENSG00000179813	FAM216B
AT_1	1040	ENSG00000197872	FAM49A
AT_1	1040	ENSG00000129195	FAM64A
AT_1	1040	ENSG00000196550	FAM72A
AT_1	1040	ENSG00000126882	FAM78A
AT_1	1040	ENSG00000157470	FAM81A
AT_1	1040	ENSG00000101447	FAM83D
AT_1	1040	ENSG00000273889	FAM83H
AT_1	1040	ENSG00000166797	FAM96A
AT_1	1040	ENSG00000187268	FAM9C
AT_1	1040	ENSG00000026103	FAS
AT_1	1040	ENSG00000162458	FBLIM1
AT_1	1040	ENSG00000132004	FBXW9
AT_1	1040	ENSG00000162897	FCAMR
AT_1	1040	ENSG00000276858	FCAR
AT_1	1040	ENSG00000158869	FCER1G
AT_1	1040	ENSG00000130475	FCHO1
AT_1	1040	ENSG00000162894	FCMR
AT_1	1040	ENSG00000267673	FDX2
AT_1	1040	ENSG00000149781	FERMT3
AT_1	1040	ENSG00000126262	FFAR2
AT_1	1040	ENSG00000146192	FGD2
AT_1	1040	ENSG00000180263	FGD6
AT_1	1040	ENSG00000172456	FGGY
AT_1	1040	ENSG00000000938	FGR
AT_1	1040	ENSG00000142621	FHAD1
AT_1	1040	ENSG00000119321	FKBP15
AT_1	1040	ENSG00000119782	FKBP1B
AT_1	1040	ENSG00000185070	FLRT2
AT_1	1040	ENSG00000122025	FLT3
AT_1	1040	ENSG00000076258	FMO4
AT_1	1040	ENSG00000175592	FOSL1
AT_1	1040	ENSG00000186564	FOXD2
AT_1	1040	ENSG00000111206	FOXM1
AT_1	1040	ENSG00000100350	FOXRED2
AT_1	1040	ENSG00000187474	FPR3
AT_1	1040	ENSG00000075618	FSCN1
AT_1	1040	ENSG00000167996	FTH1
AT_1	1040	ENSG00000087086	FTL
AT_1	1040	ENSG00000001036	FUCA2
AT_1	1040	ENSG00000180549	FUT7
AT_1	1040	ENSG00000082074	FYB
AT_1	1040	ENSG00000130222	GADD45G
AT_1	1040	ENSG00000117308	GALE
AT_1	1040	ENSG00000139629	GALNT6
AT_1	1040	ENSG00000214013	GANC
AT_1	1040	ENSG00000187210	GCNT1
AT_1	1040	ENSG00000130513	GDF15
AT_1	1040	ENSG00000178295	GEN1
AT_1	1040	ENSG00000103365	GGA2
AT_1	1040	ENSG00000106560	GIMAP2
AT_1	1040	ENSG00000165474	GJB2
AT_1	1040	ENSG00000198814	GK
AT_1	1040	ENSG00000102393	GLA
AT_1	1040	ENSG00000139278	GLIPR1
AT_1	1040	ENSG00000122694	GLIPR2
AT_1	1040	ENSG00000198715	GLMP
AT_1	1040	ENSG00000139433	GLTP
AT_1	1040	ENSG00000130755	GMFG
AT_1	1040	ENSG00000089639	GMIP
AT_1	1040	ENSG00000174021	GNG5
AT_1	1040	ENSG00000113552	GNPDA1
AT_1	1040	ENSG00000076716	GPC4
AT_1	1040	ENSG00000136235	GPNMB
AT_1	1040	ENSG00000125734	GPR108
AT_1	1040	ENSG00000077585	GPR137B
AT_1	1040	ENSG00000187037	GPR141
AT_1	1040	ENSG00000169508	GPR183
AT_1	1040	ENSG00000178623	GPR35
AT_1	1040	ENSG00000183840	GPR39
AT_1	1040	ENSG00000119714	GPR68
AT_1	1040	ENSG00000139572	GPR84
AT_1	1040	ENSG00000204175	GPRIN2
AT_1	1040	ENSG00000234243	GPSM3
AT_1	1040	ENSG00000233276	GPX1
AT_1	1040	ENSG00000089351	GRAMD1A
AT_1	1040	ENSG00000023171	GRAMD1B
AT_1	1040	ENSG00000178075	GRAMD1C
AT_1	1040	ENSG00000075240	GRAMD4
AT_1	1040	ENSG00000177885	GRB2
AT_1	1040	ENSG00000134317	GRHL1
AT_1	1040	ENSG00000155511	GRIA1
AT_1	1040	ENSG00000198055	GRK6
AT_1	1040	ENSG00000030582	GRN
AT_1	1040	ENSG00000167914	GSDMA
AT_1	1040	ENSG00000111305	GSG1
AT_1	1040	ENSG00000177602	GSG2
AT_1	1040	ENSG00000084207	GSTP1
AT_1	1040	ENSG00000169919	GUSB
AT_1	1040	ENSG00000188486	H2AFX
AT_1	1040	ENSG00000113648	H2AFY
AT_1	1040	ENSG00000162882	HAAO
AT_1	1040	ENSG00000135077	HAVCR2
AT_1	1040	ENSG00000101336	HCK
AT_1	1040	ENSG00000180353	HCLS1
AT_1	1040	ENSG00000126264	HCST
AT_1	1040	ENSG00000116478	HDAC1
AT_1	1040	ENSG00000049860	HEXB
AT_1	1040	ENSG00000019991	HGF
AT_1	1040	ENSG00000169635	HIC2
AT_1	1040	ENSG00000273542	HIST1H4K
AT_1	1040	ENSG00000160883	HK3
AT_1	1040	ENSG00000101294	HM13
AT_1	1040	ENSG00000137309	HMGA1
AT_1	1040	ENSG00000152413	HOMER1
AT_1	1040	ENSG00000051128	HOMER3
AT_1	1040	ENSG00000115756	HPCAL1
AT_1	1040	ENSG00000186603	HPDL
AT_1	1040	ENSG00000163755	HPS3
AT_1	1040	ENSG00000153976	HS3ST3A1
AT_1	1040	ENSG00000234475	HSPA1A
AT_1	1040	ENSG00000148680	HTR7
AT_1	1040	ENSG00000122986	HVCN1
AT_1	1040	ENSG00000090339	ICAM1
AT_1	1040	ENSG00000115738	ID2
AT_1	1040	ENSG00000131203	IDO1
AT_1	1040	ENSG00000230128	IER3
AT_1	1040	ENSG00000162783	IER5
AT_1	1040	ENSG00000216490	IFI30
AT_1	1040	ENSG00000068079	IFI35
AT_1	1040	ENSG00000119922	IFIT2
AT_1	1040	ENSG00000159110	IFNAR2
AT_1	1040	ENSG00000073792	IGF2BP2
AT_1	1040	ENSG00000136231	IGF2BP3
AT_1	1040	ENSG00000126246	IGFLR1
AT_1	1040	ENSG00000179057	IGSF22
AT_1	1040	ENSG00000140749	IGSF6
AT_1	1040	ENSG00000263528	IKBKE
AT_1	1040	ENSG00000185811	IKZF1
AT_1	1040	ENSG00000136634	IL10
AT_1	1040	ENSG00000243646	IL10RB
AT_1	1040	ENSG00000134470	IL15RA
AT_1	1040	ENSG00000150782	IL18
AT_1	1040	ENSG00000137496	IL18BP
AT_1	1040	ENSG00000115008	IL1A
AT_1	1040	ENSG00000115590	IL1R2
AT_1	1040	ENSG00000136689	IL1RN
AT_1	1040	ENSG00000103522	IL21R
AT_1	1040	ENSG00000134460	IL2RA
AT_1	1040	ENSG00000100385	IL2RB
AT_1	1040	ENSG00000147168	IL2RG
AT_1	1040	ENSG00000104951	IL4I1
AT_1	1040	ENSG00000188487	INSC
AT_1	1040	ENSG00000173404	INSM1
AT_1	1040	ENSG00000104299	INTS9
AT_1	1040	ENSG00000183856	IQGAP3
AT_1	1040	ENSG00000125347	IRF1
AT_1	1040	ENSG00000128604	IRF5
AT_1	1040	ENSG00000167378	IRGQ
AT_1	1040	ENSG00000172183	ISG20
AT_1	1040	ENSG00000005884	ITGA3
AT_1	1040	ENSG00000156886	ITGAD
AT_1	1040	ENSG00000005844	ITGAL
AT_1	1040	ENSG00000169896	ITGAM
AT_1	1040	ENSG00000140678	ITGAX
AT_1	1040	ENSG00000160255	ITGB2
AT_1	1040	ENSG00000009765	IYD
AT_1	1040	ENSG00000160593	JAML
AT_1	1040	ENSG00000161677	JOSD2
AT_1	1040	ENSG00000171223	JUNB
AT_1	1040	ENSG00000163376	KBTBD8
AT_1	1040	ENSG00000111262	KCNA1
AT_1	1040	ENSG00000069424	KCNAB2
AT_1	1040	ENSG00000180509	KCNE1
AT_1	1040	ENSG00000151704	KCNJ1
AT_1	1040	ENSG00000157551	KCNJ15
AT_1	1040	ENSG00000152315	KCNK13
AT_1	1040	ENSG00000099337	KCNK6
AT_1	1040	ENSG00000104783	KCNN4
AT_1	1040	ENSG00000185760	KCNQ5
AT_1	1040	ENSG00000115548	KDM3A
AT_1	1040	ENSG00000166803	KIAA0101
AT_1	1040	ENSG00000138160	KIF11
AT_1	1040	ENSG00000121621	KIF18A
AT_1	1040	ENSG00000186185	KIF18B
AT_1	1040	ENSG00000112984	KIF20A
AT_1	1040	ENSG00000137807	KIF23
AT_1	1040	ENSG00000142945	KIF2C
AT_1	1040	ENSG00000237649	KIFC1
AT_1	1040	ENSG00000129911	KLF16
AT_1	1040	ENSG00000172578	KLHL6
AT_1	1040	ENSG00000167749	KLK4
AT_1	1040	ENSG00000111796	KLRB1
AT_1	1040	ENSG00000150045	KLRF1
AT_1	1040	ENSG00000139187	KLRG1
AT_1	1040	ENSG00000182481	KPNA2
AT_1	1040	ENSG00000133619	KRBA1
AT_1	1040	ENSG00000111057	KRT18
AT_1	1040	ENSG00000135480	KRT7
AT_1	1040	ENSG00000115919	KYNU
AT_1	1040	ENSG00000103642	LACTB
AT_1	1040	ENSG00000277335	LAIR2
AT_1	1040	ENSG00000185896	LAMP1
AT_1	1040	ENSG00000078081	LAMP3
AT_1	1040	ENSG00000147036	LANCL3
AT_1	1040	ENSG00000162511	LAPTM5
AT_1	1040	ENSG00000086730	LAT2
AT_1	1040	ENSG00000136167	LCP1
AT_1	1040	ENSG00000043462	LCP2
AT_1	1040	ENSG00000131981	LGALS3
AT_1	1040	ENSG00000100600	LGMN
AT_1	1040	ENSG00000145685	LHFPL2
AT_1	1040	ENSG00000105486	LIG1
AT_1	1040	ENSG00000239998	LILRA2
AT_1	1040	ENSG00000276175	LILRA3
AT_1	1040	ENSG00000204577	LILRB3
AT_1	1040	ENSG00000186818	LILRB4
AT_1	1040	ENSG00000106683	LIMK1
AT_1	1040	ENSG00000107798	LIPA
AT_1	1040	ENSG00000113368	LMNB1
AT_1	1040	ENSG00000176619	LMNB2
AT_1	1040	ENSG00000135363	LMO2
AT_1	1040	ENSG00000048540	LMO3
AT_1	1040	ENSG00000167210	LOXHD1
AT_1	1040	ENSG00000184574	LPAR5
AT_1	1040	ENSG00000110031	LPXN
AT_1	1040	ENSG00000165379	LRFN5
AT_1	1040	ENSG00000157193	LRP8
AT_1	1040	ENSG00000175489	LRRC25
AT_1	1040	ENSG00000122477	LRRC39
AT_1	1040	ENSG00000204052	LRRC73
AT_1	1040	ENSG00000130592	LSP1
AT_1	1040	ENSG00000206433	LST1
AT_1	1040	ENSG00000223448	LTB
AT_1	1040	ENSG00000213903	LTB4R
AT_1	1040	ENSG00000079257	LXN
AT_1	1040	ENSG00000228859	LY6G6C
AT_1	1040	ENSG00000112799	LY86
AT_1	1040	ENSG00000011009	LYPLA2
AT_1	1040	ENSG00000090382	LYZ
AT_1	1040	ENSG00000159374	M1AP
AT_1	1040	ENSG00000003056	M6PR
AT_1	1040	ENSG00000204103	MAFB
AT_1	1040	ENSG00000105695	MAG
AT_1	1040	ENSG00000196782	MAML3
AT_1	1040	ENSG00000034152	MAP2K3
AT_1	1040	ENSG00000006062	MAP3K14
AT_1	1040	ENSG00000282928	MAP4K1
AT_1	1040	ENSG00000145416	MARCH1
AT_1	1040	ENSG00000277443	MARCKS
AT_1	1040	ENSG00000007264	MATK
AT_1	1040	ENSG00000197971	MBP
AT_1	1040	ENSG00000112118	MCM3
AT_1	1040	ENSG00000197889	MEIG1
AT_1	1040	ENSG00000165304	MELK
AT_1	1040	ENSG00000153208	MERTK
AT_1	1040	ENSG00000140406	MESDC1
AT_1	1040	ENSG00000037897	METTL1
AT_1	1040	ENSG00000100060	MFNG
AT_1	1040	ENSG00000118855	MFSD1
AT_1	1040	ENSG00000161091	MFSD12
AT_1	1040	ENSG00000131446	MGAT1
AT_1	1040	ENSG00000135596	MICAL1
AT_1	1040	ENSG00000271605	MILR1
AT_1	1040	ENSG00000148773	MKI67
AT_1	1040	ENSG00000079277	MKNK1
AT_1	1040	ENSG00000115648	MLPH
AT_1	1040	ENSG00000099953	MMP11
AT_1	1040	ENSG00000123342	MMP19
AT_1	1040	ENSG00000008516	MMP25
AT_1	1040	ENSG00000137673	MMP7
AT_1	1040	ENSG00000100985	MMP9
AT_1	1040	ENSG00000163563	MNDA
AT_1	1040	ENSG00000070444	MNT
AT_1	1040	ENSG00000115275	MOGS
AT_1	1040	ENSG00000130150	MOSPD2
AT_1	1040	ENSG00000197629	MPEG1
AT_1	1040	ENSG00000005381	MPO
AT_1	1040	ENSG00000130830	MPP1
AT_1	1040	ENSG00000149573	MPZL2
AT_1	1040	ENSG00000153029	MR1
AT_1	1040	ENSG00000260314	MRC1
AT_1	1040	ENSG00000118242	MREG
AT_1	1040	ENSG00000101189	MRGBP
AT_1	1040	ENSG00000182154	MRPL41
AT_1	1040	ENSG00000166927	MS4A7
AT_1	1040	ENSG00000038945	MSR1
AT_1	1040	ENSG00000175806	MSRA
AT_1	1040	ENSG00000168502	MTCL1
AT_1	1040	ENSG00000177000	MTHFR
AT_1	1040	ENSG00000196814	MVB12B
AT_1	1040	ENSG00000101057	MYBL2
AT_1	1040	ENSG00000142347	MYO1F
AT_1	1040	ENSG00000137474	MYO7A
AT_1	1040	ENSG00000166886	NAB2
AT_1	1040	ENSG00000198951	NAGA
AT_1	1040	ENSG00000108784	NAGLU
AT_1	1040	ENSG00000095380	NANS
AT_1	1040	ENSG00000278488	NAPRT
AT_1	1040	ENSG00000171428	NAT1
AT_1	1040	ENSG00000109065	NAT9
AT_1	1040	ENSG00000109805	NCAPG
AT_1	1040	ENSG00000144959	NCEH1
AT_1	1040	ENSG00000158517	NCF1
AT_1	1040	ENSG00000116701	NCF2
AT_1	1040	ENSG00000100365	NCF4
AT_1	1040	ENSG00000071051	NCK2
AT_1	1040	ENSG00000123338	NCKAP1L
AT_1	1040	ENSG00000080986	NDC80
AT_1	1040	ENSG00000157191	NECAP2
AT_1	1040	ENSG00000110400	NECTIN1
AT_1	1040	ENSG00000143217	NECTIN4
AT_1	1040	ENSG00000117650	NEK2
AT_1	1040	ENSG00000119408	NEK6
AT_1	1040	ENSG00000235568	NFAM1
AT_1	1040	ENSG00000050344	NFE2L3
AT_1	1040	ENSG00000282905	NFKBIB
AT_1	1040	ENSG00000091106	NLRC4
AT_1	1040	ENSG00000166741	NNMT
AT_1	1040	ENSG00000119655	NPC2
AT_1	1040	ENSG00000135838	NPL
AT_1	1040	ENSG00000119508	NR4A3
AT_1	1040	ENSG00000118257	NRP2
AT_1	1040	ENSG00000174004	NRROS
AT_1	1040	ENSG00000183828	NUDT14
AT_1	1040	ENSG00000143228	NUF2
AT_1	1040	ENSG00000181781	ODF3L2
AT_1	1040	ENSG00000104147	OIP5
AT_1	1040	ENSG00000173391	OLR1
AT_1	1040	ENSG00000160991	ORAI2
AT_1	1040	ENSG00000085840	ORC1
AT_1	1040	ENSG00000091651	ORC6
AT_1	1040	ENSG00000070882	OSBPL3
AT_1	1040	ENSG00000162881	OXER1
AT_1	1040	ENSG00000135124	P2RX4
AT_1	1040	ENSG00000089041	P2RX7
AT_1	1040	ENSG00000182162	P2RY8
AT_1	1040	ENSG00000117115	PADI2
AT_1	1040	ENSG00000100767	PAPLN
AT_1	1040	ENSG00000138801	PAPSS1
AT_1	1040	ENSG00000162073	PAQR4
AT_1	1040	ENSG00000059378	PARP12
AT_1	1040	ENSG00000138964	PARVG
AT_1	1040	ENSG00000115289	PCGF1
AT_1	1040	ENSG00000100889	PCK2
AT_1	1040	ENSG00000132646	PCNA
AT_1	1040	ENSG00000276977	PDCD1
AT_1	1040	ENSG00000123360	PDE1B
AT_1	1040	ENSG00000131435	PDLIM4
AT_1	1040	ENSG00000148459	PDSS1
AT_1	1040	ENSG00000143256	PFDN2
AT_1	1040	ENSG00000108518	PFN1
AT_1	1040	ENSG00000171314	PGAM1
AT_1	1040	ENSG00000185220	PGBD2
AT_1	1040	ENSG00000130517	PGPEP1
AT_1	1040	ENSG00000119403	PHF19
AT_1	1040	ENSG00000100410	PHF5A
AT_1	1040	ENSG00000139289	PHLDA1
AT_1	1040	ENSG00000155252	PI4K2A
AT_1	1040	ENSG00000155629	PIK3AP1
AT_1	1040	ENSG00000105851	PIK3CG
AT_1	1040	ENSG00000141506	PIK3R5
AT_1	1040	ENSG00000198355	PIM3
AT_1	1040	ENSG00000110697	PITPNM1
AT_1	1040	ENSG00000135549	PKIB
AT_1	1040	ENSG00000067225	PKM
AT_1	1040	ENSG00000127564	PKMYT1
AT_1	1040	ENSG00000144837	PLA1A
AT_1	1040	ENSG00000103066	PLA2G15
AT_1	1040	ENSG00000117215	PLA2G2D
AT_1	1040	ENSG00000105499	PLA2G4C
AT_1	1040	ENSG00000127472	PLA2G5
AT_1	1040	ENSG00000146070	PLA2G7
AT_1	1040	ENSG00000122861	PLAU
AT_1	1040	ENSG00000011422	PLAUR
AT_1	1040	ENSG00000197943	PLCG2
AT_1	1040	ENSG00000105223	PLD3
AT_1	1040	ENSG00000115956	PLEK
AT_1	1040	ENSG00000100558	PLEK2
AT_1	1040	ENSG00000023902	PLEKHO1
AT_1	1040	ENSG00000241839	PLEKHO2
AT_1	1040	ENSG00000147872	PLIN2
AT_1	1040	ENSG00000141934	PLPP2
AT_1	1040	ENSG00000147535	PLPP5
AT_1	1040	ENSG00000136040	PLXNC1
AT_1	1040	ENSG00000141682	PMAIP1
AT_1	1040	ENSG00000185664	PMEL
AT_1	1040	ENSG00000160783	PMF1
AT_1	1040	ENSG00000198805	PNP
AT_1	1040	ENSG00000051341	POLQ
AT_1	1040	ENSG00000132429	POPDC3
AT_1	1040	ENSG00000155367	PPM1J
AT_1	1040	ENSG00000198729	PPP1R14C
AT_1	1040	ENSG00000108819	PPP1R9B
AT_1	1040	ENSG00000156475	PPP2R2B
AT_1	1040	ENSG00000149923	PPP4C
AT_1	1040	ENSG00000105063	PPP6R1
AT_1	1040	ENSG00000131238	PPT1
AT_1	1040	ENSG00000040487	PQLC2
AT_1	1040	ENSG00000198901	PRC1
AT_1	1040	ENSG00000137509	PRCP
AT_1	1040	ENSG00000057657	PRDM1
AT_1	1040	ENSG00000166501	PRKCB
AT_1	1040	ENSG00000163932	PRKCD
AT_1	1040	ENSG00000183943	PRKX
AT_1	1040	ENSG00000141127	PRPSAP2
AT_1	1040	ENSG00000205352	PRR13
AT_1	1040	ENSG00000135362	PRR5L
AT_1	1040	ENSG00000126460	PRRG2
AT_1	1040	ENSG00000150687	PRSS23
AT_1	1040	ENSG00000125637	PSD4
AT_1	1040	ENSG00000143801	PSEN2
AT_1	1040	ENSG00000101182	PSMA7
AT_1	1040	ENSG00000205220	PSMB10
AT_1	1040	ENSG00000235715	PSMB8
AT_1	1040	ENSG00000239836	PSMB9
AT_1	1040	ENSG00000100911	PSME2
AT_1	1040	ENSG00000134222	PSRC1
AT_1	1040	ENSG00000140368	PSTPIP1
AT_1	1040	ENSG00000171522	PTGER4
AT_1	1040	ENSG00000120899	PTK2B
AT_1	1040	ENSG00000196396	PTPN1
AT_1	1040	ENSG00000072135	PTPN18
AT_1	1040	ENSG00000134242	PTPN22
AT_1	1040	ENSG00000111679	PTPN6
AT_1	1040	ENSG00000143851	PTPN7
AT_1	1040	ENSG00000151490	PTPRO
AT_1	1040	ENSG00000187024	PTRH1
AT_1	1040	ENSG00000164611	PTTG1
AT_1	1040	ENSG00000103490	PYCARD
AT_1	1040	ENSG00000198858	R3HDM4
AT_1	1040	ENSG00000156675	RAB11FIP1
AT_1	1040	ENSG00000143545	RAB13
AT_1	1040	ENSG00000179331	RAB39A
AT_1	1040	ENSG00000188060	RAB42
AT_1	1040	ENSG00000255587	RAB44
AT_1	1040	ENSG00000128340	RAC2
AT_1	1040	ENSG00000111247	RAD51AP1
AT_1	1040	ENSG00000166349	RAG1
AT_1	1040	ENSG00000132359	RAP1GAP2
AT_1	1040	ENSG00000181467	RAP2B
AT_1	1040	ENSG00000118849	RARRES1
AT_1	1040	ENSG00000105122	RASAL3
AT_1	1040	ENSG00000138670	RASGEF1B
AT_1	1040	ENSG00000171777	RASGRP4
AT_1	1040	ENSG00000100276	RASL10A
AT_1	1040	ENSG00000107551	RASSF4
AT_1	1040	ENSG00000266094	RASSF5
AT_1	1040	ENSG00000132819	RBM38
AT_1	1040	ENSG00000163694	RBM47
AT_1	1040	ENSG00000281540	RCC2
AT_1	1040	ENSG00000198771	RCSD1
AT_1	1040	ENSG00000132563	REEP2
AT_1	1040	ENSG00000168476	REEP4
AT_1	1040	ENSG00000104856	RELB
AT_1	1040	ENSG00000102032	RENBP
AT_1	1040	ENSG00000205517	RGL3
AT_1	1040	ENSG00000090104	RGS1
AT_1	1040	ENSG00000148908	RGS10
AT_1	1040	ENSG00000171700	RGS19
AT_1	1040	ENSG00000129667	RHBDF2
AT_1	1040	ENSG00000171792	RHNO1
AT_1	1040	ENSG00000177105	RHOG
AT_1	1040	ENSG00000168421	RHOH
AT_1	1040	ENSG00000158423	RIBC1
AT_1	1040	ENSG00000100599	RIN3
AT_1	1040	ENSG00000175643	RMI2
AT_1	1040	ENSG00000169413	RNASE6
AT_1	1040	ENSG00000026297	RNASET2
AT_1	1040	ENSG00000172602	RND1
AT_1	1040	ENSG00000133874	RNF122
AT_1	1040	ENSG00000181481	RNF135
AT_1	1040	ENSG00000163162	RNF149
AT_1	1040	ENSG00000145428	RNF175
AT_1	1040	ENSG00000281877	RPS6KA1
AT_1	1040	ENSG00000162302	RPS6KA4
AT_1	1040	ENSG00000171848	RRM2
AT_1	1040	ENSG00000052749	RRP12
AT_1	1040	ENSG00000102445	RUBCNL
AT_1	1040	ENSG00000020633	RUNX3
AT_1	1040	ENSG00000196754	S100A2
AT_1	1040	ENSG00000188015	S100A3
AT_1	1040	ENSG00000267534	S1PR2
AT_1	1040	ENSG00000125910	S1PR4
AT_1	1040	ENSG00000203943	SAMD13
AT_1	1040	ENSG00000186193	SAPCD2
AT_1	1040	ENSG00000122122	SASH3
AT_1	1040	ENSG00000130066	SAT1
AT_1	1040	ENSG00000006747	SCIN
AT_1	1040	ENSG00000105711	SCN1B
AT_1	1040	ENSG00000115884	SDC1
AT_1	1040	ENSG00000169439	SDC2
AT_1	1040	ENSG00000128228	SDF2L1
AT_1	1040	ENSG00000196189	SEMA4A
AT_1	1040	ENSG00000082684	SEMA5B
AT_1	1040	ENSG00000179918	SEPHS2
AT_1	1040	ENSG00000125354	SEPT6
AT_1	1040	ENSG00000172058	SERF1A
AT_1	1040	ENSG00000278839	SERF1B
AT_1	1040	ENSG00000166401	SERPINB8
AT_1	1040	ENSG00000106366	SERPINE1
AT_1	1040	ENSG00000163536	SERPINI1
AT_1	1040	ENSG00000197019	SERTAD1
AT_1	1040	ENSG00000107819	SFXN3
AT_1	1040	ENSG00000118515	SGK1
AT_1	1040	ENSG00000163535	SGO2
AT_1	1040	ENSG00000160999	SH2B2
AT_1	1040	ENSG00000027869	SH2D2A
AT_1	1040	ENSG00000189410	SH2D5
AT_1	1040	ENSG00000131171	SH3BGRL
AT_1	1040	ENSG00000142669	SH3BGRL3
AT_1	1040	ENSG00000100092	SH3BP1
AT_1	1040	ENSG00000087266	SH3BP2
AT_1	1040	ENSG00000214193	SH3D21
AT_1	1040	ENSG00000161681	SHANK1
AT_1	1040	ENSG00000088827	SIGLEC1
AT_1	1040	ENSG00000142512	SIGLEC10
AT_1	1040	ENSG00000254415	SIGLEC14
AT_1	1040	ENSG00000197046	SIGLEC15
AT_1	1040	ENSG00000129450	SIGLEC9
AT_1	1040	ENSG00000213445	SIPA1
AT_1	1040	ENSG00000198053	SIRPA
AT_1	1040	ENSG00000101307	SIRPB1
AT_1	1040	ENSG00000196209	SIRPB2
AT_1	1040	ENSG00000187531	SIRT7
AT_1	1040	ENSG00000154839	SKA1
AT_1	1040	ENSG00000141293	SKAP1
AT_1	1040	ENSG00000155926	SLA
AT_1	1040	ENSG00000162739	SLAMF6
AT_1	1040	ENSG00000026751	SLAMF7
AT_1	1040	ENSG00000158714	SLAMF8
AT_1	1040	ENSG00000113504	SLC12A7
AT_1	1040	ENSG00000110446	SLC15A3
AT_1	1040	ENSG00000112394	SLC16A10
AT_1	1040	ENSG00000174327	SLC16A13
AT_1	1040	ENSG00000141526	SLC16A3
AT_1	1040	ENSG00000108932	SLC16A6
AT_1	1040	ENSG00000173638	SLC19A1
AT_1	1040	ENSG00000110436	SLC1A2
AT_1	1040	ENSG00000115902	SLC1A4
AT_1	1040	ENSG00000144136	SLC20A1
AT_1	1040	ENSG00000181045	SLC26A11
AT_1	1040	ENSG00000198246	SLC29A3
AT_1	1040	ENSG00000059804	SLC2A3
AT_1	1040	ENSG00000142583	SLC2A5
AT_1	1040	ENSG00000136867	SLC31A2
AT_1	1040	ENSG00000213699	SLC35F6
AT_1	1040	ENSG00000134955	SLC37A2
AT_1	1040	ENSG00000139974	SLC38A6
AT_1	1040	ENSG00000143570	SLC39A1
AT_1	1040	ENSG00000134802	SLC43A3
AT_1	1040	ENSG00000143036	SLC44A3
AT_1	1040	ENSG00000158715	SLC45A3
AT_1	1040	ENSG00000119457	SLC46A2
AT_1	1040	ENSG00000154025	SLC5A10
AT_1	1040	ENSG00000131389	SLC6A6
AT_1	1040	ENSG00000103257	SLC7A5
AT_1	1040	ENSG00000155465	SLC7A7
AT_1	1040	ENSG00000092068	SLC7A8
AT_1	1040	ENSG00000137491	SLCO2B1
AT_1	1040	ENSG00000101187	SLCO4A1
AT_1	1040	ENSG00000172716	SLFN11
AT_1	1040	ENSG00000166002	SMCO4
AT_1	1040	ENSG00000103056	SMPD3
AT_1	1040	ENSG00000172594	SMPDL3A
AT_1	1040	ENSG00000102172	SMS
AT_1	1040	ENSG00000214872	SMTNL1
AT_1	1040	ENSG00000167208	SNX20
AT_1	1040	ENSG00000064652	SNX24
AT_1	1040	ENSG00000167780	SOAT2
AT_1	1040	ENSG00000184557	SOCS3
AT_1	1040	ENSG00000154556	SORBS2
AT_1	1040	ENSG00000140263	SORD
AT_1	1040	ENSG00000187808	SOWAHD
AT_1	1040	ENSG00000158792	SPATA2L
AT_1	1040	ENSG00000161888	SPC24
AT_1	1040	ENSG00000152253	SPC25
AT_1	1040	ENSG00000066336	SPI1
AT_1	1040	ENSG00000166145	SPINT1
AT_1	1040	ENSG00000118785	SPP1
AT_1	1040	ENSG00000197122	SRC
AT_1	1040	ENSG00000122862	SRGN
AT_1	1040	ENSG00000176101	SSNA1
AT_1	1040	ENSG00000149418	ST14
AT_1	1040	ENSG00000147488	ST18
AT_1	1040	ENSG00000115525	ST3GAL5
AT_1	1040	ENSG00000136840	ST6GALNAC4
AT_1	1040	ENSG00000185482	STAC3
AT_1	1040	ENSG00000131748	STARD3
AT_1	1040	ENSG00000115415	STAT1
AT_1	1040	ENSG00000102572	STK24
AT_1	1040	ENSG00000001460	STPG1
AT_1	1040	ENSG00000103496	STX4
AT_1	1040	ENSG00000076944	STXBP2
AT_1	1040	ENSG00000198203	SULT1C2
AT_1	1040	ENSG00000106868	SUSD1
AT_1	1040	ENSG00000157303	SUSD3
AT_1	1040	ENSG00000165025	SYK
AT_1	1040	ENSG00000100321	SYNGR1
AT_1	1040	ENSG00000139973	SYT16
AT_1	1040	ENSG00000164674	SYTL3
AT_1	1040	ENSG00000013810	TACC3
AT_1	1040	ENSG00000164691	TAGAP
AT_1	1040	ENSG00000225967	TAP2
AT_1	1040	ENSG00000236490	TAPBP
AT_1	1040	ENSG00000095383	TBC1D2
AT_1	1040	ENSG00000059377	TBXAS1
AT_1	1040	ENSG00000110719	TCIRG1
AT_1	1040	ENSG00000070759	TESK2
AT_1	1040	ENSG00000121101	TEX14
AT_1	1040	ENSG00000115112	TFCP2L1
AT_1	1040	ENSG00000105967	TFEC
AT_1	1040	ENSG00000105329	TGFB1
AT_1	1040	ENSG00000130775	THEMIS2
AT_1	1040	ENSG00000156299	TIAM1
AT_1	1040	ENSG00000179886	TIGD5
AT_1	1040	ENSG00000181847	TIGIT
AT_1	1040	ENSG00000167900	TK1
AT_1	1040	ENSG00000007350	TKTL1
AT_1	1040	ENSG00000140950	TLDC1
AT_1	1040	ENSG00000174125	TLR1
AT_1	1040	ENSG00000137462	TLR2
AT_1	1040	ENSG00000136869	TLR4
AT_1	1040	ENSG00000187554	TLR5
AT_1	1040	ENSG00000101916	TLR8
AT_1	1040	ENSG00000145107	TM4SF19
AT_1	1040	ENSG00000181284	TMEM102
AT_1	1040	ENSG00000109066	TMEM104
AT_1	1040	ENSG00000184988	TMEM106A
AT_1	1040	ENSG00000180061	TMEM150B
AT_1	1040	ENSG00000164112	TMEM155
AT_1	1040	ENSG00000163449	TMEM169
AT_1	1040	ENSG00000184584	TMEM173
AT_1	1040	ENSG00000065600	TMEM206
AT_1	1040	ENSG00000150433	TMEM218
AT_1	1040	ENSG00000275947	TMEM251
AT_1	1040	ENSG00000125355	TMEM255A
AT_1	1040	ENSG00000095209	TMEM38B
AT_1	1040	ENSG00000171729	TMEM51
AT_1	1040	ENSG00000151117	TMEM86A
AT_1	1040	ENSG00000167105	TMEM92
AT_1	1040	ENSG00000230108	TNF
AT_1	1040	ENSG00000163154	TNFAIP8L2
AT_1	1040	ENSG00000183578	TNFAIP8L3
AT_1	1040	ENSG00000141655	TNFRSF11A
AT_1	1040	ENSG00000006327	TNFRSF12A
AT_1	1040	ENSG00000028137	TNFRSF1B
AT_1	1040	ENSG00000125735	TNFSF14
AT_1	1040	ENSG00000106952	TNFSF8
AT_1	1040	ENSG00000120332	TNN
AT_1	1040	ENSG00000131747	TOP2A
AT_1	1040	ENSG00000160404	TOR2A
AT_1	1040	ENSG00000143514	TP53BP2
AT_1	1040	ENSG00000073282	TP63
AT_1	1040	ENSG00000261594	TPBGL
AT_1	1040	ENSG00000143549	TPM3
AT_1	1040	ENSG00000166340	TPP1
AT_1	1040	ENSG00000009790	TRAF3IP3
AT_1	1040	ENSG00000095970	TREM2
AT_1	1040	ENSG00000124496	TRERF1
AT_1	1040	ENSG00000106785	TRIM14
AT_1	1040	ENSG00000132109	TRIM21
AT_1	1040	ENSG00000132481	TRIM47
AT_1	1040	ENSG00000177238	TRIM72
AT_1	1040	ENSG00000187688	TRPV2
AT_1	1040	ENSG00000166925	TSC22D4
AT_1	1040	ENSG00000158457	TSPAN33
AT_1	1040	ENSG00000136295	TTYH3
AT_1	1040	ENSG00000167553	TUBA1C
AT_1	1040	ENSG00000247596	TWF2
AT_1	1040	ENSG00000176890	TYMS
AT_1	1040	ENSG00000011600	TYROBP
AT_1	1040	ENSG00000197355	UAP1L1
AT_1	1040	ENSG00000154127	UBASH3B
AT_1	1040	ENSG00000175063	UBE2C
AT_1	1040	ENSG00000156587	UBE2L6
AT_1	1040	ENSG00000077152	UBE2T
AT_1	1040	ENSG00000158062	UBXN11
AT_1	1040	ENSG00000163794	UCN
AT_1	1040	ENSG00000175567	UCP2
AT_1	1040	ENSG00000276043	UHRF1
AT_1	1040	ENSG00000092929	UNC13D
AT_1	1040	ENSG00000110057	UNC93B1
AT_1	1040	ENSG00000243566	UPK3B
AT_1	1040	ENSG00000036672	USP2
AT_1	1040	ENSG00000055483	USP36
AT_1	1040	ENSG00000118640	VAMP8
AT_1	1040	ENSG00000125753	VASP
AT_1	1040	ENSG00000108828	VAT1
AT_1	1040	ENSG00000141968	VAV1
AT_1	1040	ENSG00000134215	VAV3
AT_1	1040	ENSG00000111424	VDR
AT_1	1040	ENSG00000182853	VMO1
AT_1	1040	ENSG00000062716	VMP1
AT_1	1040	ENSG00000155659	VSIG4
AT_1	1040	ENSG00000234433	VWA7
AT_1	1040	ENSG00000015285	WAS
AT_1	1040	ENSG00000283652	WDFY4
AT_1	1040	ENSG00000119333	WDR34
AT_1	1040	ENSG00000167716	WDR81
AT_1	1040	ENSG00000095397	WHRN
AT_1	1040	ENSG00000196584	XRCC2
AT_1	1040	ENSG00000103489	XYLT1
AT_1	1040	ENSG00000161179	YDJC
AT_1	1040	ENSG00000167645	YIF1B
AT_1	1040	ENSG00000204366	ZBTB12
AT_1	1040	ENSG00000178199	ZC3H12D
AT_1	1040	ENSG00000160446	ZDHHC12
AT_1	1040	ENSG00000128016	ZFP36
AT_1	1040	ENSG00000166140	ZFYVE19
AT_1	1040	ENSG00000141497	ZMYND15
AT_1	1040	ENSG00000170684	ZNF296
AT_1	1040	ENSG00000171466	ZNF562
AT_1	1040	ENSG00000176472	ZNF575
AT_1	1040	ENSG00000140548	ZNF710
AT_1	1040	ENSG00000179965	ZNF771
AT_1	1040	ENSG00000122952	ZWINT
AT_10	337	ENSG00000282088
AT_10	337	ENSG00000081760	AACS
AT_10	337	ENSG00000120437	ACAT2
AT_10	337	ENSG00000131473	ACLY
AT_10	337	ENSG00000184227	ACOT1
AT_10	337	ENSG00000177465	ACOT4
AT_10	337	ENSG00000197140	ADAM32
AT_10	337	ENSG00000197859	ADAMTSL2
AT_10	337	ENSG00000173175	ADCY5
AT_10	337	ENSG00000006831	ADIPOR2
AT_10	337	ENSG00000156110	ADK
AT_10	337	ENSG00000116771	AGMAT
AT_10	337	ENSG00000196139	AKR1C3
AT_10	337	ENSG00000148218	ALAD
AT_10	337	ENSG00000149925	ALDOA
AT_10	337	ENSG00000109107	ALDOC
AT_10	337	ENSG00000156150	ALX3
AT_10	337	ENSG00000132623	ANKEF1
AT_10	337	ENSG00000165887	ANKRD2
AT_10	337	ENSG00000198483	ANKRD35
AT_10	337	ENSG00000137494	ANKRD42
AT_10	337	ENSG00000011201	ANOS1
AT_10	337	ENSG00000171388	APLN
AT_10	337	ENSG00000213465	ARL2
AT_10	337	ENSG00000175906	ARL4D
AT_10	337	ENSG00000241685	ARPC1A
AT_10	337	ENSG00000164291	ARSK
AT_10	337	ENSG00000214435	AS3MT
AT_10	337	ENSG00000141431	ASXL3
AT_10	337	ENSG00000169136	ATF5
AT_10	337	ENSG00000164053	ATRIP
AT_10	337	ENSG00000148090	AUH
AT_10	337	ENSG00000118276	B4GALT6
AT_10	337	ENSG00000174684	B4GAT1
AT_10	337	ENSG00000129151	BBOX1
AT_10	337	ENSG00000140463	BBS4
AT_10	337	ENSG00000129473	BCL2L2
AT_10	337	ENSG00000106635	BCL7B
AT_10	337	ENSG00000166681	BEX3
AT_10	337	ENSG00000145692	BHMT
AT_10	337	ENSG00000163170	BOLA3
AT_10	337	ENSG00000263961	C1orf186
AT_10	337	ENSG00000162642	C1orf52
AT_10	337	ENSG00000240654	C1QTNF9
AT_10	337	ENSG00000224120	C6orf136
AT_10	337	ENSG00000160345	C9orf116
AT_10	337	ENSG00000162706	CADM3
AT_10	337	ENSG00000105971	CAV2
AT_10	337	ENSG00000139899	CBLN3
AT_10	337	ENSG00000213213	CCDC183
AT_10	337	ENSG00000151468	CCDC3
AT_10	337	ENSG00000173421	CCDC36
AT_10	337	ENSG00000198624	CCDC69
AT_10	337	ENSG00000275035	CCDC92
AT_10	337	ENSG00000105173	CCNE1
AT_10	337	ENSG00000158473	CD1D
AT_10	337	ENSG00000163171	CDC42EP3
AT_10	337	ENSG00000237190	CDKN2AIPNL
AT_10	337	ENSG00000101489	CELF4
AT_10	337	ENSG00000165410	CFL2
AT_10	337	ENSG00000159259	CHAF1B
AT_10	337	ENSG00000131778	CHD1L
AT_10	337	ENSG00000175344	CHRNA7
AT_10	337	ENSG00000131730	CKMT2
AT_10	337	ENSG00000188037	CLCN1
AT_10	337	ENSG00000153132	CLGN
AT_10	337	ENSG00000177182	CLVS1
AT_10	337	ENSG00000103121	CMC2
AT_10	337	ENSG00000070729	CNGB1
AT_10	337	ENSG00000164597	COG5
AT_10	337	ENSG00000149600	COMMD7
AT_10	337	ENSG00000140577	CRTC3
AT_10	337	ENSG00000062485	CS
AT_10	337	ENSG00000119326	CTNNAL1
AT_10	337	ENSG00000166347	CYB5A
AT_10	337	ENSG00000182224	CYB5D1
AT_10	337	ENSG00000148795	CYP17A1
AT_10	337	ENSG00000108242	CYP2C18
AT_10	337	ENSG00000155368	DBI
AT_10	337	ENSG00000169738	DCXR
AT_10	337	ENSG00000175197	DDIT3
AT_10	337	ENSG00000173077	DEC1
AT_10	337	ENSG00000116133	DHCR24
AT_10	337	ENSG00000117682	DHDDS
AT_10	337	ENSG00000144535	DIS3L2
AT_10	337	ENSG00000150768	DLAT
AT_10	337	ENSG00000213221	DNLZ
AT_10	337	ENSG00000282974	DPP6
AT_10	337	ENSG00000135144	DTX1
AT_10	337	ENSG00000136160	EDNRB
AT_10	337	ENSG00000122547	EEPD1
AT_10	337	ENSG00000113790	EHHADH
AT_10	337	ENSG00000012660	ELOVL5
AT_10	337	ENSG00000170522	ELOVL6
AT_10	337	ENSG00000128463	EMC4
AT_10	337	ENSG00000213853	EMP2
AT_10	337	ENSG00000168913	ENHO
AT_10	337	ENSG00000112796	ENPP5
AT_10	337	ENSG00000168032	ENTPD3
AT_10	337	ENSG00000115109	EPB41L5
AT_10	337	ENSG00000134398	ERN2
AT_10	337	ENSG00000178997	EXD1
AT_10	337	ENSG00000127533	F2RL3
AT_10	337	ENSG00000184083	FAM120C
AT_10	337	ENSG00000109794	FAM149A
AT_10	337	ENSG00000164125	FAM198B
AT_10	337	ENSG00000122378	FAM213A
AT_10	337	ENSG00000178761	FAM219B
AT_10	337	ENSG00000084444	FAM234B
AT_10	337	ENSG00000165140	FBP1
AT_10	337	ENSG00000153558	FBXL2
AT_10	337	ENSG00000189283	FHIT
AT_10	337	ENSG00000136877	FPGS
AT_10	337	ENSG00000169933	FRMPD4
AT_10	337	ENSG00000188763	FZD9
AT_10	337	ENSG00000166206	GABRB3
AT_10	337	ENSG00000144644	GADL1
AT_10	337	ENSG00000213930	GALT
AT_10	337	ENSG00000111640	GAPDH
AT_10	337	ENSG00000270765	GAS2L2
AT_10	337	ENSG00000164347	GFM2
AT_10	337	ENSG00000006625	GGCT
AT_10	337	ENSG00000131067	GGT7
AT_10	337	ENSG00000156049	GNA14
AT_10	337	ENSG00000167110	GOLGA2
AT_10	337	ENSG00000119927	GPAM
AT_10	337	ENSG00000101850	GPR143
AT_10	337	ENSG00000151025	GPR158
AT_10	337	ENSG00000170627	GTSF1
AT_10	337	ENSG00000131373	HACL1
AT_10	337	ENSG00000051620	HEBP2
AT_10	337	ENSG00000089472	HEPH
AT_10	337	ENSG00000168517	HEXIM2
AT_10	337	ENSG00000274750	HIST1H3E
AT_10	337	ENSG00000197837	HIST4H4
AT_10	337	ENSG00000159399	HK2
AT_10	337	ENSG00000120068	HOXB8
AT_10	337	ENSG00000037965	HOXC8
AT_10	337	ENSG00000226742	HSBP1L1
AT_10	337	ENSG00000004776	HSPB6
AT_10	337	ENSG00000152137	HSPB8
AT_10	337	ENSG00000114378	HYAL1
AT_10	337	ENSG00000166411	IDH3A
AT_10	337	ENSG00000204010	IFIT1B
AT_10	337	ENSG00000080854	IGSF9B
AT_10	337	ENSG00000169047	IRS1
AT_10	337	ENSG00000063241	ISOC2
AT_10	337	ENSG00000055957	ITIH1
AT_10	337	ENSG00000179914	ITLN1
AT_10	337	ENSG00000102221	JADE3
AT_10	337	ENSG00000167216	KATNAL2
AT_10	337	ENSG00000117013	KCNQ4
AT_10	337	ENSG00000164659	KIAA1324L
AT_10	337	ENSG00000162522	KIAA1522
AT_10	337	ENSG00000185909	KLHDC8B
AT_10	337	ENSG00000185640	KRT79
AT_10	337	ENSG00000058085	LAMC2
AT_10	337	ENSG00000111716	LDHB
AT_10	337	ENSG00000114988	LMAN2L
AT_10	337	ENSG00000134324	LPIN1
AT_10	337	ENSG00000183423	LRIT3
AT_10	337	ENSG00000171757	LRRC34
AT_10	337	ENSG00000171017	LRRC8E
AT_10	337	ENSG00000153714	LURAP1L
AT_10	337	ENSG00000189221	MAOA
AT_10	337	ENSG00000131711	MAP1B
AT_10	337	ENSG00000184368	MAP7D2
AT_10	337	ENSG00000276155	MAPT
AT_10	337	ENSG00000152939	MARVELD2
AT_10	337	ENSG00000088888	MAVS
AT_10	337	ENSG00000014641	MDH1
AT_10	337	ENSG00000065833	ME1
AT_10	337	ENSG00000151376	ME3
AT_10	337	ENSG00000159479	MED8
AT_10	337	ENSG00000166823	MESP1
AT_10	337	ENSG00000067365	METTL22
AT_10	337	ENSG00000167700	MFSD3
AT_10	337	ENSG00000099812	MISP
AT_10	337	ENSG00000166391	MOGAT2
AT_10	337	ENSG00000178802	MPI
AT_10	337	ENSG00000133030	MPRIP
AT_10	337	ENSG00000170262	MRAP
AT_10	337	ENSG00000278461	MRPS36
AT_10	337	ENSG00000169688	MT1B
AT_10	337	ENSG00000125144	MT1G
AT_10	337	ENSG00000109919	MTCH2
AT_10	337	ENSG00000120254	MTHFD1L
AT_10	337	ENSG00000163738	MTHFD2L
AT_10	337	ENSG00000167508	MVD
AT_10	337	ENSG00000071909	MYO3B
AT_10	337	ENSG00000131400	NAPSA
AT_10	337	ENSG00000213995	NAXD
AT_10	337	ENSG00000185633	NDUFA4L2
AT_10	337	ENSG00000281013	NDUFA6
AT_10	337	ENSG00000101247	NDUFAF5
AT_10	337	ENSG00000065518	NDUFB4
AT_10	337	ENSG00000184117	NIPSNAP1
AT_10	337	ENSG00000114021	NIT2
AT_10	337	ENSG00000169760	NLGN1
AT_10	337	ENSG00000106733	NMRK1
AT_10	337	ENSG00000113389	NPR3
AT_10	337	ENSG00000181019	NQO1
AT_10	337	ENSG00000205309	NT5M
AT_10	337	ENSG00000182667	NTM
AT_10	337	ENSG00000174145	NWD2
AT_10	337	ENSG00000099330	OCEL1
AT_10	337	ENSG00000184792	OSBP2
AT_10	337	ENSG00000109991	P2RX3
AT_10	337	ENSG00000175591	P2RY2
AT_10	337	ENSG00000173599	PC
AT_10	337	ENSG00000183570	PCBP3
AT_10	337	ENSG00000186472	PCLO
AT_10	337	ENSG00000168291	PDHB
AT_10	337	ENSG00000110435	PDHX
AT_10	337	ENSG00000162366	PDZK1IP1
AT_10	337	ENSG00000115425	PECR
AT_10	337	ENSG00000176732	PFN4
AT_10	337	ENSG00000079739	PGM1
AT_10	337	ENSG00000092621	PHGDH
AT_10	337	ENSG00000044446	PHKA2
AT_10	337	ENSG00000107537	PHYH
AT_10	337	ENSG00000179761	PIPOX
AT_10	337	ENSG00000087842	PIR
AT_10	337	ENSG00000164093	PITX2
AT_10	337	ENSG00000166819	PLIN1
AT_10	337	ENSG00000276539	PLPPR1
AT_10	337	ENSG00000100344	PNPLA3
AT_10	337	ENSG00000130997	POLN
AT_10	337	ENSG00000105854	PON2
AT_10	337	ENSG00000138777	PPA2
AT_10	337	ENSG00000132170	PPARG
AT_10	337	ENSG00000166143	PPP1R14D
AT_10	337	ENSG00000135447	PPP1R1A
AT_10	337	ENSG00000178125	PPP1R42
AT_10	337	ENSG00000171867	PRNP
AT_10	337	ENSG00000244694	PTCHD4
AT_10	337	ENSG00000107317	PTGDS
AT_10	337	ENSG00000176894	PXMP2
AT_10	337	ENSG00000163348	PYGO2
AT_10	337	ENSG00000103485	QPRT
AT_10	337	ENSG00000105649	RAB3A
AT_10	337	ENSG00000147127	RAB41
AT_10	337	ENSG00000185379	RAD51D
AT_10	337	ENSG00000204764	RANBP17
AT_10	337	ENSG00000143839	REN
AT_10	337	ENSG00000131378	RFTN1
AT_10	337	ENSG00000111783	RFX4
AT_10	337	ENSG00000182175	RGMA
AT_10	337	ENSG00000174136	RGMB
AT_10	337	ENSG00000140519	RHCG
AT_10	337	ENSG00000169385	RNASE2
AT_10	337	ENSG00000178222	RNF212
AT_10	337	ENSG00000135119	RNFT2
AT_10	337	ENSG00000129197	RPAIN
AT_10	337	ENSG00000180245	RRH
AT_10	337	ENSG00000114767	RRP9
AT_10	337	ENSG00000160678	S100A1
AT_10	337	ENSG00000203727	SAMD5
AT_10	337	ENSG00000099194	SCD
AT_10	337	ENSG00000164106	SCRG1
AT_10	337	ENSG00000080293	SCTR
AT_10	337	ENSG00000165689	SDCCAG3
AT_10	337	ENSG00000168497	SDPR
AT_10	337	ENSG00000188488	SERPINA5
AT_10	337	ENSG00000180440	SERTM1
AT_10	337	ENSG00000183576	SETD3
AT_10	337	ENSG00000215475	SIAH3
AT_10	337	ENSG00000089163	SIRT4
AT_10	337	ENSG00000145248	SLC10A4
AT_10	337	ENSG00000112337	SLC17A2
AT_10	337	ENSG00000197891	SLC22A12
AT_10	337	ENSG00000188467	SLC24A5
AT_10	337	ENSG00000115840	SLC25A12
AT_10	337	ENSG00000171612	SLC25A33
AT_10	337	ENSG00000125434	SLC25A35
AT_10	337	ENSG00000133460	SLC2A11
AT_10	337	ENSG00000181856	SLC2A4
AT_10	337	ENSG00000186335	SLC36A2
AT_10	337	ENSG00000133065	SLC41A1
AT_10	337	ENSG00000163959	SLC51A
AT_10	337	ENSG00000138074	SLC5A6
AT_10	337	ENSG00000130876	SLC7A10
AT_10	337	ENSG00000165349	SLC7A3
AT_10	337	ENSG00000163866	SMIM12
AT_10	337	ENSG00000111850	SMIM8
AT_10	337	ENSG00000132639	SNAP25
AT_10	337	ENSG00000120669	SOHLH2
AT_10	337	ENSG00000145757	SPATA9
AT_10	337	ENSG00000134668	SPOCD1
AT_10	337	ENSG00000163554	SPTA1
AT_10	337	ENSG00000159167	STC1
AT_10	337	ENSG00000113739	STC2
AT_10	337	ENSG00000115107	STEAP3
AT_10	337	ENSG00000082146	STRADB
AT_10	337	ENSG00000128578	STRIP2
AT_10	337	ENSG00000136854	STXBP1
AT_10	337	ENSG00000196562	SULF2
AT_10	337	ENSG00000173227	SYT12
AT_10	337	ENSG00000101849	TBL1X
AT_10	337	ENSG00000182134	TDRKH
AT_10	337	ENSG00000099797	TECR
AT_10	337	ENSG00000160180	TFF3
AT_10	337	ENSG00000259431	THTPA
AT_10	337	ENSG00000113845	TIMMDC1
AT_10	337	ENSG00000149809	TM7SF2
AT_10	337	ENSG00000170417	TMEM182
AT_10	337	ENSG00000188760	TMEM198
AT_10	337	ENSG00000187806	TMEM202
AT_10	337	ENSG00000215712	TMEM242
AT_10	337	ENSG00000141198	TOM1L1
AT_10	337	ENSG00000115129	TP53I3
AT_10	337	ENSG00000183763	TRAIP
AT_10	337	ENSG00000121236	TRIM6
AT_10	337	ENSG00000204025	TRPC5OS
AT_10	337	ENSG00000274965	TRPM1
AT_10	337	ENSG00000083067	TRPM3
AT_10	337	ENSG00000099282	TSPAN15
AT_10	337	ENSG00000146216	TTBK1
AT_10	337	ENSG00000168234	TTC39C
AT_10	337	ENSG00000131462	TUBG1
AT_10	337	ENSG00000184787	UBE2G2
AT_10	337	ENSG00000184979	USP18
AT_10	337	ENSG00000035403	VCL
AT_10	337	ENSG00000163032	VSNL1
AT_10	337	ENSG00000112290	WASF1
AT_10	337	ENSG00000196151	WDSUB1
AT_10	337	ENSG00000156232	WHAMM
AT_10	337	ENSG00000066827	ZFAT
AT_10	337	ENSG00000198939	ZFP2
AT_10	337	ENSG00000170631	ZNF16
AT_10	337	ENSG00000196793	ZNF239
AT_10	337	ENSG00000161642	ZNF385A
AT_10	337	ENSG00000105136	ZNF419
AT_10	337	ENSG00000198028	ZNF560
AT_10	337	ENSG00000197128	ZNF772
AT_10	337	ENSG00000022976	ZNF839
AT_10	337	ENSG00000163012	ZSWIM2
AT_11	306	ENSG00000141338	ABCA8
AT_11	306	ENSG00000144827	ABHD10
AT_11	306	ENSG00000099204	ABLIM1
AT_11	306	ENSG00000005187	ACSM3
AT_11	306	ENSG00000184378	ACTRT3
AT_11	306	ENSG00000123612	ACVR1C
AT_11	306	ENSG00000141433	ADCYAP1
AT_11	306	ENSG00000078549	ADCYAP1R1
AT_11	306	ENSG00000147576	ADHFE1
AT_11	306	ENSG00000169252	ADRB2
AT_11	306	ENSG00000186063	AIDA
AT_11	306	ENSG00000171094	ALK
AT_11	306	ENSG00000155749	ALS2CR12
AT_11	306	ENSG00000184675	AMER1
AT_11	306	ENSG00000151150	ANK3
AT_11	306	ENSG00000186106	ANKRD46
AT_11	306	ENSG00000151458	ANKRD50
AT_11	306	ENSG00000138279	ANXA7
AT_11	306	ENSG00000143412	ANXA9
AT_11	306	ENSG00000152056	AP1S3
AT_11	306	ENSG00000062725	APPBP2
AT_11	306	ENSG00000081181	ARG2
AT_11	306	ENSG00000134909	ARHGAP32
AT_11	306	ENSG00000102606	ARHGEF7
AT_11	306	ENSG00000138381	ASNSD1
AT_11	306	ENSG00000176597	B3GNT5
AT_11	306	ENSG00000121578	B4GALT4
AT_11	306	ENSG00000162373	BEND5
AT_11	306	ENSG00000101197	BIRC7
AT_11	306	ENSG00000104765	BNIP3L
AT_11	306	ENSG00000204256	BRD2
AT_11	306	ENSG00000166167	BTRC
AT_11	306	ENSG00000148655	C10orf11
AT_11	306	ENSG00000214226	C17orf67
AT_11	306	ENSG00000162384	C1orf123
AT_11	306	ENSG00000135974	C2orf49
AT_11	306	ENSG00000137434	C6orf52
AT_11	306	ENSG00000064989	CALCRL
AT_11	306	ENSG00000122786	CALD1
AT_11	306	ENSG00000162545	CAMK2N1
AT_11	306	ENSG00000131375	CAPN7
AT_11	306	ENSG00000153113	CAST
AT_11	306	ENSG00000078699	CBFA2T2
AT_11	306	ENSG00000169193	CCDC126
AT_11	306	ENSG00000241399	CD302
AT_11	306	ENSG00000140743	CDR2
AT_11	306	ENSG00000154240	CEP112
AT_11	306	ENSG00000011523	CEP68
AT_11	306	ENSG00000121289	CEP89
AT_11	306	ENSG00000125931	CITED1
AT_11	306	ENSG00000112782	CLIC5
AT_11	306	ENSG00000166855	CLPX
AT_11	306	ENSG00000169714	CNBP
AT_11	306	ENSG00000144810	COL8A1
AT_11	306	ENSG00000163751	CPA3
AT_11	306	ENSG00000108582	CPD
AT_11	306	ENSG00000113851	CRBN
AT_11	306	ENSG00000198561	CTNND1
AT_11	306	ENSG00000155016	CYP2U1
AT_11	306	ENSG00000142973	CYP4B1
AT_11	306	ENSG00000115827	DCAF17
AT_11	306	ENSG00000272886	DCP1A
AT_11	306	ENSG00000132912	DCTN4
AT_11	306	ENSG00000085788	DDHD2
AT_11	306	ENSG00000181192	DHTKD1
AT_11	306	ENSG00000117597	DIEXF
AT_11	306	ENSG00000166938	DIS3L
AT_11	306	ENSG00000104901	DKKL1
AT_11	306	ENSG00000075711	DLG1
AT_11	306	ENSG00000064218	DMRT3
AT_11	306	ENSG00000172869	DMXL1
AT_11	306	ENSG00000116641	DOCK7
AT_11	306	ENSG00000162999	DUSP19
AT_11	306	ENSG00000187240	DYNC2H1
AT_11	306	ENSG00000128829	EIF2AK4
AT_11	306	ENSG00000148730	EIF4EBP2
AT_11	306	ENSG00000086289	EPDR1
AT_11	306	ENSG00000164307	ERAP1
AT_11	306	ENSG00000112685	EXOC2
AT_11	306	ENSG00000196227	FAM217B
AT_11	306	ENSG00000152767	FARP1
AT_11	306	ENSG00000108306	FBXL20
AT_11	306	ENSG00000135108	FBXO21
AT_11	306	ENSG00000110429	FBXO3
AT_11	306	ENSG00000145868	FBXO38
AT_11	306	ENSG00000176971	FIBIN
AT_11	306	ENSG00000137942	FNBP1L
AT_11	306	ENSG00000128573	FOXP2
AT_11	306	ENSG00000148690	FRA10AC1
AT_11	306	ENSG00000114416	FXR1
AT_11	306	ENSG00000178234	GALNT11
AT_11	306	ENSG00000164404	GDF9
AT_11	306	ENSG00000112964	GHR
AT_11	306	ENSG00000087338	GMCL1
AT_11	306	ENSG00000143457	GOLPH3L
AT_11	306	ENSG00000116580	GON4L
AT_11	306	ENSG00000108587	GOSR1
AT_11	306	ENSG00000164604	GPR85
AT_11	306	ENSG00000272047	GTF2H5
AT_11	306	ENSG00000105793	GTPBP10
AT_11	306	ENSG00000147874	HAUS6
AT_11	306	ENSG00000165259	HDX
AT_11	306	ENSG00000198265	HELZ
AT_11	306	ENSG00000162639	HENMT1
AT_11	306	ENSG00000164161	HHIP
AT_11	306	ENSG00000071794	HLTF
AT_11	306	ENSG00000182742	HOXB4
AT_11	306	ENSG00000260027	HOXB7
AT_11	306	ENSG00000170689	HOXB9
AT_11	306	ENSG00000175879	HOXD8
AT_11	306	ENSG00000134489	HRH4
AT_11	306	ENSG00000103160	HSDL1
AT_11	306	ENSG00000128915	ICE2
AT_11	306	ENSG00000112144	ICK
AT_11	306	ENSG00000187535	IFT140
AT_11	306	ENSG00000096872	IFT74
AT_11	306	ENSG00000115594	IL1R1
AT_11	306	ENSG00000134352	IL6ST
AT_11	306	ENSG00000081148	IMPG2
AT_11	306	ENSG00000104613	INTS10
AT_11	306	ENSG00000198700	IPO9
AT_11	306	ENSG00000164171	ITGA2
AT_11	306	ENSG00000152409	JMY
AT_11	306	ENSG00000160145	KALRN
AT_11	306	ENSG00000120071	KANSL1
AT_11	306	ENSG00000186625	KATNA1
AT_11	306	ENSG00000165572	KBTBD6
AT_11	306	ENSG00000183775	KCTD16
AT_11	306	ENSG00000178202	KDELC2
AT_11	306	ENSG00000119537	KDSR
AT_11	306	ENSG00000164542	KIAA0895
AT_11	306	ENSG00000281665	KIAA1143
AT_11	306	ENSG00000050030	KIAA2022
AT_11	306	ENSG00000157404	KIT
AT_11	306	ENSG00000109466	KLHL2
AT_11	306	ENSG00000001631	KRIT1
AT_11	306	ENSG00000115365	LANCL1
AT_11	306	ENSG00000050426	LETMD1
AT_11	306	ENSG00000119862	LGALSL
AT_11	306	ENSG00000113594	LIFR
AT_11	306	ENSG00000185621	LMLN
AT_11	306	ENSG00000164715	LMTK2
AT_11	306	ENSG00000121931	LRIF1
AT_11	306	ENSG00000172901	LVRN
AT_11	306	ENSG00000163818	LZTFL1
AT_11	306	ENSG00000117791	MARC2
AT_11	306	ENSG00000141644	MBD1
AT_11	306	ENSG00000124370	MCEE
AT_11	306	ENSG00000125885	MCM8
AT_11	306	ENSG00000111554	MDM1
AT_11	306	ENSG00000169057	MECP2
AT_11	306	ENSG00000081189	MEF2C
AT_11	306	ENSG00000164024	METAP1
AT_11	306	ENSG00000138382	METTL5
AT_11	306	ENSG00000129534	MIS18BP1
AT_11	306	ENSG00000171843	MLLT3
AT_11	306	ENSG00000133131	MORC4
AT_11	306	ENSG00000105926	MPP6
AT_11	306	ENSG00000149534	MS4A2
AT_11	306	ENSG00000066855	MTFR1
AT_11	306	ENSG00000145414	NAF1
AT_11	306	ENSG00000078114	NEBL
AT_11	306	ENSG00000177707	NECTIN3
AT_11	306	ENSG00000163608	NEPRO
AT_11	306	ENSG00000257108	NHLRC4
AT_11	306	ENSG00000087095	NLK
AT_11	306	ENSG00000169251	NMD3
AT_11	306	ENSG00000163864	NMNAT3
AT_11	306	ENSG00000151623	NR3C2
AT_11	306	ENSG00000099250	NRP1
AT_11	306	ENSG00000126653	NSRP1
AT_11	306	ENSG00000241058	NSUN6
AT_11	306	ENSG00000173598	NUDT4
AT_11	306	ENSG00000170917	NUDT6
AT_11	306	ENSG00000065154	OAT
AT_11	306	ENSG00000115947	ORC4
AT_11	306	ENSG00000164815	ORC5
AT_11	306	ENSG00000110048	OSBP
AT_11	306	ENSG00000164164	OTUD4
AT_11	306	ENSG00000149380	P4HA3
AT_11	306	ENSG00000174740	PABPC5
AT_11	306	ENSG00000007372	PAX6
AT_11	306	ENSG00000120328	PCDHB12
AT_11	306	ENSG00000187372	PCDHB13
AT_11	306	ENSG00000120327	PCDHB14
AT_11	306	ENSG00000272674	PCDHB16
AT_11	306	ENSG00000253953	PCDHGB4
AT_11	306	ENSG00000280663	PCMTD2
AT_11	306	ENSG00000126773	PCNX4
AT_11	306	ENSG00000106443	PHF14
AT_11	306	ENSG00000114805	PLCH1
AT_11	306	ENSG00000101868	POLA1
AT_11	306	ENSG00000125630	POLR1B
AT_11	306	ENSG00000255529	POLR2M
AT_11	306	ENSG00000100614	PPM1A
AT_11	306	ENSG00000117751	PPP1R8
AT_11	306	ENSG00000078304	PPP2R5C
AT_11	306	ENSG00000116731	PRDM2
AT_11	306	ENSG00000138738	PRDM5
AT_11	306	ENSG00000163637	PRICKLE2
AT_11	306	ENSG00000121390	PSPC1
AT_11	306	ENSG00000115828	QPCT
AT_11	306	ENSG00000179912	R3HDM2
AT_11	306	ENSG00000141542	RAB40B
AT_11	306	ENSG00000174373	RALGAPA1
AT_11	306	ENSG00000089682	RBM41
AT_11	306	ENSG00000169891	REPS2
AT_11	306	ENSG00000134533	RERG
AT_11	306	ENSG00000144468	RHBDD1
AT_11	306	ENSG00000107036	RIC1
AT_11	306	ENSG00000177181	RIMKLA
AT_11	306	ENSG00000153561	RMND5A
AT_11	306	ENSG00000101654	RNMT
AT_11	306	ENSG00000067900	ROCK1
AT_11	306	ENSG00000100784	RPS6KA5
AT_11	306	ENSG00000111961	SASH1
AT_11	306	ENSG00000102098	SCML2
AT_11	306	ENSG00000136546	SCN7A
AT_11	306	ENSG00000000457	SCYL3
AT_11	306	ENSG00000008952	SEC62
AT_11	306	ENSG00000086475	SEPHS1
AT_11	306	ENSG00000186522	SEPT10
AT_11	306	ENSG00000108387	SEPT4
AT_11	306	ENSG00000107290	SETX
AT_11	306	ENSG00000189091	SF3B3
AT_11	306	ENSG00000164466	SFXN1
AT_11	306	ENSG00000198964	SGMS1
AT_11	306	ENSG00000196470	SIAH1
AT_11	306	ENSG00000160584	SIK3
AT_11	306	ENSG00000145283	SLC10A6
AT_11	306	ENSG00000079215	SLC1A3
AT_11	306	ENSG00000197496	SLC2A10
AT_11	306	ENSG00000122692	SMU1
AT_11	306	ENSG00000065609	SNAP91
AT_11	306	ENSG00000100485	SOS2
AT_11	306	ENSG00000198142	SOWAHC
AT_11	306	ENSG00000152582	SPEF2
AT_11	306	ENSG00000152377	SPOCK1
AT_11	306	ENSG00000135250	SRPK2
AT_11	306	ENSG00000123096	SSPN
AT_11	306	ENSG00000040341	STAU2
AT_11	306	ENSG00000135823	STX6
AT_11	306	ENSG00000185518	SV2B
AT_11	306	ENSG00000177868	SVBP
AT_11	306	ENSG00000198168	SVIP
AT_11	306	ENSG00000275066	SYNRG
AT_11	306	ENSG00000147526	TACC1
AT_11	306	ENSG00000147133	TAF1
AT_11	306	ENSG00000187325	TAF9B
AT_11	306	ENSG00000121749	TBC1D15
AT_11	306	ENSG00000168778	TCTN2
AT_11	306	ENSG00000120156	TEK
AT_11	306	ENSG00000167014	TERB2
AT_11	306	ENSG00000135457	TFCP2
AT_11	306	ENSG00000092969	TGFB2
AT_11	306	ENSG00000168152	THAP9
AT_11	306	ENSG00000070269	TMEM260
AT_11	306	ENSG00000151881	TMEM267
AT_11	306	ENSG00000147027	TMEM47
AT_11	306	ENSG00000125247	TMTC4
AT_11	306	ENSG00000163781	TOPBP1
AT_11	306	ENSG00000172236	TPSAB1
AT_11	306	ENSG00000072657	TRHDE
AT_11	306	ENSG00000109654	TRIM2
AT_11	306	ENSG00000113595	TRIM23
AT_11	306	ENSG00000205133	TRIQK
AT_11	306	ENSG00000165699	TSC1
AT_11	306	ENSG00000123607	TTC21B
AT_11	306	ENSG00000243725	TTC4
AT_11	306	ENSG00000125482	TTF1
AT_11	306	ENSG00000280807	TUBGCP5
AT_11	306	ENSG00000170035	UBE2E3
AT_11	306	ENSG00000118420	UBE3D
AT_11	306	ENSG00000159459	UBR1
[truncated: 11,355 more rows]

## Sheet: S3b SM module membership
Module	moduleSize	GeneID	HGNCsymbol
[truncated: 10,979 more rows]

[truncated: 6 more sheets: S4a AT module annotation, S4b SM module annotation, S5a AT DE modules, S5b SM DE modules, S6 Thermogenesis gene sets, S7 Obesity related gene sets]
